# Supplementary material for: LCRAnnotationsDB: a database of low complexity regions functional and structural annotations
Source: BMC Genomics. 2024 Dec 27;25:1251. doi: 10.1186/s12864-024-10960-5 (PMC11674544; doi:10.1186/s12864-024-10960-5)
Supplement: Supplementary file 1 — Supplementary Material 1. [file 12864_2024_10960_MOESM1_ESM.csv]

Category ID of annotation	category of annotation	Annotation name	InterPro Family	Hypergeom test	Hypergeom test2	M - all proteins in SwissProt	k - Number of succes in total dataset M (Number of proteins in InterPro families)	N - Number of proteins with annotations from LCRAnnotDB	x - Common part of dataset with interpro families (k) and LCRAnnotationsDB(N)	percentage of common proteins in families	percentage of common proteins in annotations	Benjamini_Hochberg result	Benjamini_Hochberg result2
406	fatty acid biosynthetic process	IPR018201	IPR050091	0.001301234	TRUE	554678	361	2	1	0.002770083	0.5	0.002810082	TRUE
406	fatty acid biosynthetic process	IPR018201	IPR000794	0.000230751	TRUE	554678	64	2	1	0.015625	0.5	0.00058059	TRUE
554	biosynthetic process	IPR004838	IPR005860	9.01E-06	TRUE	554678	5	1	1	0.2	1	2.81E-05	TRUE
554	biosynthetic process	IPR018088	IPR011141	0.000365978	TRUE	554678	203	1	1	0.004926108	1	0.000882554	TRUE
472	acyltransferase activity	IPR018088	IPR011141	0.000365978	TRUE	554678	203	1	1	0.004926108	1	0.000882554	TRUE
218	DNA-binding transcription factor activity	IPR000418	IPR046328	2.21E-19	TRUE	554678	105	5	5	0.047619048	1	2.32E-18	TRUE
218	DNA-binding transcription factor activity	IPR000835	IPR023071	8.47E-05	TRUE	554678	47	1	1	0.021276596	1	0.000231473	TRUE
218	DNA-binding transcription factor activity	IPR000835	IPR039422	0.000254202	TRUE	554678	141	1	1	0.007092199	1	0.000634467	TRUE
218	DNA-binding transcription factor activity	IPR000943	IPR050239	1.01E-09	TRUE	554678	114	10	3	0.026315789	0.3	4.93E-09	TRUE
218	DNA-binding transcription factor activity	IPR000943	IPR014200	5.76E-25	TRUE	554678	5	10	5	1	0.5	8.24E-24	TRUE
218	DNA-binding transcription factor activity	IPR000943	IPR050813	8.21E-20	TRUE	554678	30	10	5	0.166666667	0.5	8.83E-19	TRUE
218	DNA-binding transcription factor activity	IPR000943	IPR014322	1.61E-08	TRUE	554678	11	10	2	0.181818182	0.2	6.88E-08	TRUE
218	DNA-binding transcription factor activity	IPR001471	IPR051758	0.000180272	TRUE	554678	10	10	1	0.1	0.1	0.000463912	TRUE
218	DNA-binding transcription factor activity	IPR001471	IPR045277	1.46E-15	TRUE	554678	30	10	4	0.133333333	0.4	1.18E-14	TRUE
218	DNA-binding transcription factor activity	IPR001471	IPR044808	2.17E-07	TRUE	554678	39	10	2	0.051282051	0.2	8.12E-07	TRUE
218	DNA-binding transcription factor activity	IPR001628	IPR050234	1.88E-12	TRUE	554678	117	14	4	0.034188034	0.285714286	1.21E-11	TRUE
218	DNA-binding transcription factor activity	IPR001628	IPR023257	1.78E-17	TRUE	554678	8	14	4	0.5	0.285714286	1.66E-16	TRUE
218	DNA-binding transcription factor activity	IPR001628	IPR001723	3.47E-13	TRUE	554678	393	14	5	0.012722646	0.357142857	2.37E-12	TRUE
218	DNA-binding transcription factor activity	IPR001628	IPR051152	1.02E-33	TRUE	554678	19	14	8	0.421052632	0.571428571	2.06E-32	TRUE
218	DNA-binding transcription factor activity	IPR001628	IPR042936	2.52E-05	TRUE	554678	1	14	1	1	0.071428571	7.46E-05	TRUE
218	DNA-binding transcription factor activity	IPR004827	IPR001630	3.63E-63	TRUE	554678	16	39	15	0.9375	0.384615385	1.58E-61	TRUE
218	DNA-binding transcription factor activity	IPR004827	IPR050936	2.01E-62	TRUE	554678	25	39	16	0.64	0.41025641	8.57E-61	TRUE
218	DNA-binding transcription factor activity	IPR004827	IPR047229	0.000702894	TRUE	554678	10	39	1	0.1	0.025641026	0.001601164	TRUE
218	DNA-binding transcription factor activity	IPR004827	IPR051882	0.000632626	TRUE	554678	9	39	1	0.111111111	0.025641026	0.001451639	TRUE
218	DNA-binding transcription factor activity	IPR004827	IPR052635	0.000281215	TRUE	554678	4	39	1	0.25	0.025641026	0.000693821	TRUE
218	DNA-binding transcription factor activity	IPR004827	IPR044168	0.000210919	TRUE	554678	3	39	1	0.333333333	0.025641026	0.00053542	TRUE
218	DNA-binding transcription factor activity	IPR001845	IPR052543	7.21E-06	TRUE	554678	4	1	1	0.25	1	2.28E-05	TRUE
218	DNA-binding transcription factor activity	IPR008121	IPR004979	3.54E-23	TRUE	554678	20	5	5	0.25	1	4.61E-22	TRUE
5410	helix	UniProtKB=Helical;transmembrane region	IPR007369	3.74E-12	TRUE	554678	28	25334	14	0.5	0.000552617	2.32E-11	TRUE
5410	helix	UniProtKB=Helical;transmembrane region	IPR006639	3.05E-37	TRUE	554678	57	25334	38	0.666666667	0.001499961	6.99E-36	TRUE
5410	helix	UniProtKB=Helical;transmembrane region	IPR000109	2.70E-47	TRUE	554678	130	25334	62	0.476923077	0.002447304	7.96E-46	TRUE
5410	helix	UniProtKB=Helical;transmembrane region	IPR004749	5.42E-15	TRUE	554678	53	25334	21	0.396226415	0.000828926	4.23E-14	TRUE
5410	helix	UniProtKB=Helical;transmembrane region	IPR011701	0	TRUE	554678	1589	25334	779	0.490245437	0.030749191	0	TRUE
5410	helix	UniProtKB=Helical;transmembrane region	IPR051406	0.13207196	FALSE	554678	14	25334	2	0.142857143	7.89453E-05	0.193519431	FALSE
5410	helix	UniProtKB=Helical;transmembrane region	IPR043216	1.98E-10	TRUE	554678	48	25334	16	0.333333333	0.000631562	1.04E-09	TRUE
5410	helix	UniProtKB=Helical;transmembrane region	IPR051512	9.93E-12	TRUE	554678	13	25334	10	0.769230769	0.000394726	5.95E-11	TRUE
5410	helix	UniProtKB=Helical;transmembrane region	IPR003811	4.19E-94	TRUE	554678	503	25334	167	0.332007952	0.006591932	3.28E-92	TRUE
5410	helix	UniProtKB=Helical;transmembrane region	IPR002166	3.04E-14	TRUE	554678	57	25334	21	0.368421053	0.000828926	2.27E-13	TRUE
5410	helix	UniProtKB=Helical;transmembrane region	IPR050149	0.997872196	FALSE	554678	180	25334	2	0.011111111	7.89453E-05	1	FALSE
5410	helix	UniProtKB=Helical;transmembrane region	IPR000612	0.275446544	FALSE	554678	40	25334	3	0.075	0.000118418	0.376678778	FALSE
5410	helix	UniProtKB=Helical;transmembrane region	IPR050355	0.23220709	FALSE	554678	72	25334	5	0.069444444	0.000197363	0.322825746	FALSE
5410	helix	UniProtKB=Helical;transmembrane region	IPR003663	0.021034834	TRUE	554678	266	25334	20	0.07518797	0.000789453	0.035854376	TRUE
5410	helix	UniProtKB=Helical;transmembrane region	IPR005828	1.29E-35	TRUE	554678	471	25334	97	0.205944798	0.003828847	2.78E-34	TRUE
5410	helix	UniProtKB=Helical;transmembrane region	IPR050549	0.888898219	FALSE	554678	47	25334	1	0.021276596	3.94726E-05	1	FALSE
5410	helix	UniProtKB=Helical;transmembrane region	IPR016865	0.045673346	TRUE	554678	1	25334	1	1	3.94726E-05	0.073074148	FALSE
5410	helix	UniProtKB=Helical;transmembrane region	IPR007339	0.130857375	FALSE	554678	3	25334	1	0.333333333	3.94726E-05	0.191894998	FALSE
5410	helix	UniProtKB=Helical;transmembrane region	IPR053532	0.045673346	TRUE	554678	1	25334	1	1	3.94726E-05	0.073074148	FALSE
5410	helix	UniProtKB=Helical;transmembrane region	IPR000832	0.999191103	FALSE	554678	203	25334	2	0.009852217	7.89453E-05	1	FALSE
5410	helix	UniProtKB=Helical;transmembrane region	IPR011541	1.16E-11	TRUE	554678	25	25334	13	0.52	0.000513144	6.90E-11	TRUE
5410	helix	UniProtKB=Helical;transmembrane region	IPR051224	5.37E-06	TRUE	554678	17	25334	7	0.411764706	0.000276309	1.72E-05	TRUE
5410	helix	UniProtKB=Helical;transmembrane region	IPR020999	0.130857375	FALSE	554678	3	25334	1	0.333333333	3.94726E-05	0.191894998	FALSE
5410	helix	UniProtKB=Helical;transmembrane region	IPR001898	9.76E-46	TRUE	554678	54	25334	42	0.777777778	0.001657851	2.81E-44	TRUE
5410	helix	UniProtKB=Helical;transmembrane region	IPR002347	1	FALSE	554678	1154	25334	9	0.00779896	0.000355254	1	FALSE
5410	helix	UniProtKB=Helical;transmembrane region	IPR002794	0.000731454	TRUE	554678	10	25334	4	0.4	0.000157891	0.001659594	TRUE
5410	helix	UniProtKB=Helical;transmembrane region	IPR050144	7.75E-190	TRUE	554678	187	25334	163	0.871657754	0.006434041	2.43E-187	TRUE
5410	helix	UniProtKB=Helical;transmembrane region	IPR000060	5.06E-37	TRUE	554678	69	25334	41	0.594202899	0.001618378	1.15E-35	TRUE
5410	helix	UniProtKB=Helical;transmembrane region	IPR050736	0.016202368	TRUE	554678	33	25334	5	0.151515152	0.000197363	0.028207453	TRUE
5410	helix	UniProtKB=Helical;transmembrane region	IPR049941	1.60E-10	TRUE	554678	35	25334	14	0.4	0.000552617	8.50E-10	TRUE
5410	helix	UniProtKB=Helical;transmembrane region	IPR004299	2.47E-11	TRUE	554678	85	25334	22	0.258823529	0.000868398	1.42E-10	TRUE
5410	helix	UniProtKB=Helical;transmembrane region	IPR009627	2.15E-79	TRUE	554678	67	25334	63	0.940298507	0.002486777	1.28E-77	TRUE
5410	helix	UniProtKB=Helical;transmembrane region	IPR050360	0.625365015	FALSE	554678	70	25334	3	0.042857143	0.000118418	0.776876717	FALSE
5410	helix	UniProtKB=Helical;transmembrane region	IPR045324	1.58E-45	TRUE	554678	164	25334	67	0.408536585	0.002644667	4.52E-44	TRUE
5410	helix	UniProtKB=Helical;transmembrane region	IPR023737	5.48E-44	TRUE	554678	57	25334	42	0.736842105	0.001657851	1.50E-42	TRUE
5410	helix	UniProtKB=Helical;transmembrane region	IPR000390	2.37E-106	TRUE	554678	307	25334	144	0.469055375	0.005684061	2.24E-104	TRUE
5410	helix	UniProtKB=Helical;transmembrane region	IPR050528	4.81E-17	TRUE	554678	49	25334	22	0.448979592	0.000868398	4.38E-16	TRUE
5410	helix	UniProtKB=Helical;transmembrane region	IPR003524	0	TRUE	554678	717	25334	499	0.69595537	0.01969685	0	TRUE
5410	helix	UniProtKB=Helical;transmembrane region	IPR000715	0	TRUE	554678	745	25334	506	0.679194631	0.019973159	0	TRUE
5410	helix	UniProtKB=Helical;transmembrane region	IPR023017	1.28E-76	TRUE	554678	77	25334	66	0.857142857	0.002605195	7.35E-75	TRUE
5410	helix	UniProtKB=Helical;transmembrane region	IPR006726	1.55E-72	TRUE	554678	77	25334	64	0.831168831	0.002526249	8.11E-71	TRUE
5410	helix	UniProtKB=Helical;transmembrane region	IPR051449	9.93E-12	TRUE	554678	13	25334	10	0.769230769	0.000394726	5.95E-11	TRUE
5410	helix	UniProtKB=Helical;transmembrane region	IPR023051	4.62E-156	TRUE	554678	302	25334	179	0.592715232	0.007065604	9.50E-154	TRUE
5410	helix	UniProtKB=Helical;transmembrane region	IPR003855	1.81E-151	TRUE	554678	345	25334	186	0.539130435	0.007341912	3.29E-149	TRUE
5410	helix	UniProtKB=Helical;transmembrane region	IPR018499	3.52E-48	TRUE	554678	185	25334	73	0.394594595	0.002881503	1.06E-46	TRUE
5410	helix	UniProtKB=Helical;transmembrane region	IPR000830	3.17E-05	TRUE	554678	15	25334	6	0.4	0.000236836	9.26E-05	TRUE
5410	helix	UniProtKB=Helical;transmembrane region	IPR000484	1.39E-134	TRUE	554678	416	25334	188	0.451923077	0.007420857	1.98E-132	TRUE
5410	helix	UniProtKB=Helical;transmembrane region	IPR005871	0.504034037	FALSE	554678	15	25334	1	0.066666667	3.94726E-05	0.645252021	FALSE
5410	helix	UniProtKB=Helical;transmembrane region	IPR001851	3.98E-97	TRUE	554678	106	25334	87	0.820754717	0.00343412	3.37E-95	TRUE
5410	helix	UniProtKB=Helical;transmembrane region	IPR001757	8.13E-115	TRUE	554678	530	25334	191	0.360377358	0.007539275	8.87E-113	TRUE
5410	helix	UniProtKB=Helical;transmembrane region	IPR027256	3.68E-23	TRUE	554678	118	25334	39	0.330508475	0.001539433	4.77E-22	TRUE
5410	helix	UniProtKB=Helical;transmembrane region	IPR006534	0.448544901	FALSE	554678	33	25334	2	0.060606061	7.89453E-05	0.583140905	FALSE
5410	helix	UniProtKB=Helical;transmembrane region	IPR050351	1.27E-07	TRUE	554678	72	25334	16	0.222222222	0.000631562	4.88E-07	TRUE
5410	helix	UniProtKB=Helical;transmembrane region	IPR052114	0.002901909	TRUE	554678	7	25334	3	0.428571429	0.000118418	0.005835911	TRUE
5410	helix	UniProtKB=Helical;transmembrane region	IPR052014	0.312020684	FALSE	554678	8	25334	1	0.125	3.94726E-05	0.42154878	FALSE
5410	helix	UniProtKB=Helical;transmembrane region	IPR001708	1.92E-22	TRUE	554678	464	25334	77	0.165948276	0.003039394	2.40E-21	TRUE
5410	helix	UniProtKB=Helical;transmembrane region	IPR019998	0.016118117	TRUE	554678	344	25334	25	0.072674419	0.000986816	0.028076358	TRUE
5410	helix	UniProtKB=Helical;transmembrane region	IPR026082	2.33E-27	TRUE	554678	55	25334	31	0.563636364	0.001223652	3.63E-26	TRUE
5410	helix	UniProtKB=Helical;transmembrane region	IPR002401	3.20E-58	TRUE	554678	1266	25334	210	0.165876777	0.008289256	1.21E-56	TRUE
5410	helix	UniProtKB=Helical;transmembrane region	IPR001128	1.14E-53	TRUE	554678	1759	25334	246	0.139852189	0.009710271	3.92E-52	TRUE
5410	helix	UniProtKB=Helical;transmembrane region	IPR050193	4.62E-27	TRUE	554678	139	25334	46	0.330935252	0.001815742	7.11E-26	TRUE
5410	helix	UniProtKB=Helical;transmembrane region	IPR023745	1.63E-50	TRUE	554678	50	25334	43	0.86	0.001697324	5.12E-49	TRUE
5410	helix	UniProtKB=Helical;transmembrane region	IPR047200	9.92E-50	TRUE	554678	51	25334	43	0.843137255	0.001697324	3.06E-48	TRUE
5410	helix	UniProtKB=Helical;transmembrane region	IPR016257	4.96E-33	TRUE	554678	52	25334	34	0.653846154	0.00134207	9.63E-32	TRUE
5410	helix	UniProtKB=Helical;transmembrane region	IPR050449	1.13E-33	TRUE	554678	58	25334	36	0.620689655	0.001421015	2.27E-32	TRUE
5410	helix	UniProtKB=Helical;transmembrane region	IPR045231	6.95E-06	TRUE	554678	31	25334	9	0.290322581	0.000355254	2.20E-05	TRUE
5410	helix	UniProtKB=Helical;transmembrane region	IPR004240	0.004696247	TRUE	554678	35	25334	6	0.171428571	0.000236836	0.009091778	TRUE
5410	helix	UniProtKB=Helical;transmembrane region	IPR003359	2.32E-52	TRUE	554678	150	25334	70	0.466666667	0.002763085	7.69E-51	TRUE
5410	helix	UniProtKB=Helical;transmembrane region	IPR012506	1.50E-08	TRUE	554678	17	25334	9	0.529411765	0.000355254	6.45E-08	TRUE
5410	helix	UniProtKB=Helical;transmembrane region	IPR004345	0.293426641	FALSE	554678	60	25334	4	0.066666667	0.000157891	0.398962296	FALSE
5410	helix	UniProtKB=Helical;transmembrane region	IPR050586	2.02E-55	TRUE	554678	43	25334	42	0.976744186	0.001657851	7.16E-54	TRUE
5410	helix	UniProtKB=Helical;transmembrane region	IPR003918	6.58E-216	TRUE	554678	349	25334	230	0.659025788	0.009078708	3.75E-213	TRUE
5410	helix	UniProtKB=Helical;transmembrane region	IPR004775	1.63E-23	TRUE	554678	17	25334	17	1	0.000671035	2.17E-22	TRUE
5410	helix	UniProtKB=Helical;transmembrane region	IPR006369	1.09E-206	TRUE	554678	543	25334	270	0.497237569	0.010657614	5.07E-204	TRUE
5410	helix	UniProtKB=Helical;transmembrane region	IPR000537	0	TRUE	554678	910	25334	488	0.536263736	0.019262651	0	TRUE
5410	helix	UniProtKB=Helical;transmembrane region	IPR000276	1	FALSE	554678	2427	25334	7	0.002884219	0.000276309	1	FALSE
5410	helix	UniProtKB=Helical;transmembrane region	IPR000725	1	FALSE	554678	569	25334	2	0.003514938	7.89453E-05	1	FALSE
5410	helix	UniProtKB=Helical;transmembrane region	IPR030672	1.60E-23	TRUE	554678	27	25334	21	0.777777778	0.000828926	2.13E-22	TRUE
5410	helix	UniProtKB=Helical;transmembrane region	IPR042313	4.35E-06	TRUE	554678	4	25334	4	1	0.000157891	1.41E-05	TRUE
5410	helix	UniProtKB=Helical;transmembrane region	IPR022248	0.001107841	TRUE	554678	11	25334	4	0.363636364	0.000157891	0.002425421	TRUE
5410	helix	UniProtKB=Helical;transmembrane region	IPR002781	2.73E-22	TRUE	554678	26	25334	20	0.769230769	0.000789453	3.38E-21	TRUE
5410	helix	UniProtKB=Helical;transmembrane region	IPR051598	4.16E-13	TRUE	554678	11	25334	10	0.909090909	0.000394726	2.82E-12	TRUE
5410	helix	UniProtKB=Helical;transmembrane region	IPR010379	1.45E-88	TRUE	554678	88	25334	76	0.863636364	0.002999921	1.06E-86	TRUE
5410	helix	UniProtKB=Helical;transmembrane region	IPR000776	2.13E-19	TRUE	554678	60	25334	26	0.433333333	0.001026289	2.24E-18	TRUE
5410	helix	UniProtKB=Helical;transmembrane region	IPR001694	0	TRUE	554678	691	25334	446	0.645441389	0.0176048	0	TRUE
5410	helix	UniProtKB=Helical;transmembrane region	IPR050726	0.201781663	FALSE	554678	34	25334	3	0.088235294	0.000118418	0.284466801	FALSE
5410	helix	UniProtKB=Helical;transmembrane region	IPR000775	0.170554242	FALSE	554678	4	25334	1	0.25	3.94726E-05	0.243895682	FALSE
5410	helix	UniProtKB=Helical;transmembrane region	IPR002758	0.57748158	FALSE	554678	42	25334	2	0.047619048	7.89453E-05	0.726018175	FALSE
5410	helix	UniProtKB=Helical;transmembrane region	IPR004847	0.164238475	FALSE	554678	16	25334	2	0.125	7.89453E-05	0.235832014	FALSE
5410	helix	UniProtKB=Helical;transmembrane region	IPR010771	4.14E-10	TRUE	554678	7	25334	7	1	0.000276309	2.10E-09	TRUE
5410	helix	UniProtKB=Helical;transmembrane region	IPR050731	0.000748816	TRUE	554678	34	25334	7	0.205882353	0.000276309	0.00169592	TRUE
5410	helix	UniProtKB=Helical;transmembrane region	IPR021147	2.89E-62	TRUE	554678	102	25334	66	0.647058824	0.002605195	1.22E-60	TRUE
5410	helix	UniProtKB=Helical;transmembrane region	IPR006507	4.11E-61	TRUE	554678	101	25334	65	0.643564356	0.002565722	1.69E-59	TRUE
5410	helix	UniProtKB=Helical;transmembrane region	IPR003689	1.00E-92	TRUE	554678	188	25334	108	0.574468085	0.004263046	7.66E-91	TRUE
5410	helix	UniProtKB=Helical;transmembrane region	IPR050799	0.000412724	TRUE	554678	31	25334	7	0.225806452	0.000276309	0.000982957	TRUE
5410	helix	UniProtKB=Helical;transmembrane region	IPR004752	2.33E-15	TRUE	554678	31	25334	17	0.548387097	0.000671035	1.87E-14	TRUE
5410	helix	UniProtKB=Helical;transmembrane region	IPR002293	2.32E-71	TRUE	554678	167	25334	88	0.526946108	0.003473593	1.17E-69	TRUE
5410	helix	UniProtKB=Helical;transmembrane region	IPR004932	0.14797633	FALSE	554678	15	25334	2	0.133333333	7.89453E-05	0.214667478	FALSE
5410	helix	UniProtKB=Helical;transmembrane region	IPR050553	9.20E-08	TRUE	554678	46	25334	13	0.282608696	0.000513144	3.58E-07	TRUE
5410	helix	UniProtKB=Helical;transmembrane region	IPR050647	3.16E-13	TRUE	554678	39	25334	17	0.435897436	0.000671035	2.17E-12	TRUE
5410	helix	UniProtKB=Helical;transmembrane region	IPR050488	1.24E-08	TRUE	554678	54	25334	15	0.277777778	0.00059209	5.37E-08	TRUE
5410	helix	UniProtKB=Helical;transmembrane region	IPR040287	0.373431075	FALSE	554678	10	25334	1	0.1	3.94726E-05	0.495603945	FALSE
5410	helix	UniProtKB=Helical;transmembrane region	IPR051533	1.68E-10	TRUE	554678	12	25334	9	0.75	0.000355254	8.90E-10	TRUE
5410	helix	UniProtKB=Helical;transmembrane region	IPR007016	2.07E-12	TRUE	554678	15	25334	11	0.733333333	0.000434199	1.32E-11	TRUE
5410	helix	UniProtKB=Helical;transmembrane region	IPR031427	0.208438078	FALSE	554678	5	25334	1	0.2	3.94726E-05	0.292863668	FALSE
5410	helix	UniProtKB=Helical;transmembrane region	IPR050833	4.37E-19	TRUE	554678	29	25334	19	0.655172414	0.00074998	4.52E-18	TRUE
5410	helix	UniProtKB=Helical;transmembrane region	IPR004681	1.88E-17	TRUE	554678	16	25334	14	0.875	0.000552617	1.75E-16	TRUE
5410	helix	UniProtKB=Helical;transmembrane region	IPR007387	0.000280984	TRUE	554678	14	25334	5	0.357142857	0.000197363	0.000693725	TRUE
5410	helix	UniProtKB=Helical;transmembrane region	IPR003398	0.950846013	FALSE	554678	228	25334	6	0.026315789	0.000236836	1	FALSE
5410	helix	UniProtKB=Helical;transmembrane region	IPR000568	2.34E-286	TRUE	554678	755	25334	375	0.496688742	0.014802242	3.67E-283	TRUE
5410	helix	UniProtKB=Helical;transmembrane region	IPR045082	4.89E-183	TRUE	554678	505	25334	244	0.483168317	0.009631325	1.39E-180	TRUE
5410	helix	UniProtKB=Helical;transmembrane region	IPR046964	2.60E-08	TRUE	554678	23	25334	10	0.434782609	0.000394726	1.09E-07	TRUE
5410	helix	UniProtKB=Helical;transmembrane region	IPR008896	0.000307248	TRUE	554678	81	25334	12	0.148148148	0.000473672	0.000752938	TRUE
5410	helix	UniProtKB=Helical;transmembrane region	IPR005947	4.14E-10	TRUE	554678	7	25334	7	1	0.000276309	2.10E-09	TRUE
5410	helix	UniProtKB=Helical;transmembrane region	IPR000337	0.116436917	FALSE	554678	73	25334	6	0.082191781	0.000236836	0.172259639	FALSE
5410	helix	UniProtKB=Helical;transmembrane region	IPR000068	0.020565432	TRUE	554678	35	25334	5	0.142857143	0.000197363	0.035125847	TRUE
5410	helix	UniProtKB=Helical;transmembrane region	IPR005372	1.02E-105	TRUE	554678	108	25334	92	0.851851852	0.003631483	9.52E-104	TRUE
5410	helix	UniProtKB=Helical;transmembrane region	IPR023721	4.87E-54	TRUE	554678	56	25334	47	0.839285714	0.001855214	1.69E-52	TRUE
5410	helix	UniProtKB=Helical;transmembrane region	IPR002229	1.11E-32	TRUE	554678	69	25334	38	0.550724638	0.001499961	2.12E-31	TRUE
5410	helix	UniProtKB=Helical;transmembrane region	IPR006391	7.31E-83	TRUE	554678	121	25334	84	0.694214876	0.003315702	4.61E-81	TRUE
5410	helix	UniProtKB=Helical;transmembrane region	IPR004623	8.92E-156	TRUE	554678	225	25334	158	0.702222222	0.006236678	1.81E-153	TRUE
5410	helix	UniProtKB=Helical;transmembrane region	IPR050256	1.17E-32	TRUE	554678	103	25334	45	0.436893204	0.001776269	2.23E-31	TRUE
5410	helix	UniProtKB=Helical;transmembrane region	IPR050297	4.67E-96	TRUE	554678	87	25334	79	0.908045977	0.003118339	3.86E-94	TRUE
5410	helix	UniProtKB=Helical;transmembrane region	IPR050401	3.99E-14	TRUE	554678	64	25334	22	0.34375	0.000868398	2.96E-13	TRUE
5410	helix	UniProtKB=Helical;transmembrane region	IPR007594	0.00018771	TRUE	554678	13	25334	5	0.384615385	0.000197363	0.000481536	TRUE
5410	helix	UniProtKB=Helical;transmembrane region	IPR009357	5.70E-10	TRUE	554678	17	25334	10	0.588235294	0.000394726	2.85E-09	TRUE
5410	helix	UniProtKB=Helical;transmembrane region	IPR004090	8.61E-18	TRUE	554678	62	25334	25	0.403225806	0.000986816	8.19E-17	TRUE
5410	helix	UniProtKB=Helical;transmembrane region	IPR039627	1.46E-09	TRUE	554678	23	25334	11	0.47826087	0.000434199	6.99E-09	TRUE
5410	helix	UniProtKB=Helical;transmembrane region	IPR003425	7.25E-05	TRUE	554678	17	25334	6	0.352941176	0.000236836	0.000200623	TRUE
5410	helix	UniProtKB=Helical;transmembrane region	IPR004073	0.006067395	TRUE	554678	3	25334	2	0.666666667	7.89453E-05	0.011484026	TRUE
5410	helix	UniProtKB=Helical;transmembrane region	IPR022831	1.18E-68	TRUE	554678	55	25334	53	0.963636364	0.00209205	5.73E-67	TRUE
5410	helix	UniProtKB=Helical;transmembrane region	IPR001036	1.28E-157	TRUE	554678	173	25334	142	0.820809249	0.005605116	2.68E-155	TRUE
5410	helix	UniProtKB=Helical;transmembrane region	IPR023931	2.81E-79	TRUE	554678	65	25334	62	0.953846154	0.002447304	1.67E-77	TRUE
5410	helix	UniProtKB=Helical;transmembrane region	IPR001123	4.23E-18	TRUE	554678	98	25334	31	0.316326531	0.001223652	4.11E-17	TRUE
5410	helix	UniProtKB=Helical;transmembrane region	IPR004778	1.98E-05	TRUE	554678	14	25334	6	0.428571429	0.000236836	5.94E-05	TRUE
5410	helix	UniProtKB=Helical;transmembrane region	IPR001712	5.52E-33	TRUE	554678	33	25334	28	0.848484848	0.001105234	1.07E-31	TRUE
5410	helix	UniProtKB=Helical;transmembrane region	IPR006302	3.61E-16	TRUE	554678	15	25334	13	0.866666667	0.000513144	3.07E-15	TRUE
5410	helix	UniProtKB=Helical;transmembrane region	IPR044772	2.88E-05	TRUE	554678	45	25334	10	0.222222222	0.000394726	8.45E-05	TRUE
5410	helix	UniProtKB=Helical;transmembrane region	IPR020884	1.91E-70	TRUE	554678	52	25334	52	1	0.002052578	9.54E-69	TRUE
5410	helix	UniProtKB=Helical;transmembrane region	IPR018227	0.016820153	TRUE	554678	72	25334	8	0.111111111	0.000315781	0.029197905	TRUE
5410	helix	UniProtKB=Helical;transmembrane region	IPR013059	0.002230197	TRUE	554678	13	25334	4	0.307692308	0.000157891	0.004584254	TRUE
5410	helix	UniProtKB=Helical;transmembrane region	IPR052334	0.027670042	TRUE	554678	6	25334	2	0.333333333	7.89453E-05	0.046075118	TRUE
5410	helix	UniProtKB=Helical;transmembrane region	IPR025720	0.312020684	FALSE	554678	8	25334	1	0.125	3.94726E-05	0.42154878	FALSE
5410	helix	UniProtKB=Helical;transmembrane region	IPR024529	0.504034037	FALSE	554678	15	25334	1	0.066666667	3.94726E-05	0.645252021	FALSE
5410	helix	UniProtKB=Helical;transmembrane region	IPR026160	0.000888596	TRUE	554678	5	25334	3	0.6	0.000118418	0.001983845	TRUE
5410	helix	UniProtKB=Helical;transmembrane region	IPR004673	0.000236553	TRUE	554678	57	25334	10	0.175438596	0.000394726	0.000593962	TRUE
5410	helix	UniProtKB=Helical;transmembrane region	IPR006304	3.86E-06	TRUE	554678	7	25334	5	0.714285714	0.000197363	1.26E-05	TRUE
5410	helix	UniProtKB=Helical;transmembrane region	IPR002010	4.25E-11	TRUE	554678	18	25334	11	0.611111111	0.000434199	2.40E-10	TRUE
5410	helix	UniProtKB=Helical;transmembrane region	IPR022839	2.73E-90	TRUE	554678	79	25334	73	0.924050633	0.002881503	2.05E-88	TRUE
5410	helix	UniProtKB=Helical;transmembrane region	IPR051739	0.073554868	FALSE	554678	10	25334	2	0.2	7.89453E-05	0.113266192	FALSE
5410	helix	UniProtKB=Helical;transmembrane region	IPR017213	0.048607879	TRUE	554678	8	25334	2	0.25	7.89453E-05	0.077357059	FALSE
5410	helix	UniProtKB=Helical;transmembrane region	IPR002610	4.43E-08	TRUE	554678	14	25334	8	0.571428571	0.000315781	1.80E-07	TRUE
5410	helix	UniProtKB=Helical;transmembrane region	IPR027231	3.50E-06	TRUE	554678	71	25334	14	0.197183099	0.000552617	1.15E-05	TRUE
5410	helix	UniProtKB=Helical;transmembrane region	IPR003752	2.03E-87	TRUE	554678	166	25334	99	0.596385542	0.003907792	1.46E-85	TRUE
5410	helix	UniProtKB=Helical;transmembrane region	IPR012187	0.011707705	TRUE	554678	20	25334	4	0.2	0.000157891	0.020985226	TRUE
5410	helix	UniProtKB=Helical;transmembrane region	IPR045083	2.12E-104	TRUE	554678	252	25334	131	0.51984127	0.005170917	1.97E-102	TRUE
5410	helix	UniProtKB=Helical;transmembrane region	IPR000883	2.17E-52	TRUE	554678	259	25334	89	0.343629344	0.003513065	7.22E-51	TRUE
5410	helix	UniProtKB=Helical;transmembrane region	IPR014241	2.04E-25	TRUE	554678	44	25334	27	0.613636364	0.001065761	2.97E-24	TRUE
5410	helix	UniProtKB=Helical;transmembrane region	IPR045035	4.99E-16	TRUE	554678	29	25334	17	0.586206897	0.000671035	4.19E-15	TRUE
5410	helix	UniProtKB=Helical;transmembrane region	IPR004813	1.62E-15	TRUE	554678	45	25334	20	0.444444444	0.000789453	1.31E-14	TRUE
5410	helix	UniProtKB=Helical;transmembrane region	IPR005936	2.49E-53	TRUE	554678	205	25334	81	0.395121951	0.003197284	8.47E-52	TRUE
5410	helix	UniProtKB=Helical;transmembrane region	IPR010227	1.54E-153	TRUE	554678	240	25334	161	0.670833333	0.006355096	3.07E-151	TRUE
5410	helix	UniProtKB=Helical;transmembrane region	IPR022997	3.88E-64	TRUE	554678	137	25334	76	0.554744526	0.002999921	1.72E-62	TRUE
5410	helix	UniProtKB=Helical;transmembrane region	IPR013261	0.197577936	FALSE	554678	18	25334	2	0.111111111	7.89453E-05	0.279031902	FALSE
5410	helix	UniProtKB=Helical;transmembrane region	IPR020910	7.33E-21	TRUE	554678	59	25334	27	0.457627119	0.001065761	8.33E-20	TRUE
5410	helix	UniProtKB=Helical;transmembrane region	IPR017103	0.013948263	TRUE	554678	21	25334	4	0.19047619	0.000157891	0.024579895	TRUE
5410	helix	UniProtKB=Helical;transmembrane region	IPR015683	6.71E-16	TRUE	554678	115	25334	31	0.269565217	0.001223652	5.58E-15	TRUE
5410	helix	UniProtKB=Helical;transmembrane region	IPR050175	6.00E-151	TRUE	554678	150	25334	130	0.866666667	0.005131444	1.07E-148	TRUE
5410	helix	UniProtKB=Helical;transmembrane region	IPR003917	2.77E-152	TRUE	554678	146	25334	129	0.883561644	0.005091971	5.11E-150	TRUE
5410	helix	UniProtKB=Helical;transmembrane region	IPR050846	0.001736301	TRUE	554678	29	25334	6	0.206896552	0.000236836	0.00364853	TRUE
5410	helix	UniProtKB=Helical;transmembrane region	IPR004667	4.91E-12	TRUE	554678	39	25334	16	0.41025641	0.000631562	3.02E-11	TRUE
5410	helix	UniProtKB=Helical;transmembrane region	IPR050173	2.36E-22	TRUE	554678	152	25334	43	0.282894737	0.001697324	2.93E-21	TRUE
5410	helix	UniProtKB=Helical;transmembrane region	IPR004626	0.087250924	FALSE	554678	11	25334	2	0.181818182	7.89453E-05	0.132389028	FALSE
5410	helix	UniProtKB=Helical;transmembrane region	IPR034294	7.40E-10	TRUE	554678	233	25334	35	0.150214592	0.001381543	3.65E-09	TRUE
5410	helix	UniProtKB=Helical;transmembrane region	IPR000425	3.36E-14	TRUE	554678	318	25334	50	0.157232704	0.001973632	2.50E-13	TRUE
5410	helix	UniProtKB=Helical;transmembrane region	IPR004387	2.47E-08	TRUE	554678	73	25334	17	0.232876712	0.000671035	1.04E-07	TRUE
5410	helix	UniProtKB=Helical;transmembrane region	IPR016483	2.10E-05	TRUE	554678	5	25334	4	0.8	0.000157891	6.26E-05	TRUE
5410	helix	UniProtKB=Helical;transmembrane region	IPR044537	2.10E-05	TRUE	554678	5	25334	4	0.8	0.000157891	6.26E-05	TRUE
5410	helix	UniProtKB=Helical;transmembrane region	IPR052348	2.10E-05	TRUE	554678	5	25334	4	0.8	0.000157891	6.26E-05	TRUE
5410	helix	UniProtKB=Helical;transmembrane region	IPR022883	2.65E-56	TRUE	554678	73	25334	54	0.739726027	0.002131523	9.62E-55	TRUE
5410	helix	UniProtKB=Helical;transmembrane region	IPR039808	1.36E-59	TRUE	554678	125	25334	70	0.56	0.002763085	5.30E-58	TRUE
5410	helix	UniProtKB=Helical;transmembrane region	IPR050206	1.82E-37	TRUE	554678	130	25334	54	0.415384615	0.002131523	4.21E-36	TRUE
5410	helix	UniProtKB=Helical;transmembrane region	IPR009760	2.09E-203	TRUE	554678	222	25334	183	0.824324324	0.007223494	8.74E-201	TRUE
5410	helix	UniProtKB=Helical;transmembrane region	IPR050277	7.24E-103	TRUE	554678	94	25334	85	0.904255319	0.003355175	6.63E-101	TRUE
5410	helix	UniProtKB=Helical;transmembrane region	IPR014083	5.86E-74	TRUE	554678	59	25334	57	0.966101695	0.002249941	3.20E-72	TRUE
5410	helix	UniProtKB=Helical;transmembrane region	IPR001734	1.97E-120	TRUE	554678	161	25334	118	0.732919255	0.004657772	2.44E-118	TRUE
5410	helix	UniProtKB=Helical;transmembrane region	IPR001991	1.12E-100	TRUE	554678	380	25334	153	0.402631579	0.006039315	9.76E-99	TRUE
5410	helix	UniProtKB=Helical;transmembrane region	IPR023954	7.81E-05	TRUE	554678	179	25334	21	0.117318436	0.000828926	0.000214813	TRUE
5410	helix	UniProtKB=Helical;transmembrane region	IPR022689	0.907848594	FALSE	554678	51	25334	1	0.019607843	3.94726E-05	1	FALSE
5410	helix	UniProtKB=Helical;transmembrane region	IPR001626	2.58E-23	TRUE	554678	34	25334	23	0.676470588	0.000907871	3.39E-22	TRUE
5410	helix	UniProtKB=Helical;transmembrane region	IPR024245	4.35E-06	TRUE	554678	4	25334	4	1	0.000157891	1.41E-05	TRUE
5410	helix	UniProtKB=Helical;transmembrane region	IPR003492	4.77E-09	TRUE	554678	20	25334	10	0.5	0.000394726	2.16E-08	TRUE
5410	helix	UniProtKB=Helical;transmembrane region	IPR018460	2.45E-10	TRUE	554678	16	25334	10	0.625	0.000394726	1.27E-09	TRUE
5410	helix	UniProtKB=Helical;transmembrane region	IPR023060	5.44E-26	TRUE	554678	64	25334	32	0.5	0.001263125	8.06E-25	TRUE
5410	helix	UniProtKB=Helical;transmembrane region	IPR033367	0.002085976	TRUE	554678	2	25334	2	1	7.89453E-05	0.004308979	TRUE
5410	helix	UniProtKB=Helical;transmembrane region	IPR039653	1.13E-174	TRUE	554678	272	25334	183	0.672794118	0.007223494	2.94E-172	TRUE
5410	helix	UniProtKB=Helical;transmembrane region	IPR006370	4.65E-183	TRUE	554678	239	25334	178	0.744769874	0.007026131	1.36E-180	TRUE
5410	helix	UniProtKB=Helical;transmembrane region	IPR023494	1.01E-30	TRUE	554678	50	25334	32	0.64	0.001263125	1.81E-29	TRUE
5410	helix	UniProtKB=Helical;transmembrane region	IPR050545	4.60E-58	TRUE	554678	47	25334	45	0.957446809	0.001776269	1.74E-56	TRUE
5410	helix	UniProtKB=Helical;transmembrane region	IPR043429	1.09E-13	TRUE	554678	48	25334	19	0.395833333	0.00074998	7.73E-13	TRUE
5410	helix	UniProtKB=Helical;transmembrane region	IPR000407	2.58E-07	TRUE	554678	58	25334	14	0.24137931	0.000552617	9.60E-07	TRUE
5410	helix	UniProtKB=Helical;transmembrane region	IPR001133	8.77E-296	TRUE	554678	846	25334	401	0.473995272	0.015828531	1.57E-292	TRUE
5410	helix	UniProtKB=Helical;transmembrane region	IPR039428	1.40092967392e-312	TRUE	554678	895	25334	424	0.473743017	0.016736402	0.00E+00	TRUE
5410	helix	UniProtKB=Helical;transmembrane region	IPR028038	9.53E-05	TRUE	554678	3	25334	3	1	0.000118418	0.000258556	TRUE
5410	helix	UniProtKB=Helical;transmembrane region	IPR021368	0.001107841	TRUE	554678	11	25334	4	0.363636364	0.000157891	0.002425421	TRUE
5410	helix	UniProtKB=Helical;transmembrane region	IPR050599	0.859639794	FALSE	554678	42	25334	1	0.023809524	3.94726E-05	1	FALSE
5410	helix	UniProtKB=Helical;transmembrane region	IPR002077	0.872169373	FALSE	554678	44	25334	1	0.022727273	3.94726E-05	1	FALSE
5410	helix	UniProtKB=Helical;transmembrane region	IPR003780	3.90E-65	TRUE	554678	170	25334	84	0.494117647	0.003315702	1.78E-63	TRUE
5410	helix	UniProtKB=Helical;transmembrane region	IPR023754	7.52E-44	TRUE	554678	109	25334	55	0.504587156	0.002170996	2.04E-42	TRUE
5410	helix	UniProtKB=Helical;transmembrane region	IPR006214	2.64E-22	TRUE	554678	74	25334	31	0.418918919	0.001223652	3.28E-21	TRUE
5410	helix	UniProtKB=Helical;transmembrane region	IPR044173	6.52E-107	TRUE	554678	175	25334	114	0.651428571	0.004499882	6.19E-105	TRUE
5410	helix	UniProtKB=Helical;transmembrane region	IPR006459	1.92E-143	TRUE	554678	288	25334	167	0.579861111	0.006591932	3.04E-141	TRUE
5410	helix	UniProtKB=Helical;transmembrane region	IPR012160	0.001031682	TRUE	554678	18	25334	5	0.277777778	0.000197363	0.002272562	TRUE
5410	helix	UniProtKB=Helical;transmembrane region	IPR050448	2.58E-07	TRUE	554678	58	25334	14	0.24137931	0.000552617	9.60E-07	TRUE
5410	helix	UniProtKB=Helical;transmembrane region	IPR050864	0.000209612	TRUE	554678	28	25334	7	0.25	0.000276309	0.000532497	TRUE
5410	helix	UniProtKB=Helical;transmembrane region	IPR007873	4.91E-16	TRUE	554678	25	25334	16	0.64	0.000631562	4.13E-15	TRUE
5410	helix	UniProtKB=Helical;transmembrane region	IPR004705	1.37E-08	TRUE	554678	9	25334	7	0.777777778	0.000276309	5.93E-08	TRUE
5410	helix	UniProtKB=Helical;transmembrane region	IPR018422	1.50E-21	TRUE	554678	72	25334	30	0.416666667	0.001184179	1.78E-20	TRUE
5410	helix	UniProtKB=Helical;transmembrane region	IPR038962	0.170554242	FALSE	554678	4	25334	1	0.25	3.94726E-05	0.243895682	FALSE
5410	helix	UniProtKB=Helical;transmembrane region	IPR010096	0	TRUE	554678	455	25334	396	0.87032967	0.015631168	0	TRUE
5410	helix	UniProtKB=Helical;transmembrane region	IPR050368	5.02E-82	TRUE	554678	69	25334	65	0.942028986	0.002565722	3.09E-80	TRUE
5410	helix	UniProtKB=Helical;transmembrane region	IPR022969	1.14E-51	TRUE	554678	38	25334	38	1	0.001499961	3.72E-50	TRUE
5410	helix	UniProtKB=Helical;transmembrane region	IPR001807	1.27E-118	TRUE	554678	192	25334	126	0.65625	0.004973553	1.54E-116	TRUE
5410	helix	UniProtKB=Helical;transmembrane region	IPR030689	0	TRUE	554678	1672	25334	1387	0.829545455	0.054748559	0	TRUE
5410	helix	UniProtKB=Helical;transmembrane region	IPR018393	1.57E-183	TRUE	554678	232	25334	176	0.75862069	0.006947186	4.81E-181	TRUE
5410	helix	UniProtKB=Helical;transmembrane region	IPR003945	1.77E-215	TRUE	554678	267	25334	205	0.767790262	0.008091892	9.24E-213	TRUE
5410	helix	UniProtKB=Helical;transmembrane region	IPR002202	0.003353136	TRUE	554678	67	25334	9	0.134328358	0.000355254	0.006655877	TRUE
5410	helix	UniProtKB=Helical;transmembrane region	IPR004554	0.002184505	TRUE	554678	63	25334	9	0.142857143	0.000355254	0.004496962	TRUE
5410	helix	UniProtKB=Helical;transmembrane region	IPR050269	1.84E-72	TRUE	554678	98	25334	71	0.724489796	0.002802558	9.53E-71	TRUE
5410	helix	UniProtKB=Helical;transmembrane region	IPR001457	1.70E-180	TRUE	554678	231	25334	174	0.753246753	0.00686824	4.63E-178	TRUE
5410	helix	UniProtKB=Helical;transmembrane region	IPR023679	1.09E-65	TRUE	554678	168	25334	84	0.5	0.003315702	5.04E-64	TRUE
5410	helix	UniProtKB=Helical;transmembrane region	IPR017039	3.25E-67	TRUE	554678	172	25334	86	0.5	0.003394648	1.53E-65	TRUE
5410	helix	UniProtKB=Helical;transmembrane region	IPR050119	0.998823534	FALSE	554678	237	25334	3	0.012658228	0.000118418	1	FALSE
5410	helix	UniProtKB=Helical;transmembrane region	IPR050208	1.58E-55	TRUE	554678	129	25334	68	0.527131783	0.00268414	5.65E-54	TRUE
5410	helix	UniProtKB=Helical;transmembrane region	IPR039421	9.00E-69	TRUE	554678	404	25334	127	0.314356436	0.005013026	4.39E-67	TRUE
5410	helix	UniProtKB=Helical;transmembrane region	IPR050935	0.689247161	FALSE	554678	25	25334	1	0.04	3.94726E-05	0.842801299	FALSE
5410	helix	UniProtKB=Helical;transmembrane region	IPR006036	4.08E-63	TRUE	554678	83	25334	61	0.734939759	0.002407831	1.77E-61	TRUE
5410	helix	UniProtKB=Helical;transmembrane region	IPR001872	2.27E-42	TRUE	554678	421	25334	100	0.237529691	0.003947265	5.96E-41	TRUE
5410	helix	UniProtKB=Helical;transmembrane region	IPR003841	0.007951166	TRUE	554678	18	25334	4	0.222222222	0.000157891	0.014725208	TRUE
5410	helix	UniProtKB=Helical;transmembrane region	IPR001940	1.21E-05	TRUE	554678	134	25334	19	0.141791045	0.00074998	3.72E-05	TRUE
5410	helix	UniProtKB=Helical;transmembrane region	IPR037673	3.27E-29	TRUE	554678	385	25334	79	0.205194805	0.003118339	5.50E-28	TRUE
5410	helix	UniProtKB=Helical;transmembrane region	IPR001185	2.73E-29	TRUE	554678	384	25334	79	0.205729167	0.003118339	4.58E-28	TRUE
5410	helix	UniProtKB=Helical;transmembrane region	IPR050482	0.011158492	TRUE	554678	54	25334	7	0.12962963	0.000276309	0.02006961	TRUE
5410	helix	UniProtKB=Helical;transmembrane region	IPR021988	0.180792539	FALSE	554678	17	25334	2	0.117647059	7.89453E-05	0.257188661	FALSE
5410	helix	UniProtKB=Helical;transmembrane region	IPR050817	5.09E-07	TRUE	554678	30	25334	10	0.333333333	0.000394726	1.83E-06	TRUE
5410	helix	UniProtKB=Helical;transmembrane region	IPR023749	6.03E-07	TRUE	554678	24	25334	9	0.375	0.000355254	2.15E-06	TRUE
5410	helix	UniProtKB=Helical;transmembrane region	IPR051280	2.45E-10	TRUE	554678	16	25334	10	0.625	0.000394726	1.27E-09	TRUE
5410	helix	UniProtKB=Helical;transmembrane region	IPR025594	0.001716609	TRUE	554678	6	25334	3	0.5	0.000118418	0.003609569	TRUE
5410	helix	UniProtKB=Helical;transmembrane region	IPR019133	0.252516369	FALSE	554678	56	25334	4	0.071428571	0.000157891	0.348129094	FALSE
5410	helix	UniProtKB=Helical;transmembrane region	IPR050665	5.72E-06	TRUE	554678	38	25334	10	0.263157895	0.000394726	1.83E-05	TRUE
5410	helix	UniProtKB=Helical;transmembrane region	IPR023449	4.83E-21	TRUE	554678	44	25334	24	0.545454545	0.000947343	5.55E-20	TRUE
5410	helix	UniProtKB=Helical;transmembrane region	IPR017573	0.089260715	FALSE	554678	2	25334	1	0.5	3.94726E-05	0.135159991	FALSE
5410	helix	UniProtKB=Helical;transmembrane region	IPR047055	3.29E-06	TRUE	554678	16	25334	7	0.4375	0.000276309	1.08E-05	TRUE
5410	helix	UniProtKB=Helical;transmembrane region	IPR004842	2.69E-09	TRUE	554678	42	25334	14	0.333333333	0.000552617	1.25E-08	TRUE
5410	helix	UniProtKB=Helical;transmembrane region	IPR011919	7.04E-19	TRUE	554678	128	25334	36	0.28125	0.001421015	7.19E-18	TRUE
5410	helix	UniProtKB=Helical;transmembrane region	IPR027033	0.42936005	FALSE	554678	12	25334	1	0.083333333	3.94726E-05	0.56116464	FALSE
5410	helix	UniProtKB=Helical;transmembrane region	IPR050316	0.001135856	TRUE	554678	81	25334	11	0.135802469	0.000434199	0.002483721	TRUE
5410	helix	UniProtKB=Helical;transmembrane region	IPR010010	3.39E-06	TRUE	554678	44	25334	11	0.25	0.000434199	1.11E-05	TRUE
5410	helix	UniProtKB=Helical;transmembrane region	IPR002682	1.48E-36	TRUE	554678	158	25334	58	0.367088608	0.002289413	3.29E-35	TRUE
5410	helix	UniProtKB=Helical;transmembrane region	IPR022813	8.17E-34	TRUE	554678	114	25334	48	0.421052632	0.001894687	1.66E-32	TRUE
5410	helix	UniProtKB=Helical;transmembrane region	IPR005791	1.31E-15	TRUE	554678	50	25334	21	0.42	0.000828926	1.07E-14	TRUE
5410	helix	UniProtKB=Helical;transmembrane region	IPR022645	1.18E-26	TRUE	554678	98	25334	39	0.397959184	0.001539433	1.79E-25	TRUE
5410	helix	UniProtKB=Helical;transmembrane region	IPR001312	0.000105362	TRUE	554678	62	25334	11	0.177419355	0.000434199	0.000283809	TRUE
5410	helix	UniProtKB=Helical;transmembrane region	IPR022920	1.12E-89	TRUE	554678	131	25334	91	0.694656489	0.003592011	8.28E-88	TRUE
5410	helix	UniProtKB=Helical;transmembrane region	IPR050183	2.75E-89	TRUE	554678	146	25334	95	0.650684932	0.003749901	2.03E-87	TRUE
5410	helix	UniProtKB=Helical;transmembrane region	IPR003373	1.26E-09	TRUE	554678	28	25334	12	0.428571429	0.000473672	6.06E-09	TRUE
5410	helix	UniProtKB=Helical;transmembrane region	IPR050860	1.26E-09	TRUE	554678	28	25334	12	0.428571429	0.000473672	6.06E-09	TRUE
5410	helix	UniProtKB=Helical;transmembrane region	IPR005782	0.40083438	FALSE	554678	30	25334	2	0.066666667	7.89453E-05	0.527951813	FALSE
5410	helix	UniProtKB=Helical;transmembrane region	IPR003474	5.40E-13	TRUE	554678	21	25334	13	0.619047619	0.000513144	3.62E-12	TRUE
5410	helix	UniProtKB=Helical;transmembrane region	IPR023043	2.82E-37	TRUE	554678	356	25334	86	0.241573034	0.003394648	6.46E-36	TRUE
5410	helix	UniProtKB=Helical;transmembrane region	IPR000440	3.67E-112	TRUE	554678	496	25334	183	0.368951613	0.007223494	3.80E-110	TRUE
5410	helix	UniProtKB=Helical;transmembrane region	IPR050746	9.06E-10	TRUE	554678	33	25334	13	0.393939394	0.000513144	4.42E-09	TRUE
5410	helix	UniProtKB=Helical;transmembrane region	IPR050475	1.94E-12	TRUE	554678	55	25334	19	0.345454545	0.00074998	1.24E-11	TRUE
5410	helix	UniProtKB=Helical;transmembrane region	IPR023547	5.26E-13	TRUE	554678	40	25334	17	0.425	0.000671035	3.53E-12	TRUE
5410	helix	UniProtKB=Helical;transmembrane region	IPR004856	7.21E-07	TRUE	554678	31	25334	10	0.322580645	0.000394726	2.55E-06	TRUE
5410	helix	UniProtKB=Helical;transmembrane region	IPR005953	3.14E-275	TRUE	554678	515	25334	312	0.605825243	0.012315465	3.94E-272	TRUE
5410	helix	UniProtKB=Helical;transmembrane region	IPR000454	4.71300258e-315	TRUE	554678	641	25334	370	0.577223089	0.014604879	2.956702168454e-311	TRUE
5410	helix	UniProtKB=Helical;transmembrane region	IPR001661	0.992958274	FALSE	554678	106	25334	1	0.009433962	3.94726E-05	1	FALSE
5410	helix	UniProtKB=Helical;transmembrane region	IPR035166	4.35E-06	TRUE	554678	4	25334	4	1	0.000157891	1.41E-05	TRUE
5410	helix	UniProtKB=Helical;transmembrane region	IPR000973	0.000405606	TRUE	554678	15	25334	5	0.333333333	0.000197363	0.000968621	TRUE
5410	helix	UniProtKB=Helical;transmembrane region	IPR004777	1.06E-21	TRUE	554678	42	25334	24	0.571428571	0.000947343	1.28E-20	TRUE
5410	helix	UniProtKB=Helical;transmembrane region	IPR026788	0.011766777	TRUE	554678	4	25334	2	0.5	7.89453E-05	0.021079062	TRUE
5410	helix	UniProtKB=Helical;transmembrane region	IPR051817	0.000455375	TRUE	554678	9	25334	4	0.444444444	0.000157891	0.001076007	TRUE
5410	helix	UniProtKB=Helical;transmembrane region	IPR005614	1.37E-08	TRUE	554678	9	25334	7	0.777777778	0.000276309	5.93E-08	TRUE
5410	helix	UniProtKB=Helical;transmembrane region	IPR023018	1.30E-98	TRUE	554678	73	25334	73	1	0.002881503	1.11E-96	TRUE
5410	helix	UniProtKB=Helical;transmembrane region	IPR001548	1.26E-12	TRUE	554678	22	25334	13	0.590909091	0.000513144	8.25E-12	TRUE
5410	helix	UniProtKB=Helical;transmembrane region	IPR002090	0.060638521	FALSE	554678	9	25334	2	0.222222222	7.89453E-05	0.094890437	FALSE
5410	helix	UniProtKB=Helical;transmembrane region	IPR004709	6.02E-13	TRUE	554678	52	25334	19	0.365384615	0.00074998	4.02E-12	TRUE
5410	helix	UniProtKB=Helical;transmembrane region	IPR022914	6.38E-34	TRUE	554678	83	25334	42	0.506024096	0.001657851	1.30E-32	TRUE
5410	helix	UniProtKB=Helical;transmembrane region	IPR009825	3.96E-34	TRUE	554678	87	25334	43	0.494252874	0.001697324	8.17E-33	TRUE
5410	helix	UniProtKB=Helical;transmembrane region	IPR027272	2.14E-05	TRUE	554678	9	25334	5	0.555555556	0.000197363	6.40E-05	TRUE
5410	helix	UniProtKB=Helical;transmembrane region	IPR050250	3.93E-82	TRUE	554678	106	25334	79	0.745283019	0.003118339	2.43E-80	TRUE
5410	helix	UniProtKB=Helical;transmembrane region	IPR002666	0.003009883	TRUE	554678	14	25334	4	0.285714286	0.000157891	0.006028895	TRUE
5410	helix	UniProtKB=Helical;transmembrane region	IPR028337	0.006067395	TRUE	554678	3	25334	2	0.666666667	7.89453E-05	0.011484026	TRUE
5410	helix	UniProtKB=Helical;transmembrane region	IPR006876	2.12E-23	TRUE	554678	64	25334	30	0.46875	0.001184179	2.80E-22	TRUE
5410	helix	UniProtKB=Helical;transmembrane region	IPR023941	2.13E-62	TRUE	554678	46	25334	46	1	0.001815742	9.01E-61	TRUE
5410	helix	UniProtKB=Helical;transmembrane region	IPR001508	5.46E-14	TRUE	554678	93	25334	26	0.279569892	0.001026289	4.00E-13	TRUE
5410	helix	UniProtKB=Helical;transmembrane region	IPR003686	7.27E-08	TRUE	554678	170	25334	26	0.152941176	0.001026289	2.86E-07	TRUE
5410	helix	UniProtKB=Helical;transmembrane region	IPR002245	1.15E-06	TRUE	554678	6	25334	5	0.833333333	0.000197363	3.98E-06	TRUE
5410	helix	UniProtKB=Helical;transmembrane region	IPR014472	1.91E-06	TRUE	554678	27	25334	9	0.333333333	0.000355254	6.45E-06	TRUE
5410	helix	UniProtKB=Helical;transmembrane region	IPR000462	3.68E-10	TRUE	554678	143	25334	27	0.188811189	0.001065761	1.87E-09	TRUE
5410	helix	UniProtKB=Helical;transmembrane region	IPR004031	5.82E-59	TRUE	554678	164	25334	78	0.475609756	0.003078866	2.23E-57	TRUE
5410	helix	UniProtKB=Helical;transmembrane region	IPR006187	3.88E-41	TRUE	554678	74	25334	45	0.608108108	0.001776269	1.00E-39	TRUE
5410	helix	UniProtKB=Helical;transmembrane region	IPR003824	6.43E-124	TRUE	554678	640	25334	217	0.3390625	0.008565564	8.50E-122	TRUE
5410	helix	UniProtKB=Helical;transmembrane region	IPR017349	0.002085976	TRUE	554678	2	25334	2	1	7.89453E-05	0.004308979	TRUE
5410	helix	UniProtKB=Helical;transmembrane region	IPR003895	3.75E-18	TRUE	554678	13	25334	13	1	0.000513144	3.65E-17	TRUE
5410	helix	UniProtKB=Helical;transmembrane region	IPR001421	1.73E-07	TRUE	554678	112	25334	20	0.178571429	0.000789453	6.56E-07	TRUE
5410	helix	UniProtKB=Helical;transmembrane region	IPR039017	0.000106703	TRUE	554678	52	25334	10	0.192307692	0.000394726	0.000287296	TRUE
5410	helix	UniProtKB=Helical;transmembrane region	IPR002033	7.65E-10	TRUE	554678	52	25334	16	0.307692308	0.000631562	3.77E-09	TRUE
5410	helix	UniProtKB=Helical;transmembrane region	IPR007241	2.51E-07	TRUE	554678	42	25334	12	0.285714286	0.000473672	9.36E-07	TRUE
5410	helix	UniProtKB=Helical;transmembrane region	IPR018448	0.119871824	FALSE	554678	179	25334	12	0.067039106	0.000473672	0.176963834	FALSE
5410	helix	UniProtKB=Helical;transmembrane region	IPR003369	0.628291573	FALSE	554678	530	25334	23	0.043396226	0.000907871	0.779663175	FALSE
5410	helix	UniProtKB=Helical;transmembrane region	IPR052402	0.019018898	TRUE	554678	5	25334	2	0.4	7.89453E-05	0.03266221	TRUE
5410	helix	UniProtKB=Helical;transmembrane region	IPR006544	4.14E-18	TRUE	554678	24	25334	17	0.708333333	0.000671035	4.03E-17	TRUE
5410	helix	UniProtKB=Helical;transmembrane region	IPR001580	0.041969581	TRUE	554678	56	25334	6	0.107142857	0.000236836	0.067607181	FALSE
5410	helix	UniProtKB=Helical;transmembrane region	IPR002979	9.07E-09	TRUE	554678	6	25334	6	1	0.000236836	3.99E-08	TRUE
5410	helix	UniProtKB=Helical;transmembrane region	IPR003020	1.33E-12	TRUE	554678	54	25334	19	0.351851852	0.00074998	8.63E-12	TRUE
5410	helix	UniProtKB=Helical;transmembrane region	IPR001717	5.25E-08	TRUE	554678	19	25334	9	0.473684211	0.000355254	2.11E-07	TRUE
5410	helix	UniProtKB=Helical;transmembrane region	IPR023561	0.161598641	FALSE	554678	116	25334	8	0.068965517	0.000315781	0.23238718	FALSE
5410	helix	UniProtKB=Helical;transmembrane region	IPR029569	0.000104554	TRUE	554678	18	25334	6	0.333333333	0.000236836	0.000281782	TRUE
5410	helix	UniProtKB=Helical;transmembrane region	IPR050352	9.76E-05	TRUE	554678	72	25334	12	0.166666667	0.000473672	0.000264206	TRUE
5410	helix	UniProtKB=Helical;transmembrane region	IPR051072	0.068571137	FALSE	554678	21	25334	3	0.142857143	0.000118418	0.106191318	FALSE
5410	helix	UniProtKB=Helical;transmembrane region	IPR005423	9.53E-05	TRUE	554678	3	25334	3	1	0.000118418	0.000258556	TRUE
5410	helix	UniProtKB=Helical;transmembrane region	IPR008368	5.14E-06	TRUE	554678	30	25334	9	0.3	0.000355254	1.65E-05	TRUE
5410	helix	UniProtKB=Helical;transmembrane region	IPR050685	0.238124009	FALSE	554678	37	25334	3	0.081081081	0.000118418	0.330246705	FALSE
5410	helix	UniProtKB=Helical;transmembrane region	IPR006741	0.001497476	TRUE	554678	38	25334	7	0.184210526	0.000276309	0.003185087	TRUE
5410	helix	UniProtKB=Helical;transmembrane region	IPR038805	0.045673346	TRUE	554678	1	25334	1	1	3.94726E-05	0.073074148	FALSE
5410	helix	UniProtKB=Helical;transmembrane region	IPR016439	0.000117855	TRUE	554678	34	25334	8	0.235294118	0.000315781	0.000314488	TRUE
5410	helix	UniProtKB=Helical;transmembrane region	IPR051234	0.040082993	TRUE	554678	17	25334	3	0.176470588	0.000118418	0.064767716	FALSE
5410	helix	UniProtKB=Helical;transmembrane region	IPR052017	0.002901909	TRUE	554678	7	25334	3	0.428571429	0.000118418	0.005835911	TRUE
5410	helix	UniProtKB=Helical;transmembrane region	IPR018383	1.89E-52	TRUE	554678	88	25334	56	0.636363636	0.002210468	6.30E-51	TRUE
5410	helix	UniProtKB=Helical;transmembrane region	IPR003805	1.99E-139	TRUE	554678	247	25334	154	0.623481781	0.006078787	3.08E-137	TRUE
5410	helix	UniProtKB=Helical;transmembrane region	IPR009230	0.06076787	FALSE	554678	20	25334	3	0.15	0.000118418	0.095069135	FALSE
5410	helix	UniProtKB=Helical;transmembrane region	IPR043326	0.002230197	TRUE	554678	13	25334	4	0.307692308	0.000157891	0.004584254	TRUE
5410	helix	UniProtKB=Helical;transmembrane region	IPR050671	9.27E-25	TRUE	554678	38	25334	25	0.657894737	0.000986816	1.31E-23	TRUE
5410	helix	UniProtKB=Helical;transmembrane region	IPR050487	1.51E-10	TRUE	554678	54	25334	17	0.314814815	0.000671035	8.07E-10	TRUE
5410	helix	UniProtKB=Helical;transmembrane region	IPR026580	9.44E-06	TRUE	554678	40	25334	10	0.25	0.000394726	2.94E-05	TRUE
5410	helix	UniProtKB=Helical;transmembrane region	IPR040352	1.68E-10	TRUE	554678	12	25334	9	0.75	0.000355254	8.90E-10	TRUE
5410	helix	UniProtKB=Helical;transmembrane region	IPR051170	1.23E-09	TRUE	554678	18	25334	10	0.555555556	0.000394726	5.93E-09	TRUE
5410	helix	UniProtKB=Helical;transmembrane region	IPR050529	0.388917006	FALSE	554678	49	25334	3	0.06122449	0.000118418	0.513819277	FALSE
5410	helix	UniProtKB=Helical;transmembrane region	IPR002403	2.29E-06	TRUE	554678	267	25334	31	0.116104869	0.001223652	7.69E-06	TRUE
5410	helix	UniProtKB=Helical;transmembrane region	IPR024204	0.000146892	TRUE	554678	19	25334	6	0.315789474	0.000236836	0.000383969	TRUE
5410	helix	UniProtKB=Helical;transmembrane region	IPR008155	2.40E-24	TRUE	554678	23	25334	20	0.869565217	0.000789453	3.35E-23	TRUE
5410	helix	UniProtKB=Helical;transmembrane region	IPR050167	0.579412644	FALSE	554678	157	25334	7	0.044585987	0.000276309	0.728081166	FALSE
5410	helix	UniProtKB=Helical;transmembrane region	IPR022343	0.504034037	FALSE	554678	15	25334	1	0.066666667	3.94726E-05	0.645252021	FALSE
5410	helix	UniProtKB=Helical;transmembrane region	IPR050640	3.16E-13	TRUE	554678	39	25334	17	0.435897436	0.000671035	2.17E-12	TRUE
5410	helix	UniProtKB=Helical;transmembrane region	IPR050122	1.33E-33	TRUE	554678	232	25334	66	0.284482759	0.002605195	2.65E-32	TRUE
5410	helix	UniProtKB=Helical;transmembrane region	IPR030658	0.004485545	TRUE	554678	8	25334	3	0.375	0.000118418	0.008721545	TRUE
5410	helix	UniProtKB=Helical;transmembrane region	IPR016543	2.08E-25	TRUE	554678	27	25334	22	0.814814815	0.000868398	3.03E-24	TRUE
5410	helix	UniProtKB=Helical;transmembrane region	IPR005150	5.95E-25	TRUE	554678	73	25334	33	0.452054795	0.001302597	8.49E-24	TRUE
5410	helix	UniProtKB=Helical;transmembrane region	IPR042382	0.170554242	FALSE	554678	4	25334	1	0.25	3.94726E-05	0.243895682	FALSE
5410	helix	UniProtKB=Helical;transmembrane region	IPR044632	4.13E-05	TRUE	554678	10	25334	5	0.5	0.000197363	0.000118646	TRUE
5410	helix	UniProtKB=Helical;transmembrane region	IPR052425	1.99E-07	TRUE	554678	5	25334	5	1	0.000197363	7.47E-07	TRUE
5410	helix	UniProtKB=Helical;transmembrane region	IPR047821	6.86E-15	TRUE	554678	14	25334	12	0.857142857	0.000473672	5.33E-14	TRUE
5410	helix	UniProtKB=Helical;transmembrane region	IPR040314	0.455423649	FALSE	554678	13	25334	1	0.076923077	3.94726E-05	0.590451838	FALSE
5410	helix	UniProtKB=Helical;transmembrane region	IPR050778	1.06E-13	TRUE	554678	32	25334	16	0.5	0.000631562	7.58E-13	TRUE
5410	helix	UniProtKB=Helical;transmembrane region	IPR022640	2.10E-05	TRUE	554678	5	25334	4	0.8	0.000157891	6.26E-05	TRUE
5410	helix	UniProtKB=Helical;transmembrane region	IPR048189	9.53E-05	TRUE	554678	3	25334	3	1	0.000118418	0.000258556	TRUE
5410	helix	UniProtKB=Helical;transmembrane region	IPR050971	6.90E-15	TRUE	554678	24	25334	15	0.625	0.00059209	5.35E-14	TRUE
5410	helix	UniProtKB=Helical;transmembrane region	IPR009122	8.05E-14	TRUE	554678	27	25334	15	0.555555556	0.00059209	5.81E-13	TRUE
5410	helix	UniProtKB=Helical;transmembrane region	IPR032848	9.53E-05	TRUE	554678	3	25334	3	1	0.000118418	0.000258556	TRUE
5410	helix	UniProtKB=Helical;transmembrane region	IPR004131	1.04E-33	TRUE	554678	47	25334	33	0.70212766	0.001302597	2.10E-32	TRUE
5410	helix	UniProtKB=Helical;transmembrane region	IPR051410	0.023746225	TRUE	554678	14	25334	3	0.214285714	0.000118418	0.040078542	TRUE
5410	helix	UniProtKB=Helical;transmembrane region	IPR039309	4.13E-05	TRUE	554678	10	25334	5	0.5	0.000197363	0.000118646	TRUE
5410	helix	UniProtKB=Helical;transmembrane region	IPR004324	0.000262516	TRUE	554678	8	25334	4	0.5	0.000157891	0.000653788	TRUE
5410	helix	UniProtKB=Helical;transmembrane region	IPR005599	4.81E-17	TRUE	554678	49	25334	22	0.448979592	0.000868398	4.38E-16	TRUE
5410	helix	UniProtKB=Helical;transmembrane region	IPR012552	0.351258439	FALSE	554678	27	25334	2	0.074074074	7.89453E-05	0.468805407	FALSE
5410	helix	UniProtKB=Helical;transmembrane region	IPR052692	0.011766777	TRUE	554678	4	25334	2	0.5	7.89453E-05	0.021079062	TRUE
5410	helix	UniProtKB=Helical;transmembrane region	IPR001563	0.081057578	FALSE	554678	220	25334	15	0.068181818	0.00059209	0.123831661	FALSE
5410	helix	UniProtKB=Helical;transmembrane region	IPR050367	1.61E-38	TRUE	554678	69	25334	42	0.608695652	0.001657851	3.93E-37	TRUE
5410	helix	UniProtKB=Helical;transmembrane region	IPR023755	4.25E-20	TRUE	554678	57	25334	26	0.456140351	0.001026289	4.65E-19	TRUE
5410	helix	UniProtKB=Helical;transmembrane region	IPR050450	7.37E-20	TRUE	554678	58	25334	26	0.448275862	0.001026289	7.95E-19	TRUE
5410	helix	UniProtKB=Helical;transmembrane region	IPR027643	2.44E-10	TRUE	554678	25	25334	12	0.48	0.000473672	1.27E-09	TRUE
5410	helix	UniProtKB=Helical;transmembrane region	IPR051022	1.53E-08	TRUE	554678	22	25334	10	0.454545455	0.000394726	6.58E-08	TRUE
5410	helix	UniProtKB=Helical;transmembrane region	IPR003691	5.54E-113	TRUE	554678	522	25334	188	0.360153257	0.007420857	5.85E-111	TRUE
5410	helix	UniProtKB=Helical;transmembrane region	IPR051014	7.94E-10	TRUE	554678	22	25334	11	0.5	0.000434199	3.90E-09	TRUE
5410	helix	UniProtKB=Helical;transmembrane region	IPR026247	4.35E-06	TRUE	554678	4	25334	4	1	0.000157891	1.41E-05	TRUE
5410	helix	UniProtKB=Helical;transmembrane region	IPR018154	8.55E-44	TRUE	554678	100	25334	53	0.53	0.00209205	2.31E-42	TRUE
5410	helix	UniProtKB=Helical;transmembrane region	IPR004213	0.002085976	TRUE	554678	2	25334	2	1	7.89453E-05	0.004308979	TRUE
5410	helix	UniProtKB=Helical;transmembrane region	IPR006028	1.22E-05	TRUE	554678	111	25334	17	0.153153153	0.000671035	3.74E-05	TRUE
5410	helix	UniProtKB=Helical;transmembrane region	IPR006201	3.15E-52	TRUE	554678	260	25334	89	0.342307692	0.003513065	1.04E-50	TRUE
5410	helix	UniProtKB=Helical;transmembrane region	IPR002289	0.001347678	TRUE	554678	19	25334	5	0.263157895	0.000197363	0.002897912	TRUE
5410	helix	UniProtKB=Helical;transmembrane region	IPR000234	3.25E-34	TRUE	554678	46	25334	33	0.717391304	0.001302597	6.73E-33	TRUE
5410	helix	UniProtKB=Helical;transmembrane region	IPR001640	3.41E-90	TRUE	554678	536	25334	168	0.313432836	0.006631404	2.55E-88	TRUE
5410	helix	UniProtKB=Helical;transmembrane region	IPR002549	7.02E-36	TRUE	554678	43	25334	33	0.76744186	0.001302597	1.52E-34	TRUE
5410	helix	UniProtKB=Helical;transmembrane region	IPR052994	0.002085976	TRUE	554678	2	25334	2	1	7.89453E-05	0.004308979	TRUE
5410	helix	UniProtKB=Helical;transmembrane region	IPR050369	2.07E-15	TRUE	554678	69	25334	24	0.347826087	0.000947343	1.66E-14	TRUE
5410	helix	UniProtKB=Helical;transmembrane region	IPR050697	0.000181037	TRUE	554678	36	25334	8	0.222222222	0.000315781	0.000465561	TRUE
5410	helix	UniProtKB=Helical;transmembrane region	IPR004668	3.75E-18	TRUE	554678	13	25334	13	1	0.000513144	3.65E-17	TRUE
5410	helix	UniProtKB=Helical;transmembrane region	IPR001727	1.54E-07	TRUE	554678	21	25334	9	0.428571429	0.000355254	5.84E-07	TRUE
5410	helix	UniProtKB=Helical;transmembrane region	IPR052015	0.312020684	FALSE	554678	8	25334	1	0.125	3.94726E-05	0.42154878	FALSE
5410	helix	UniProtKB=Helical;transmembrane region	IPR026237	0.312020684	FALSE	554678	8	25334	1	0.125	3.94726E-05	0.42154878	FALSE
5410	helix	UniProtKB=Helical;transmembrane region	IPR007470	0.130857375	FALSE	554678	3	25334	1	0.333333333	3.94726E-05	0.191894998	FALSE
5410	helix	UniProtKB=Helical;transmembrane region	IPR050930	0.000757126	TRUE	554678	25	25334	6	0.24	0.000236836	0.001713195	TRUE
5410	helix	UniProtKB=Helical;transmembrane region	IPR004734	2.34E-18	TRUE	554678	27	25334	18	0.666666667	0.000710508	2.31E-17	TRUE
5410	helix	UniProtKB=Helical;transmembrane region	IPR023706	4.73E-73	TRUE	554678	64	25334	59	0.921875	0.002328886	2.52E-71	TRUE
5410	helix	UniProtKB=Helical;transmembrane region	IPR003705	0.000618912	TRUE	554678	33	25334	7	0.212121212	0.000276309	0.001422251	TRUE
5410	helix	UniProtKB=Helical;transmembrane region	IPR010278	0.000368013	TRUE	554678	4	25334	3	0.75	0.000118418	0.000887121	TRUE
5410	helix	UniProtKB=Helical;transmembrane region	IPR004485	5.84E-38	TRUE	554678	59	25334	39	0.661016949	0.001539433	1.39E-36	TRUE
5410	helix	UniProtKB=Helical;transmembrane region	IPR050949	0.689247161	FALSE	554678	25	25334	1	0.04	3.94726E-05	0.842801299	FALSE
5410	helix	UniProtKB=Helical;transmembrane region	IPR001142	0.000126201	TRUE	554678	26	25334	7	0.269230769	0.000276309	0.000334483	TRUE
5410	helix	UniProtKB=Helical;transmembrane region	IPR013437	8.00E-57	TRUE	554678	69	25334	53	0.768115942	0.00209205	2.95E-55	TRUE
5410	helix	UniProtKB=Helical;transmembrane region	IPR001182	1.28E-71	TRUE	554678	90	25334	68	0.755555556	0.00268414	6.53E-70	TRUE
5410	helix	UniProtKB=Helical;transmembrane region	IPR026579	4.53E-13	TRUE	554678	71	25334	22	0.309859155	0.000868398	3.06E-12	TRUE
5410	helix	UniProtKB=Helical;transmembrane region	IPR050186	2.54E-16	TRUE	554678	143	25334	35	0.244755245	0.001381543	2.19E-15	TRUE
5410	helix	UniProtKB=Helical;transmembrane region	IPR009580	0.003009883	TRUE	554678	14	25334	4	0.285714286	0.000157891	0.006028895	TRUE
5410	helix	UniProtKB=Helical;transmembrane region	IPR002455	0.480296856	FALSE	554678	14	25334	1	0.071428571	3.94726E-05	0.619032836	FALSE
5410	helix	UniProtKB=Helical;transmembrane region	IPR028070	9.53E-05	TRUE	554678	3	25334	3	1	0.000118418	0.000258556	TRUE
5410	helix	UniProtKB=Helical;transmembrane region	IPR000136	7.48E-15	TRUE	554678	48	25334	20	0.416666667	0.000789453	5.79E-14	TRUE
5410	helix	UniProtKB=Helical;transmembrane region	IPR004762	4.14E-18	TRUE	554678	24	25334	17	0.708333333	0.000671035	4.03E-17	TRUE
5410	helix	UniProtKB=Helical;transmembrane region	IPR050524	3.80E-31	TRUE	554678	49	25334	32	0.653061224	0.001263125	6.89E-30	TRUE
5410	helix	UniProtKB=Helical;transmembrane region	IPR019168	0.343443454	FALSE	554678	9	25334	1	0.111111111	3.94726E-05	0.459744481	FALSE
5410	helix	UniProtKB=Helical;transmembrane region	IPR024152	0.000368013	TRUE	554678	4	25334	3	0.75	0.000118418	0.000887121	TRUE
5410	helix	UniProtKB=Helical;transmembrane region	IPR045087	0.989703199	FALSE	554678	180	25334	3	0.016666667	0.000118418	1	FALSE
5410	helix	UniProtKB=Helical;transmembrane region	IPR024715	0.526687074	FALSE	554678	16	25334	1	0.0625	3.94726E-05	0.671033988	FALSE
5410	helix	UniProtKB=Helical;transmembrane region	IPR014216	0.170554242	FALSE	554678	4	25334	1	0.25	3.94726E-05	0.243895682	FALSE
5410	helix	UniProtKB=Helical;transmembrane region	IPR052175	9.07E-09	TRUE	554678	6	25334	6	1	0.000236836	3.99E-08	TRUE
5410	helix	UniProtKB=Helical;transmembrane region	IPR027545	0.923566752	FALSE	554678	55	25334	1	0.018181818	3.94726E-05	1	FALSE
5410	helix	UniProtKB=Helical;transmembrane region	IPR025341	0.002085976	TRUE	554678	2	25334	2	1	7.89453E-05	0.004308979	TRUE
5410	helix	UniProtKB=Helical;transmembrane region	IPR050616	9.26E-53	TRUE	554678	41	25334	40	0.975609756	0.001578906	3.12E-51	TRUE
5410	helix	UniProtKB=Helical;transmembrane region	IPR022919	1.35E-84	TRUE	554678	420	25334	145	0.345238095	0.005723534	8.98E-83	TRUE
5410	helix	UniProtKB=Helical;transmembrane region	IPR050083	2.85E-84	TRUE	554678	422	25334	145	0.343601896	0.005723534	1.86E-82	TRUE
5410	helix	UniProtKB=Helical;transmembrane region	IPR039672	3.34E-05	TRUE	554678	37	25334	9	0.243243243	0.000355254	9.71E-05	TRUE
5410	helix	UniProtKB=Helical;transmembrane region	IPR020966	4.88E-05	TRUE	554678	16	25334	6	0.375	0.000236836	0.000138725	TRUE
5410	helix	UniProtKB=Helical;transmembrane region	IPR000434	0.000368013	TRUE	554678	4	25334	3	0.75	0.000118418	0.000887121	TRUE
5410	helix	UniProtKB=Helical;transmembrane region	IPR017486	3.05E-13	TRUE	554678	124	25334	29	0.233870968	0.001144707	2.11E-12	TRUE
5410	helix	UniProtKB=Helical;transmembrane region	IPR000932	6.51E-09	TRUE	554678	289	25334	38	0.131487889	0.001499961	2.91E-08	TRUE
5410	helix	UniProtKB=Helical;transmembrane region	IPR000349	0.574921491	FALSE	554678	65	25334	3	0.046153846	0.000118418	0.723567734	FALSE
5410	helix	UniProtKB=Helical;transmembrane region	IPR004638	2.64E-44	TRUE	554678	63	25334	44	0.698412698	0.001736796	7.30E-43	TRUE
5410	helix	UniProtKB=Helical;transmembrane region	IPR052331	0.027670042	TRUE	554678	6	25334	2	0.333333333	7.89453E-05	0.046075118	TRUE
5410	helix	UniProtKB=Helical;transmembrane region	IPR051874	6.76E-07	TRUE	554678	9	25334	6	0.666666667	0.000236836	2.40E-06	TRUE
5410	helix	UniProtKB=Helical;transmembrane region	IPR007775	0.006067395	TRUE	554678	3	25334	2	0.666666667	7.89453E-05	0.011484026	TRUE
5410	helix	UniProtKB=Helical;transmembrane region	IPR022924	7.24E-06	TRUE	554678	118	25334	18	0.152542373	0.000710508	2.29E-05	TRUE
5410	helix	UniProtKB=Helical;transmembrane region	IPR016219	0.05942793	FALSE	554678	61	25334	6	0.098360656	0.000236836	0.093181985	FALSE
5410	helix	UniProtKB=Helical;transmembrane region	IPR007318	0.001947587	TRUE	554678	74	25334	10	0.135135135	0.000394726	0.004045756	TRUE
5410	helix	UniProtKB=Helical;transmembrane region	IPR004670	8.70E-224	TRUE	554678	296	25334	219	0.739864865	0.008644509	5.74E-221	TRUE
5410	helix	UniProtKB=Helical;transmembrane region	IPR004707	1.35E-23	TRUE	554678	19	25334	18	0.947368421	0.000710508	1.80E-22	TRUE
5410	helix	UniProtKB=Helical;transmembrane region	IPR045242	0.744929712	FALSE	554678	110	25334	4	0.036363636	0.000157891	0.899752897	FALSE
5410	helix	UniProtKB=Helical;transmembrane region	IPR051130	0.588625265	FALSE	554678	19	25334	1	0.052631579	3.94726E-05	0.738105257	FALSE
5410	helix	UniProtKB=Helical;transmembrane region	IPR050350	2.47E-08	TRUE	554678	73	25334	17	0.232876712	0.000671035	1.04E-07	TRUE
5410	helix	UniProtKB=Helical;transmembrane region	IPR002396	0.002185337	TRUE	554678	21	25334	5	0.238095238	0.000197363	0.004497937	TRUE
5410	helix	UniProtKB=Helical;transmembrane region	IPR040236	1.99E-07	TRUE	554678	5	25334	5	1	0.000197363	7.47E-07	TRUE
5410	helix	UniProtKB=Helical;transmembrane region	IPR052089	0.037577295	TRUE	554678	7	25334	2	0.285714286	7.89453E-05	0.061057022	FALSE
5410	helix	UniProtKB=Helical;transmembrane region	IPR050412	7.67E-07	TRUE	554678	63	25334	14	0.222222222	0.000552617	2.71E-06	TRUE
5410	helix	UniProtKB=Helical;transmembrane region	IPR030431	6.06E-05	TRUE	554678	6	25334	4	0.666666667	0.000157891	0.000170012	TRUE
5410	helix	UniProtKB=Helical;transmembrane region	IPR007237	4.27E-14	TRUE	554678	46	25334	19	0.413043478	0.00074998	3.15E-13	TRUE
5410	helix	UniProtKB=Helical;transmembrane region	IPR050380	0.003353136	TRUE	554678	67	25334	9	0.134328358	0.000355254	0.006655877	TRUE
5410	helix	UniProtKB=Helical;transmembrane region	IPR040125	0.011707705	TRUE	554678	20	25334	4	0.2	0.000157891	0.020985226	TRUE
5410	helix	UniProtKB=Helical;transmembrane region	IPR039465	7.37E-09	TRUE	554678	16	25334	9	0.5625	0.000355254	3.27E-08	TRUE
5410	helix	UniProtKB=Helical;transmembrane region	IPR000355	0.99809861	FALSE	554678	134	25334	1	0.007462687	3.94726E-05	1	FALSE
5410	helix	UniProtKB=Helical;transmembrane region	IPR002000	4.61E-21	TRUE	554678	25	25334	19	0.76	0.00074998	5.31E-20	TRUE
5410	helix	UniProtKB=Helical;transmembrane region	IPR023445	9.40E-15	TRUE	554678	33	25334	17	0.515151515	0.000671035	7.22E-14	TRUE
5410	helix	UniProtKB=Helical;transmembrane region	IPR050495	3.75E-16	TRUE	554678	53	25334	22	0.41509434	0.000868398	3.18E-15	TRUE
5410	helix	UniProtKB=Helical;transmembrane region	IPR001171	7.29E-08	TRUE	554678	38	25334	12	0.315789474	0.000473672	2.87E-07	TRUE
5410	helix	UniProtKB=Helical;transmembrane region	IPR052662	0.170554242	FALSE	554678	4	25334	1	0.25	3.94726E-05	0.243895682	FALSE
5410	helix	UniProtKB=Helical;transmembrane region	IPR050794	2.17E-11	TRUE	554678	31	25334	14	0.451612903	0.000552617	1.25E-10	TRUE
5410	helix	UniProtKB=Helical;transmembrane region	IPR002067	0.999996513	FALSE	554678	329	25334	2	0.006079027	7.89453E-05	1	FALSE
5410	helix	UniProtKB=Helical;transmembrane region	IPR007382	9.49E-20	TRUE	554678	159	25334	41	0.257861635	0.001618378	1.01E-18	TRUE
5410	helix	UniProtKB=Helical;transmembrane region	IPR050650	5.24E-05	TRUE	554678	39	25334	9	0.230769231	0.000355254	0.000148387	TRUE
5410	helix	UniProtKB=Helical;transmembrane region	IPR009619	0.317420459	FALSE	554678	25	25334	2	0.08	7.89453E-05	0.428060457	FALSE
5410	helix	UniProtKB=Helical;transmembrane region	IPR038730	9.07E-09	TRUE	554678	6	25334	6	1	0.000236836	3.99E-08	TRUE
5410	helix	UniProtKB=Helical;transmembrane region	IPR018332	0.004045351	TRUE	554678	34	25334	6	0.176470588	0.000236836	0.007918412	TRUE
5410	helix	UniProtKB=Helical;transmembrane region	IPR050865	0.72991321	FALSE	554678	28	25334	1	0.035714286	3.94726E-05	0.884852275	FALSE
5410	helix	UniProtKB=Helical;transmembrane region	IPR039964	0.045673346	TRUE	554678	1	25334	1	1	3.94726E-05	0.073074148	FALSE
5410	helix	UniProtKB=Helical;transmembrane region	IPR005665	3.42E-15	TRUE	554678	52	25334	21	0.403846154	0.000828926	2.71E-14	TRUE
5410	helix	UniProtKB=Helical;transmembrane region	IPR014269	6.44E-17	TRUE	554678	23	25334	16	0.695652174	0.000631562	5.78E-16	TRUE
5410	helix	UniProtKB=Helical;transmembrane region	IPR002208	2.96E-40	TRUE	554678	156	25334	61	0.391025641	0.002407831	7.48E-39	TRUE
5410	helix	UniProtKB=Helical;transmembrane region	IPR015925	1.04E-20	TRUE	554678	29	25334	20	0.689655172	0.000789453	1.17E-19	TRUE
5410	helix	UniProtKB=Helical;transmembrane region	IPR000493	1.26E-13	TRUE	554678	16	25334	12	0.75	0.000473672	8.94E-13	TRUE
5410	helix	UniProtKB=Helical;transmembrane region	IPR007961	1.99E-07	TRUE	554678	5	25334	5	1	0.000197363	7.47E-07	TRUE
5410	helix	UniProtKB=Helical;transmembrane region	IPR002259	3.93E-07	TRUE	554678	23	25334	9	0.391304348	0.000355254	1.43E-06	TRUE
5410	helix	UniProtKB=Helical;transmembrane region	IPR034764	3.18E-09	TRUE	554678	8	25334	7	0.875	0.000276309	1.47E-08	TRUE
5410	helix	UniProtKB=Helical;transmembrane region	IPR047689	0.000368013	TRUE	554678	4	25334	3	0.75	0.000118418	0.000887121	TRUE
5410	helix	UniProtKB=Helical;transmembrane region	IPR032694	0.011922617	TRUE	554678	11	25334	3	0.272727273	0.000118418	0.021318665	TRUE
5410	helix	UniProtKB=Helical;transmembrane region	IPR011812	3.07E-05	TRUE	554678	168	25334	21	0.125	0.000828926	8.96E-05	TRUE
5410	helix	UniProtKB=Helical;transmembrane region	IPR016363	0.893476528	FALSE	554678	82	25334	2	0.024390244	7.89453E-05	1	FALSE
5410	helix	UniProtKB=Helical;transmembrane region	IPR050258	0.951950659	FALSE	554678	103	25334	2	0.019417476	7.89453E-05	1	FALSE
5410	helix	UniProtKB=Helical;transmembrane region	IPR050470	1.94E-12	TRUE	554678	55	25334	19	0.345454545	0.00074998	1.24E-11	TRUE
5410	helix	UniProtKB=Helical;transmembrane region	IPR050445	1.88E-17	TRUE	554678	58	25334	24	0.413793103	0.000947343	1.75E-16	TRUE
5410	helix	UniProtKB=Helical;transmembrane region	IPR001046	1.19E-30	TRUE	554678	162	25334	53	0.327160494	0.00209205	2.12E-29	TRUE
5410	helix	UniProtKB=Helical;transmembrane region	IPR022751	0.053408845	FALSE	554678	19	25334	3	0.157894737	0.000118418	0.084419347	FALSE
5410	helix	UniProtKB=Helical;transmembrane region	IPR001193	6.10E-08	TRUE	554678	7	25334	6	0.857142857	0.000236836	2.43E-07	TRUE
5410	helix	UniProtKB=Helical;transmembrane region	IPR009571	7.19E-06	TRUE	554678	24	25334	8	0.333333333	0.000315781	2.27E-05	TRUE
5410	helix	UniProtKB=Helical;transmembrane region	IPR051380	0.000405606	TRUE	554678	15	25334	5	0.333333333	0.000197363	0.000968621	TRUE
5410	helix	UniProtKB=Helical;transmembrane region	IPR050332	0.972674791	FALSE	554678	77	25334	1	0.012987013	3.94726E-05	1	FALSE
5410	helix	UniProtKB=Helical;transmembrane region	IPR052504	0.000888596	TRUE	554678	5	25334	3	0.6	0.000118418	0.001983845	TRUE
5410	helix	UniProtKB=Helical;transmembrane region	IPR045069	6.41E-16	TRUE	554678	66	25334	24	0.363636364	0.000947343	5.34E-15	TRUE
5410	helix	UniProtKB=Helical;transmembrane region	IPR002528	4.51E-30	TRUE	554678	216	25334	60	0.277777778	0.002368359	7.77E-29	TRUE
5410	helix	UniProtKB=Helical;transmembrane region	IPR050635	0.275446544	FALSE	554678	40	25334	3	0.075	0.000118418	0.376678778	FALSE
5410	helix	UniProtKB=Helical;transmembrane region	IPR008521	9.82E-13	TRUE	554678	26	25334	14	0.538461538	0.000552617	6.47E-12	TRUE
5410	helix	UniProtKB=Helical;transmembrane region	IPR004481	5.82E-12	TRUE	554678	24	25334	13	0.541666667	0.000513144	3.55E-11	TRUE
5410	helix	UniProtKB=Helical;transmembrane region	IPR009167	6.06E-05	TRUE	554678	6	25334	4	0.666666667	0.000157891	0.000170012	TRUE
5410	helix	UniProtKB=Helical;transmembrane region	IPR039014	0.002085976	TRUE	554678	2	25334	2	1	7.89453E-05	0.004308979	TRUE
5410	helix	UniProtKB=Helical;transmembrane region	IPR031563	4.35E-06	TRUE	554678	4	25334	4	1	0.000157891	1.41E-05	TRUE
5410	helix	UniProtKB=Helical;transmembrane region	IPR027537	0.004709414	TRUE	554678	58	25334	8	0.137931034	0.000315781	0.009115863	TRUE
5410	helix	UniProtKB=Helical;transmembrane region	IPR008693	4.88E-05	TRUE	554678	16	25334	6	0.375	0.000236836	0.000138725	TRUE
5410	helix	UniProtKB=Helical;transmembrane region	IPR019325	7.84E-10	TRUE	554678	10	25334	8	0.8	0.000315781	3.85E-09	TRUE
5410	helix	UniProtKB=Helical;transmembrane region	IPR003472	2.49E-07	TRUE	554678	22	25334	9	0.409090909	0.000355254	9.30E-07	TRUE
5410	helix	UniProtKB=Helical;transmembrane region	IPR011540	0.045673346	TRUE	554678	1	25334	1	1	3.94726E-05	0.073074148	FALSE
5410	helix	UniProtKB=Helical;transmembrane region	IPR004697	0.045673346	TRUE	554678	1	25334	1	1	3.94726E-05	0.073074148	FALSE
5410	helix	UniProtKB=Helical;transmembrane region	IPR022362	0.037577295	TRUE	554678	7	25334	2	0.285714286	7.89453E-05	0.061057022	FALSE
5410	helix	UniProtKB=Helical;transmembrane region	IPR008297	1.75E-07	TRUE	554678	16	25334	8	0.5	0.000315781	6.62E-07	TRUE
5410	helix	UniProtKB=Helical;transmembrane region	IPR050906	2.22E-11	TRUE	554678	26	25334	13	0.5	0.000513144	1.28E-10	TRUE
5410	helix	UniProtKB=Helical;transmembrane region	IPR026458	2.10E-05	TRUE	554678	5	25334	4	0.8	0.000157891	6.26E-05	TRUE
5410	helix	UniProtKB=Helical;transmembrane region	IPR022355	0.002085976	TRUE	554678	2	25334	2	1	7.89453E-05	0.004308979	TRUE
5410	helix	UniProtKB=Helical;transmembrane region	IPR023254	4.35E-06	TRUE	554678	4	25334	4	1	0.000157891	1.41E-05	TRUE
5410	helix	UniProtKB=Helical;transmembrane region	IPR004848	0.019238783	TRUE	554678	60	25334	7	0.116666667	0.000276309	0.033030789	TRUE
5410	helix	UniProtKB=Helical;transmembrane region	IPR006043	1.37E-17	TRUE	554678	63	25334	25	0.396825397	0.000986816	1.28E-16	TRUE
5410	helix	UniProtKB=Helical;transmembrane region	IPR001056	3.05E-13	TRUE	554678	124	25334	29	0.233870968	0.001144707	2.11E-12	TRUE
5410	helix	UniProtKB=Helical;transmembrane region	IPR050372	3.24E-30	TRUE	554678	68	25334	36	0.529411765	0.001421015	5.63E-29	TRUE
5410	helix	UniProtKB=Helical;transmembrane region	IPR031176	0.076801916	FALSE	554678	22	25334	3	0.136363636	0.000118418	0.117803624	FALSE
5410	helix	UniProtKB=Helical;transmembrane region	IPR002958	0.048607879	TRUE	554678	8	25334	2	0.25	7.89453E-05	0.077357059	FALSE
5410	helix	UniProtKB=Helical;transmembrane region	IPR015655	0.999293582	FALSE	554678	250	25334	3	0.012	0.000118418	1	FALSE
5410	helix	UniProtKB=Helical;transmembrane region	IPR007704	4.28E-08	TRUE	554678	24	25334	10	0.416666667	0.000394726	1.74E-07	TRUE
5410	helix	UniProtKB=Helical;transmembrane region	IPR050065	1	FALSE	554678	616	25334	1	0.001623377	3.94726E-05	1	FALSE
5410	helix	UniProtKB=Helical;transmembrane region	IPR047117	0.003956893	TRUE	554678	15	25334	4	0.266666667	0.000157891	0.007762216	TRUE
5410	helix	UniProtKB=Helical;transmembrane region	IPR051223	5.37E-06	TRUE	554678	17	25334	7	0.411764706	0.000276309	1.72E-05	TRUE
5410	helix	UniProtKB=Helical;transmembrane region	IPR050339	0.968560128	FALSE	554678	74	25334	1	0.013513514	3.94726E-05	1	FALSE
5410	helix	UniProtKB=Helical;transmembrane region	IPR008385	9.07E-09	TRUE	554678	6	25334	6	1	0.000236836	3.99E-08	TRUE
5410	helix	UniProtKB=Helical;transmembrane region	IPR016553	0.002085976	TRUE	554678	2	25334	2	1	7.89453E-05	0.004308979	TRUE
5410	helix	UniProtKB=Helical;transmembrane region	IPR050885	0.006905901	TRUE	554678	27	25334	5	0.185185185	0.000197363	0.012938381	TRUE
5410	helix	UniProtKB=Helical;transmembrane region	IPR027286	0.000368013	TRUE	554678	4	25334	3	0.75	0.000118418	0.000887121	TRUE
5410	helix	UniProtKB=Helical;transmembrane region	IPR050713	1.06E-11	TRUE	554678	35	25334	15	0.428571429	0.00059209	6.33E-11	TRUE
5410	helix	UniProtKB=Helical;transmembrane region	IPR049604	1.99E-07	TRUE	554678	5	25334	5	1	0.000197363	7.47E-07	TRUE
5410	helix	UniProtKB=Helical;transmembrane region	IPR049680	9.08E-07	TRUE	554678	19	25334	8	0.421052632	0.000315781	3.19E-06	TRUE
5410	helix	UniProtKB=Helical;transmembrane region	IPR050633	0.034612443	TRUE	554678	40	25334	5	0.125	0.000197363	0.056554541	FALSE
5410	helix	UniProtKB=Helical;transmembrane region	IPR050782	0.775979823	FALSE	554678	32	25334	1	0.03125	3.94726E-05	0.929772054	FALSE
5410	helix	UniProtKB=Helical;transmembrane region	IPR037721	1.85E-15	TRUE	554678	16	25334	13	0.8125	0.000513144	1.49E-14	TRUE
5410	helix	UniProtKB=Helical;transmembrane region	IPR050425	0.773687024	FALSE	554678	61	25334	2	0.032786885	7.89453E-05	0.927597103	FALSE
5410	helix	UniProtKB=Helical;transmembrane region	IPR016336	0.027670042	TRUE	554678	6	25334	2	0.333333333	7.89453E-05	0.046075118	TRUE
5410	helix	UniProtKB=Helical;transmembrane region	IPR050348	0.653584464	FALSE	554678	73	25334	3	0.04109589	0.000118418	0.806186028	FALSE
5410	helix	UniProtKB=Helical;transmembrane region	IPR053038	0.089260715	FALSE	554678	2	25334	1	0.5	3.94726E-05	0.135159991	FALSE
5410	helix	UniProtKB=Helical;transmembrane region	IPR021855	0.089260715	FALSE	554678	2	25334	1	0.5	3.94726E-05	0.135159991	FALSE
5410	helix	UniProtKB=Helical;transmembrane region	IPR000990	9.92E-09	TRUE	554678	39	25334	13	0.333333333	0.000513144	4.34E-08	TRUE
5410	helix	UniProtKB=Helical;transmembrane region	IPR039099	4.40E-08	TRUE	554678	10	25334	7	0.7	0.000276309	1.78E-07	TRUE
5410	helix	UniProtKB=Helical;transmembrane region	IPR013836	0.087250924	FALSE	554678	11	25334	2	0.181818182	7.89453E-05	0.132389028	FALSE
5410	helix	UniProtKB=Helical;transmembrane region	IPR042397	0.002085976	TRUE	554678	2	25334	2	1	7.89453E-05	0.004308979	TRUE
5410	helix	UniProtKB=Helical;transmembrane region	IPR030417	6.50E-08	TRUE	554678	31	25334	11	0.35483871	0.000434199	2.58E-07	TRUE
5410	helix	UniProtKB=Helical;transmembrane region	IPR046959	2.59E-14	TRUE	554678	18	25334	13	0.722222222	0.000513144	1.94E-13	TRUE
5410	helix	UniProtKB=Helical;transmembrane region	IPR031148	8.23E-35	TRUE	554678	59	25334	37	0.627118644	0.001460488	1.74E-33	TRUE
5410	helix	UniProtKB=Helical;transmembrane region	IPR051009	4.99E-06	TRUE	554678	23	25334	8	0.347826087	0.000315781	1.61E-05	TRUE
5410	helix	UniProtKB=Helical;transmembrane region	IPR045103	1.98E-05	TRUE	554678	14	25334	6	0.428571429	0.000236836	5.94E-05	TRUE
5410	helix	UniProtKB=Helical;transmembrane region	IPR017705	5.47E-63	TRUE	554678	220	25334	92	0.418181818	0.003631483	2.37E-61	TRUE
5410	helix	UniProtKB=Helical;transmembrane region	IPR009567	0.060638521	FALSE	554678	9	25334	2	0.222222222	7.89453E-05	0.094890437	FALSE
5410	helix	UniProtKB=Helical;transmembrane region	IPR001050	9.82E-13	TRUE	554678	26	25334	14	0.538461538	0.000552617	6.47E-12	TRUE
5410	helix	UniProtKB=Helical;transmembrane region	IPR048273	0.170554242	FALSE	554678	4	25334	1	0.25	3.94726E-05	0.243895682	FALSE
5410	helix	UniProtKB=Helical;transmembrane region	IPR039698	2.49E-09	TRUE	554678	19	25334	10	0.526315789	0.000394726	1.16E-08	TRUE
5410	helix	UniProtKB=Helical;transmembrane region	IPR001108	6.38E-28	TRUE	554678	29	25334	24	0.827586207	0.000947343	1.03E-26	TRUE
5410	helix	UniProtKB=Helical;transmembrane region	IPR003804	4.16E-13	TRUE	554678	11	25334	10	0.909090909	0.000394726	2.82E-12	TRUE
5410	helix	UniProtKB=Helical;transmembrane region	IPR001446	0.001031682	TRUE	554678	18	25334	5	0.277777778	0.000197363	0.002272562	TRUE
5410	helix	UniProtKB=Helical;transmembrane region	IPR001129	0.025630588	TRUE	554678	37	25334	5	0.135135135	0.000197363	0.042964193	TRUE
5410	helix	UniProtKB=Helical;transmembrane region	IPR050997	0.003349105	TRUE	554678	23	25334	5	0.217391304	0.000197363	0.006648927	TRUE
5410	helix	UniProtKB=Helical;transmembrane region	IPR013333	1.98E-08	TRUE	554678	13	25334	8	0.615384615	0.000315781	8.38E-08	TRUE
5410	helix	UniProtKB=Helical;transmembrane region	IPR008839	1.01E-05	TRUE	554678	25	25334	8	0.32	0.000315781	3.15E-05	TRUE
5410	helix	UniProtKB=Helical;transmembrane region	IPR003411	0.019199454	TRUE	554678	23	25334	4	0.173913043	0.000157891	0.032967777	TRUE
5410	helix	UniProtKB=Helical;transmembrane region	IPR045269	0.574921491	FALSE	554678	65	25334	3	0.046153846	0.000118418	0.723567734	FALSE
5410	helix	UniProtKB=Helical;transmembrane region	IPR045913	0.000888596	TRUE	554678	5	25334	3	0.6	0.000118418	0.001983845	TRUE
5410	helix	UniProtKB=Helical;transmembrane region	IPR044240	0.004485545	TRUE	554678	8	25334	3	0.375	0.000118418	0.008721545	TRUE
5410	helix	UniProtKB=Helical;transmembrane region	IPR008785	0.244591685	FALSE	554678	6	25334	1	0.166666667	3.94726E-05	0.338207171	FALSE
5410	helix	UniProtKB=Helical;transmembrane region	IPR026910	0.000899353	TRUE	554678	35	25334	7	0.2	0.000276309	0.002004296	TRUE
5410	helix	UniProtKB=Helical;transmembrane region	IPR007593	1.97E-08	TRUE	554678	41	25334	13	0.317073171	0.000513144	8.36E-08	TRUE
5410	helix	UniProtKB=Helical;transmembrane region	IPR022638	8.64E-13	TRUE	554678	9	25334	9	1	0.000355254	5.72E-12	TRUE
5410	helix	UniProtKB=Helical;transmembrane region	IPR052580	0.011766777	TRUE	554678	4	25334	2	0.5	7.89453E-05	0.021079062	TRUE
5410	helix	UniProtKB=Helical;transmembrane region	IPR015621	4.31E-06	TRUE	554678	45	25334	11	0.244444444	0.000434199	1.40E-05	TRUE
5410	helix	UniProtKB=Helical;transmembrane region	IPR050927	2.44E-10	TRUE	554678	25	25334	12	0.48	0.000473672	1.27E-09	TRUE
5410	helix	UniProtKB=Helical;transmembrane region	IPR002153	1.26E-09	TRUE	554678	28	25334	12	0.428571429	0.000473672	6.06E-09	TRUE
5410	helix	UniProtKB=Helical;transmembrane region	IPR005457	2.10E-05	TRUE	554678	5	25334	4	0.8	0.000157891	6.26E-05	TRUE
5410	helix	UniProtKB=Helical;transmembrane region	IPR051836	0.060638521	FALSE	554678	9	25334	2	0.222222222	7.89453E-05	0.094890437	FALSE
5410	helix	UniProtKB=Helical;transmembrane region	IPR050768	2.76E-24	TRUE	554678	32	25334	23	0.71875	0.000907871	3.84E-23	TRUE
5410	helix	UniProtKB=Helical;transmembrane region	IPR022933	6.49E-25	TRUE	554678	20	25334	19	0.95	0.00074998	9.25E-24	TRUE
5410	helix	UniProtKB=Helical;transmembrane region	IPR047695	5.22E-10	TRUE	554678	13	25334	9	0.692307692	0.000355254	2.62E-09	TRUE
5410	helix	UniProtKB=Helical;transmembrane region	IPR005498	6.35E-12	TRUE	554678	16	25334	11	0.6875	0.000434199	3.87E-11	TRUE
5410	helix	UniProtKB=Helical;transmembrane region	IPR051102	0.231624688	FALSE	554678	20	25334	2	0.1	7.89453E-05	0.322158847	FALSE
5410	helix	UniProtKB=Helical;transmembrane region	IPR004251	0.317420459	FALSE	554678	25	25334	2	0.08	7.89453E-05	0.428060457	FALSE
5410	helix	UniProtKB=Helical;transmembrane region	IPR051521	0.00018771	TRUE	554678	13	25334	5	0.384615385	0.000197363	0.000481536	TRUE
5410	helix	UniProtKB=Helical;transmembrane region	IPR051706	0.073554868	FALSE	554678	10	25334	2	0.2	7.89453E-05	0.113266192	FALSE
5410	helix	UniProtKB=Helical;transmembrane region	IPR045014	0.040082993	TRUE	554678	17	25334	3	0.176470588	0.000118418	0.064767716	FALSE
5410	helix	UniProtKB=Helical;transmembrane region	IPR050442	0.05199844	FALSE	554678	59	25334	6	0.101694915	0.000236836	0.082366422	FALSE
5410	helix	UniProtKB=Helical;transmembrane region	IPR016318	0.045673346	TRUE	554678	1	25334	1	1	3.94726E-05	0.073074148	FALSE
5410	helix	UniProtKB=Helical;transmembrane region	IPR052384	0.000888596	TRUE	554678	5	25334	3	0.6	0.000118418	0.001983845	TRUE
5410	helix	UniProtKB=Helical;transmembrane region	IPR027938	0.011766777	TRUE	554678	4	25334	2	0.5	7.89453E-05	0.021079062	TRUE
5410	helix	UniProtKB=Helical;transmembrane region	IPR017095	0.002085976	TRUE	554678	2	25334	2	1	7.89453E-05	0.004308979	TRUE
5410	helix	UniProtKB=Helical;transmembrane region	IPR026612	6.10E-08	TRUE	554678	7	25334	6	0.857142857	0.000236836	2.43E-07	TRUE
5410	helix	UniProtKB=Helical;transmembrane region	IPR050681	0.001271303	TRUE	554678	37	25334	7	0.189189189	0.000276309	0.002750654	TRUE
5410	helix	UniProtKB=Helical;transmembrane region	IPR002524	4.97E-19	TRUE	554678	174	25334	42	0.24137931	0.001657851	5.12E-18	TRUE
5410	helix	UniProtKB=Helical;transmembrane region	IPR029861	0.027670042	TRUE	554678	6	25334	2	0.333333333	7.89453E-05	0.046075118	TRUE
5410	helix	UniProtKB=Helical;transmembrane region	IPR000920	3.24E-17	TRUE	554678	34	25334	19	0.558823529	0.00074998	2.97E-16	TRUE
5410	helix	UniProtKB=Helical;transmembrane region	IPR051275	0.000567784	TRUE	554678	16	25334	5	0.3125	0.000197363	0.00131706	TRUE
5410	helix	UniProtKB=Helical;transmembrane region	IPR045274	1.88E-06	TRUE	554678	34	25334	10	0.294117647	0.000394726	6.36E-06	TRUE
5410	helix	UniProtKB=Helical;transmembrane region	IPR050121	0.07641431	FALSE	554678	236	25334	16	0.06779661	0.000631562	0.117266431	FALSE
5410	helix	UniProtKB=Helical;transmembrane region	IPR045018	9.11E-08	TRUE	554678	15	25334	8	0.533333333	0.000315781	3.55E-07	TRUE
5410	helix	UniProtKB=Helical;transmembrane region	IPR026033	0.001716609	TRUE	554678	6	25334	3	0.5	0.000118418	0.003609569	TRUE
5410	helix	UniProtKB=Helical;transmembrane region	IPR014161	0.130857375	FALSE	554678	3	25334	1	0.333333333	3.94726E-05	0.191894998	FALSE
5410	helix	UniProtKB=Helical;transmembrane region	IPR019184	5.70E-10	TRUE	554678	17	25334	10	0.588235294	0.000394726	2.85E-09	TRUE
5410	helix	UniProtKB=Helical;transmembrane region	IPR050113	0.999992371	FALSE	554678	252	25334	1	0.003968254	3.94726E-05	1	FALSE
5410	helix	UniProtKB=Helical;transmembrane region	IPR044991	1.50E-08	TRUE	554678	17	25334	9	0.529411765	0.000355254	6.45E-08	TRUE
5410	helix	UniProtKB=Helical;transmembrane region	IPR007620	0.006067395	TRUE	554678	3	25334	2	0.666666667	7.89453E-05	0.011484026	TRUE
5410	helix	UniProtKB=Helical;transmembrane region	IPR053131	0.002085976	TRUE	554678	2	25334	2	1	7.89453E-05	0.004308979	TRUE
5410	helix	UniProtKB=Helical;transmembrane region	IPR051073	0.068571137	FALSE	554678	21	25334	3	0.142857143	0.000118418	0.106191318	FALSE
5410	helix	UniProtKB=Helical;transmembrane region	IPR045316	2.25E-06	TRUE	554678	21	25334	8	0.380952381	0.000315781	7.56E-06	TRUE
5410	helix	UniProtKB=Helical;transmembrane region	IPR026112	0.000888596	TRUE	554678	5	25334	3	0.6	0.000118418	0.001983845	TRUE
5410	helix	UniProtKB=Helical;transmembrane region	IPR008166	0.007951166	TRUE	554678	18	25334	4	0.222222222	0.000157891	0.014725208	TRUE
5410	helix	UniProtKB=Helical;transmembrane region	IPR039043	1.98E-05	TRUE	554678	14	25334	6	0.428571429	0.000236836	5.94E-05	TRUE
5410	helix	UniProtKB=Helical;transmembrane region	IPR003440	1.26E-12	TRUE	554678	22	25334	13	0.590909091	0.000513144	8.25E-12	TRUE
5410	helix	UniProtKB=Helical;transmembrane region	IPR004698	7.34E-09	TRUE	554678	26	25334	11	0.423076923	0.000434199	3.26E-08	TRUE
5410	helix	UniProtKB=Helical;transmembrane region	IPR004754	1.64E-20	TRUE	554678	26	25334	19	0.730769231	0.00074998	1.83E-19	TRUE
5410	helix	UniProtKB=Helical;transmembrane region	IPR007603	8.46E-37	TRUE	554678	58	25334	38	0.655172414	0.001499961	1.90E-35	TRUE
5410	helix	UniProtKB=Helical;transmembrane region	IPR010200	0.015362909	TRUE	554678	12	25334	3	0.25	0.000118418	0.02688777	TRUE
5410	helix	UniProtKB=Helical;transmembrane region	IPR052081	0.037577295	TRUE	554678	7	25334	2	0.285714286	7.89453E-05	0.061057022	FALSE
5410	helix	UniProtKB=Helical;transmembrane region	IPR050925	9.60E-05	TRUE	554678	25	25334	7	0.28	0.000276309	0.000260353	TRUE
5410	helix	UniProtKB=Helical;transmembrane region	IPR051123	1.28E-05	TRUE	554678	19	25334	7	0.368421053	0.000276309	3.93E-05	TRUE
5410	helix	UniProtKB=Helical;transmembrane region	IPR004756	0.019018898	TRUE	554678	5	25334	2	0.4	7.89453E-05	0.03266221	TRUE
5410	helix	UniProtKB=Helical;transmembrane region	IPR052215	6.06E-05	TRUE	554678	6	25334	4	0.666666667	0.000157891	0.000170012	TRUE
5410	helix	UniProtKB=Helical;transmembrane region	IPR003392	4.74E-09	TRUE	554678	37	25334	13	0.351351351	0.000513144	2.15E-08	TRUE
5410	helix	UniProtKB=Helical;transmembrane region	IPR042480	9.53E-05	TRUE	554678	3	25334	3	1	0.000118418	0.000258556	TRUE
5410	helix	UniProtKB=Helical;transmembrane region	IPR051100	0.011707705	TRUE	554678	20	25334	4	0.2	0.000157891	0.020985226	TRUE
5410	helix	UniProtKB=Helical;transmembrane region	IPR018890	0.000262516	TRUE	554678	8	25334	4	0.5	0.000157891	0.000653788	TRUE
5410	helix	UniProtKB=Helical;transmembrane region	IPR022796	0.606332462	FALSE	554678	138	25334	6	0.043478261	0.000236836	0.756980438	FALSE
5410	helix	UniProtKB=Helical;transmembrane region	IPR001344	0.971090516	FALSE	554678	116	25334	2	0.017241379	7.89453E-05	1	FALSE
5410	helix	UniProtKB=Helical;transmembrane region	IPR030676	2.15E-13	TRUE	554678	20	25334	13	0.65	0.000513144	1.50E-12	TRUE
5410	helix	UniProtKB=Helical;transmembrane region	IPR006143	0.620295195	FALSE	554678	140	25334	6	0.042857143	0.000236836	0.771495223	FALSE
5410	helix	UniProtKB=Helical;transmembrane region	IPR050393	0.952111575	FALSE	554678	65	25334	1	0.015384615	3.94726E-05	1	FALSE
5410	helix	UniProtKB=Helical;transmembrane region	IPR022871	0.936603971	FALSE	554678	59	25334	1	0.016949153	3.94726E-05	1	FALSE
5410	helix	UniProtKB=Helical;transmembrane region	IPR050710	0.004696247	TRUE	554678	35	25334	6	0.171428571	0.000236836	0.009091778	TRUE
5410	helix	UniProtKB=Helical;transmembrane region	IPR010201	0.073554868	FALSE	554678	10	25334	2	0.2	7.89453E-05	0.113266192	FALSE
5410	helix	UniProtKB=Helical;transmembrane region	IPR050747	0.062098801	FALSE	554678	33	25334	4	0.121212121	0.000157891	0.097040664	FALSE
5410	helix	UniProtKB=Helical;transmembrane region	IPR012451	0.553589983	FALSE	554678	63	25334	3	0.047619048	0.000118418	0.700685314	FALSE
5410	helix	UniProtKB=Helical;transmembrane region	IPR004878	8.28E-12	TRUE	554678	10	25334	9	0.9	0.000355254	4.99E-11	TRUE
5410	helix	UniProtKB=Helical;transmembrane region	IPR027640	0.999993673	FALSE	554678	256	25334	1	0.00390625	3.94726E-05	1	FALSE
5410	helix	UniProtKB=Helical;transmembrane region	IPR006408	9.16E-07	TRUE	554678	39	25334	11	0.282051282	0.000434199	3.22E-06	TRUE
5410	helix	UniProtKB=Helical;transmembrane region	IPR051094	0.000201727	TRUE	554678	20	25334	6	0.3	0.000236836	0.000514444	TRUE
5410	helix	UniProtKB=Helical;transmembrane region	IPR040316	0.011766777	TRUE	554678	4	25334	2	0.5	7.89453E-05	0.021079062	TRUE
5410	helix	UniProtKB=Helical;transmembrane region	IPR015812	9.91E-23	TRUE	554678	52	25334	27	0.519230769	0.001065761	1.25E-21	TRUE
5410	helix	UniProtKB=Helical;transmembrane region	IPR012013	9.53E-05	TRUE	554678	3	25334	3	1	0.000118418	0.000258556	TRUE
5410	helix	UniProtKB=Helical;transmembrane region	IPR052611	0.011766777	TRUE	554678	4	25334	2	0.5	7.89453E-05	0.021079062	TRUE
5410	helix	UniProtKB=Helical;transmembrane region	IPR005285	5.37E-06	TRUE	554678	17	25334	7	0.411764706	0.000276309	1.72E-05	TRUE
5410	helix	UniProtKB=Helical;transmembrane region	IPR016688	7.28E-05	TRUE	554678	11	25334	5	0.454545455	0.000197363	0.000201262	TRUE
5410	helix	UniProtKB=Helical;transmembrane region	IPR004817	4.35E-06	TRUE	554678	4	25334	4	1	0.000157891	1.41E-05	TRUE
5410	helix	UniProtKB=Helical;transmembrane region	IPR044849	2.14E-05	TRUE	554678	9	25334	5	0.555555556	0.000197363	6.40E-05	TRUE
5410	helix	UniProtKB=Helical;transmembrane region	IPR000175	0.095285503	FALSE	554678	102	25334	8	0.078431373	0.000315781	0.143316615	FALSE
5410	helix	UniProtKB=Helical;transmembrane region	IPR052277	0.001716609	TRUE	554678	6	25334	3	0.5	0.000118418	0.003609569	TRUE
5410	helix	UniProtKB=Helical;transmembrane region	IPR001204	1.93E-22	TRUE	554678	53	25334	27	0.509433962	0.001065761	2.41E-21	TRUE
5410	helix	UniProtKB=Helical;transmembrane region	IPR050324	1.28E-05	TRUE	554678	79	25334	14	0.17721519	0.000552617	3.93E-05	TRUE
5410	helix	UniProtKB=Helical;transmembrane region	IPR002394	1.07E-64	TRUE	554678	115	25334	71	0.617391304	0.002802558	4.83E-63	TRUE
5410	helix	UniProtKB=Helical;transmembrane region	IPR050645	0.83850565	FALSE	554678	39	25334	1	0.025641026	3.94726E-05	0.98767653	FALSE
5410	helix	UniProtKB=Helical;transmembrane region	IPR000560	0.982060528	FALSE	554678	86	25334	1	0.011627907	3.94726E-05	1	FALSE
5410	helix	UniProtKB=Helical;transmembrane region	IPR022400	0.000368013	TRUE	554678	4	25334	3	0.75	0.000118418	0.000887121	TRUE
5410	helix	UniProtKB=Helical;transmembrane region	IPR051633	0.001107841	TRUE	554678	11	25334	4	0.363636364	0.000157891	0.002425421	TRUE
5410	helix	UniProtKB=Helical;transmembrane region	IPR000791	0.000405606	TRUE	554678	15	25334	5	0.333333333	0.000197363	0.000968621	TRUE
5410	helix	UniProtKB=Helical;transmembrane region	IPR004254	4.59E-08	TRUE	554678	59	25334	15	0.254237288	0.00059209	1.86E-07	TRUE
5410	helix	UniProtKB=Helical;transmembrane region	IPR004706	0.000888596	TRUE	554678	5	25334	3	0.6	0.000118418	0.001983845	TRUE
5410	helix	UniProtKB=Helical;transmembrane region	IPR002657	1.98E-18	TRUE	554678	39	25334	21	0.538461538	0.000828926	1.96E-17	TRUE
5410	helix	UniProtKB=Helical;transmembrane region	IPR004764	1.50E-08	TRUE	554678	17	25334	9	0.529411765	0.000355254	6.45E-08	TRUE
5410	helix	UniProtKB=Helical;transmembrane region	IPR003915	0.000405606	TRUE	554678	15	25334	5	0.333333333	0.000197363	0.000968621	TRUE
5410	helix	UniProtKB=Helical;transmembrane region	IPR017475	4.13E-05	TRUE	554678	10	25334	5	0.5	0.000197363	0.000118646	TRUE
5410	helix	UniProtKB=Helical;transmembrane region	IPR008901	0.504034037	FALSE	554678	15	25334	1	0.066666667	3.94726E-05	0.645252021	FALSE
5410	helix	UniProtKB=Helical;transmembrane region	IPR003920	6.86E-15	TRUE	554678	14	25334	12	0.857142857	0.000473672	5.33E-14	TRUE
5410	helix	UniProtKB=Helical;transmembrane region	IPR003919	1.07E-06	TRUE	554678	14	25334	7	0.5	0.000276309	3.72E-06	TRUE
5410	helix	UniProtKB=Helical;transmembrane region	IPR050321	8.17E-18	TRUE	554678	80	25334	28	0.35	0.001105234	7.78E-17	TRUE
5410	helix	UniProtKB=Helical;transmembrane region	IPR018513	1.26E-13	TRUE	554678	16	25334	12	0.75	0.000473672	8.94E-13	TRUE
5410	helix	UniProtKB=Helical;transmembrane region	IPR043205	0.000209612	TRUE	554678	28	25334	7	0.25	0.000276309	0.000532497	TRUE
5410	helix	UniProtKB=Helical;transmembrane region	IPR005284	0.101628527	FALSE	554678	12	25334	2	0.166666667	7.89453E-05	0.152000612	FALSE
5410	helix	UniProtKB=Helical;transmembrane region	IPR050111	0.960138808	FALSE	554678	265	25334	7	0.026415094	0.000276309	1	FALSE
5410	helix	UniProtKB=Helical;transmembrane region	IPR009261	0.089260715	FALSE	554678	2	25334	1	0.5	3.94726E-05	0.135159991	FALSE
5410	helix	UniProtKB=Helical;transmembrane region	IPR043242	0.002085976	TRUE	554678	2	25334	2	1	7.89453E-05	0.004308979	TRUE
5410	helix	UniProtKB=Helical;transmembrane region	IPR026170	0.312020684	FALSE	554678	8	25334	1	0.125	3.94726E-05	0.42154878	FALSE
5410	helix	UniProtKB=Helical;transmembrane region	IPR023088	0.939470894	FALSE	554678	97	25334	2	0.020618557	7.89453E-05	1	FALSE
5410	helix	UniProtKB=Helical;transmembrane region	IPR030182	1.26E-12	TRUE	554678	22	25334	13	0.590909091	0.000513144	8.25E-12	TRUE
5410	helix	UniProtKB=Helical;transmembrane region	IPR015876	0.157475673	FALSE	554678	46	25334	4	0.086956522	0.000157891	0.227056685	FALSE
5410	helix	UniProtKB=Helical;transmembrane region	IPR003674	3.75E-06	TRUE	554678	29	25334	9	0.310344828	0.000355254	1.22E-05	TRUE
5410	helix	UniProtKB=Helical;transmembrane region	IPR026410	0.002085976	TRUE	554678	2	25334	2	1	7.89453E-05	0.004308979	TRUE
5410	helix	UniProtKB=Helical;transmembrane region	IPR051104	4.77E-09	TRUE	554678	20	25334	10	0.5	0.000394726	2.16E-08	TRUE
5410	helix	UniProtKB=Helical;transmembrane region	IPR050364	0.000320796	TRUE	554678	70	25334	11	0.157142857	0.000434199	0.000783842	TRUE
5410	helix	UniProtKB=Helical;transmembrane region	IPR000333	7.10E-07	TRUE	554678	54	25334	13	0.240740741	0.000513144	2.52E-06	TRUE
5410	helix	UniProtKB=Helical;transmembrane region	IPR022791	6.59E-23	TRUE	554678	25	25334	20	0.8	0.000789453	8.39E-22	TRUE
5410	helix	UniProtKB=Helical;transmembrane region	IPR051393	1.98E-05	TRUE	554678	14	25334	6	0.428571429	0.000236836	5.94E-05	TRUE
5410	helix	UniProtKB=Helical;transmembrane region	IPR031897	0.045673346	TRUE	554678	1	25334	1	1	3.94726E-05	0.073074148	FALSE
5410	helix	UniProtKB=Helical;transmembrane region	IPR023277	0.170554242	FALSE	554678	4	25334	1	0.25	3.94726E-05	0.243895682	FALSE
5410	helix	UniProtKB=Helical;transmembrane region	IPR051560	0.101628527	FALSE	554678	12	25334	2	0.166666667	7.89453E-05	0.152000612	FALSE
5410	helix	UniProtKB=Helical;transmembrane region	IPR050327	1.13E-08	TRUE	554678	78	25334	18	0.230769231	0.000710508	4.91E-08	TRUE
5410	helix	UniProtKB=Helical;transmembrane region	IPR048218	0.045673346	TRUE	554678	1	25334	1	1	3.94726E-05	0.073074148	FALSE
5410	helix	UniProtKB=Helical;transmembrane region	IPR048243	0.002085976	TRUE	554678	2	25334	2	1	7.89453E-05	0.004308979	TRUE
5410	helix	UniProtKB=Helical;transmembrane region	IPR051587	0.42936005	FALSE	554678	12	25334	1	0.083333333	3.94726E-05	0.56116464	FALSE
5410	helix	UniProtKB=Helical;transmembrane region	IPR008078	0.279094083	FALSE	554678	7	25334	1	0.142857143	3.94726E-05	0.381251329	FALSE
5410	helix	UniProtKB=Helical;transmembrane region	IPR006838	0.048607879	TRUE	554678	8	25334	2	0.25	7.89453E-05	0.077357059	FALSE
5410	helix	UniProtKB=Helical;transmembrane region	IPR029213	0.045673346	TRUE	554678	1	25334	1	1	3.94726E-05	0.073074148	FALSE
5410	helix	UniProtKB=Helical;transmembrane region	IPR012394	0.672347023	FALSE	554678	50	25334	2	0.04	7.89453E-05	0.825192027	FALSE
5410	helix	UniProtKB=Helical;transmembrane region	IPR021798	0.002085976	TRUE	554678	2	25334	2	1	7.89453E-05	0.004308979	TRUE
5410	helix	UniProtKB=Helical;transmembrane region	IPR018584	4.13E-05	TRUE	554678	10	25334	5	0.5	0.000197363	0.000118646	TRUE
5410	helix	UniProtKB=Helical;transmembrane region	IPR006539	1.18E-07	TRUE	554678	63	25334	15	0.238095238	0.00059209	4.54E-07	TRUE
5410	helix	UniProtKB=Helical;transmembrane region	IPR050928	0.000757126	TRUE	554678	25	25334	6	0.24	0.000236836	0.001713195	TRUE
5410	helix	UniProtKB=Helical;transmembrane region	IPR010574	0.625346097	FALSE	554678	21	25334	1	0.047619048	3.94726E-05	0.776876717	FALSE
5410	helix	UniProtKB=Helical;transmembrane region	IPR016900	1.89E-05	TRUE	554678	20	25334	7	0.35	0.000276309	5.69E-05	TRUE
5410	helix	UniProtKB=Helical;transmembrane region	IPR000802	2.73E-22	TRUE	554678	26	25334	20	0.769230769	0.000789453	3.38E-21	TRUE
5410	helix	UniProtKB=Helical;transmembrane region	IPR051475	1.18E-05	TRUE	554678	13	25334	6	0.461538462	0.000236836	3.63E-05	TRUE
5410	helix	UniProtKB=Helical;transmembrane region	IPR008257	0.805296128	FALSE	554678	35	25334	1	0.028571429	3.94726E-05	0.957366924	FALSE
5410	helix	UniProtKB=Helical;transmembrane region	IPR001463	1.16E-07	TRUE	554678	11	25334	7	0.636363636	0.000276309	4.47E-07	TRUE
5410	helix	UniProtKB=Helical;transmembrane region	IPR038013	0.197577936	FALSE	554678	18	25334	2	0.111111111	7.89453E-05	0.279031902	FALSE
5410	helix	UniProtKB=Helical;transmembrane region	IPR007632	0.001170046	TRUE	554678	27	25334	6	0.222222222	0.000236836	0.002551203	TRUE
5410	helix	UniProtKB=Helical;transmembrane region	IPR001170	3.17E-07	TRUE	554678	17	25334	8	0.470588235	0.000315781	1.17E-06	TRUE
5410	helix	UniProtKB=Helical;transmembrane region	IPR013969	0.023746225	TRUE	554678	14	25334	3	0.214285714	0.000118418	0.040078542	TRUE
5410	helix	UniProtKB=Helical;transmembrane region	IPR052612	4.35E-06	TRUE	554678	4	25334	4	1	0.000157891	1.41E-05	TRUE
5410	helix	UniProtKB=Helical;transmembrane region	IPR044270	0.011766777	TRUE	554678	4	25334	2	0.5	7.89453E-05	0.021079062	TRUE
5410	helix	UniProtKB=Helical;transmembrane region	IPR003298	4.40E-08	TRUE	554678	10	25334	7	0.7	0.000276309	1.78E-07	TRUE
5410	helix	UniProtKB=Helical;transmembrane region	IPR000720	7.28E-05	TRUE	554678	11	25334	5	0.454545455	0.000197363	0.000201262	TRUE
5410	helix	UniProtKB=Helical;transmembrane region	IPR051085	1.45E-06	TRUE	554678	20	25334	8	0.4	0.000315781	4.97E-06	TRUE
5410	helix	UniProtKB=Helical;transmembrane region	IPR024194	2.14E-05	TRUE	554678	9	25334	5	0.555555556	0.000197363	6.40E-05	TRUE
5410	helix	UniProtKB=Helical;transmembrane region	IPR028362	6.06E-05	TRUE	554678	6	25334	4	0.666666667	0.000157891	0.000170012	TRUE
5410	helix	UniProtKB=Helical;transmembrane region	IPR051689	0.373431075	FALSE	554678	10	25334	1	0.1	3.94726E-05	0.495603945	FALSE
5410	helix	UniProtKB=Helical;transmembrane region	IPR031283	0.008973133	TRUE	554678	10	25334	3	0.3	0.000118418	0.016447903	TRUE
5410	helix	UniProtKB=Helical;transmembrane region	IPR007581	0.997912209	FALSE	554678	132	25334	1	0.007575758	3.94726E-05	1	FALSE
5410	helix	UniProtKB=Helical;transmembrane region	IPR021173	0.045673346	TRUE	554678	1	25334	1	1	3.94726E-05	0.073074148	FALSE
5410	helix	UniProtKB=Helical;transmembrane region	IPR001248	0.004901917	TRUE	554678	25	25334	5	0.2	0.000197363	0.009447673	TRUE
5410	helix	UniProtKB=Helical;transmembrane region	IPR012681	0.003956893	TRUE	554678	15	25334	4	0.266666667	0.000157891	0.007762216	TRUE
5410	helix	UniProtKB=Helical;transmembrane region	IPR045225	0.14797633	FALSE	554678	15	25334	2	0.133333333	7.89453E-05	0.214667478	FALSE
5410	helix	UniProtKB=Helical;transmembrane region	IPR015771	0.000368013	TRUE	554678	4	25334	3	0.75	0.000118418	0.000887121	TRUE
5410	helix	UniProtKB=Helical;transmembrane region	IPR001905	4.22E-24	TRUE	554678	52	25334	28	0.538461538	0.001105234	5.78E-23	TRUE
5410	helix	UniProtKB=Helical;transmembrane region	IPR005171	3.42E-05	TRUE	554678	29	25334	8	0.275862069	0.000315781	9.91E-05	TRUE
5410	helix	UniProtKB=Helical;transmembrane region	IPR001834	1.91E-11	TRUE	554678	92	25334	23	0.25	0.000907871	1.11E-10	TRUE
5410	helix	UniProtKB=Helical;transmembrane region	IPR003211	0.019018898	TRUE	554678	5	25334	2	0.4	7.89453E-05	0.03266221	TRUE
5410	helix	UniProtKB=Helical;transmembrane region	IPR029216	0.045673346	TRUE	554678	1	25334	1	1	3.94726E-05	0.073074148	FALSE
5410	helix	UniProtKB=Helical;transmembrane region	IPR008405	0.312020684	FALSE	554678	8	25334	1	0.125	3.94726E-05	0.42154878	FALSE
5410	helix	UniProtKB=Helical;transmembrane region	IPR044089	0.208438078	FALSE	554678	5	25334	1	0.2	3.94726E-05	0.292863668	FALSE
5410	helix	UniProtKB=Helical;transmembrane region	IPR002523	0.567927061	FALSE	554678	110	25334	5	0.045454545	0.000197363	0.716302858	FALSE
5410	helix	UniProtKB=Helical;transmembrane region	IPR051311	9.11E-08	TRUE	554678	15	25334	8	0.533333333	0.000315781	3.55E-07	TRUE
5410	helix	UniProtKB=Helical;transmembrane region	IPR017360	9.53E-05	TRUE	554678	3	25334	3	1	0.000118418	0.000258556	TRUE
5410	helix	UniProtKB=Helical;transmembrane region	IPR049783	0.006067395	TRUE	554678	3	25334	2	0.666666667	7.89453E-05	0.011484026	TRUE
5410	helix	UniProtKB=Helical;transmembrane region	IPR050382	1.40E-06	TRUE	554678	66	25334	14	0.212121212	0.000552617	4.79E-06	TRUE
5410	helix	UniProtKB=Helical;transmembrane region	IPR044777	0.000405606	TRUE	554678	15	25334	5	0.333333333	0.000197363	0.000968621	TRUE
5410	helix	UniProtKB=Helical;transmembrane region	IPR050796	0.416965901	FALSE	554678	31	25334	2	0.064516129	7.89453E-05	0.546902693	FALSE
5410	helix	UniProtKB=Helical;transmembrane region	IPR024932	0.480296856	FALSE	554678	14	25334	1	0.071428571	3.94726E-05	0.619032836	FALSE
5410	helix	UniProtKB=Helical;transmembrane region	IPR042425	0.279094083	FALSE	554678	7	25334	1	0.142857143	3.94726E-05	0.381251329	FALSE
5410	helix	UniProtKB=Helical;transmembrane region	IPR003317	0.037577295	TRUE	554678	7	25334	2	0.285714286	7.89453E-05	0.061057022	FALSE
5410	helix	UniProtKB=Helical;transmembrane region	IPR050363	5.15E-07	TRUE	554678	70	25334	15	0.214285714	0.00059209	1.86E-06	TRUE
5410	helix	UniProtKB=Helical;transmembrane region	IPR002585	0.048607879	TRUE	554678	8	25334	2	0.25	7.89453E-05	0.077357059	FALSE
5410	helix	UniProtKB=Helical;transmembrane region	IPR022857	3.77E-31	TRUE	554678	74	25334	38	0.513513514	0.001499961	6.85E-30	TRUE
5410	helix	UniProtKB=Helical;transmembrane region	IPR010128	0.006067395	TRUE	554678	3	25334	2	0.666666667	7.89453E-05	0.011484026	TRUE
5410	helix	UniProtKB=Helical;transmembrane region	IPR050739	0.00346361	TRUE	554678	33	25334	6	0.181818182	0.000236836	0.00685997	TRUE
5410	helix	UniProtKB=Helical;transmembrane region	IPR010129	0.015362909	TRUE	554678	12	25334	3	0.25	0.000118418	0.02688777	TRUE
5410	helix	UniProtKB=Helical;transmembrane region	IPR023276	0.019018898	TRUE	554678	5	25334	2	0.4	7.89453E-05	0.03266221	TRUE
5410	helix	UniProtKB=Helical;transmembrane region	IPR021765	0.034141318	TRUE	554678	16	25334	3	0.1875	0.000118418	0.055863981	FALSE
5410	helix	UniProtKB=Helical;transmembrane region	IPR019493	0.130857375	FALSE	554678	3	25334	1	0.333333333	3.94726E-05	0.191894998	FALSE
5410	helix	UniProtKB=Helical;transmembrane region	IPR023743	1.22E-15	TRUE	554678	26	25334	16	0.615384615	0.000631562	9.98E-15	TRUE
5410	helix	UniProtKB=Helical;transmembrane region	IPR044831	0.96028004	FALSE	554678	69	25334	1	0.014492754	3.94726E-05	1	FALSE
5410	helix	UniProtKB=Helical;transmembrane region	IPR002207	0.88358051	FALSE	554678	46	25334	1	0.02173913	3.94726E-05	1	FALSE
5410	helix	UniProtKB=Helical;transmembrane region	IPR022832	3.24E-14	TRUE	554678	70	25334	23	0.328571429	0.000907871	2.41E-13	TRUE
5410	helix	UniProtKB=Helical;transmembrane region	IPR044851	2.44E-10	TRUE	554678	25	25334	12	0.48	0.000473672	1.27E-09	TRUE
5410	helix	UniProtKB=Helical;transmembrane region	IPR029383	4.35E-06	TRUE	554678	4	25334	4	1	0.000157891	1.41E-05	TRUE
5410	helix	UniProtKB=Helical;transmembrane region	IPR047984	0.00160174	TRUE	554678	12	25334	4	0.333333333	0.000157891	0.003385048	TRUE
5410	helix	UniProtKB=Helical;transmembrane region	IPR050820	3.28E-09	TRUE	554678	30	25334	12	0.4	0.000473672	1.51E-08	TRUE
5410	helix	UniProtKB=Helical;transmembrane region	IPR050189	1.01E-117	TRUE	554678	141	25334	110	0.780141844	0.004341991	1.15E-115	TRUE
5410	helix	UniProtKB=Helical;transmembrane region	IPR050398	1.69E-68	TRUE	554678	64	25334	57	0.890625	0.002249941	8.20E-67	TRUE
5410	helix	UniProtKB=Helical;transmembrane region	IPR002475	0.010741653	TRUE	554678	80	25334	9	0.1125	0.000355254	0.019392161	TRUE
5410	helix	UniProtKB=Helical;transmembrane region	IPR050809	5.09E-07	TRUE	554678	30	25334	10	0.333333333	0.000394726	1.83E-06	TRUE
5410	helix	UniProtKB=Helical;transmembrane region	IPR031548	0.045673346	TRUE	554678	1	25334	1	1	3.94726E-05	0.073074148	FALSE
5410	helix	UniProtKB=Helical;transmembrane region	IPR031551	0.045673346	TRUE	554678	1	25334	1	1	3.94726E-05	0.073074148	FALSE
5410	helix	UniProtKB=Helical;transmembrane region	IPR051821	0.343443454	FALSE	554678	9	25334	1	0.111111111	3.94726E-05	0.459744481	FALSE
5410	helix	UniProtKB=Helical;transmembrane region	IPR052962	0.089260715	FALSE	554678	2	25334	1	0.5	3.94726E-05	0.135159991	FALSE
5410	helix	UniProtKB=Helical;transmembrane region	IPR007290	0.000731454	TRUE	554678	10	25334	4	0.4	0.000157891	0.001659594	TRUE
5410	helix	UniProtKB=Helical;transmembrane region	IPR044738	5.17E-16	TRUE	554678	38	25334	19	0.5	0.00074998	4.34E-15	TRUE
5410	helix	UniProtKB=Helical;transmembrane region	IPR024671	8.79E-17	TRUE	554678	40	25334	20	0.5	0.000789453	7.84E-16	TRUE
5410	helix	UniProtKB=Helical;transmembrane region	IPR044602	1.62E-06	TRUE	554678	10	25334	6	0.6	0.000236836	5.54E-06	TRUE
5410	helix	UniProtKB=Helical;transmembrane region	IPR051668	1.16E-07	TRUE	554678	11	25334	7	0.636363636	0.000276309	4.47E-07	TRUE
5410	helix	UniProtKB=Helical;transmembrane region	IPR004533	3.43E-06	TRUE	554678	11	25334	6	0.545454545	0.000236836	1.13E-05	TRUE
5410	helix	UniProtKB=Helical;transmembrane region	IPR026432	0.045673346	TRUE	554678	1	25334	1	1	3.94726E-05	0.073074148	FALSE
5410	helix	UniProtKB=Helical;transmembrane region	IPR026485	0.045673346	TRUE	554678	1	25334	1	1	3.94726E-05	0.073074148	FALSE
5410	helix	UniProtKB=Helical;transmembrane region	IPR019127	0.002085976	TRUE	554678	2	25334	2	1	7.89453E-05	0.004308979	TRUE
5410	helix	UniProtKB=Helical;transmembrane region	IPR051613	7.28E-05	TRUE	554678	11	25334	5	0.454545455	0.000197363	0.000201262	TRUE
5410	helix	UniProtKB=Helical;transmembrane region	IPR006413	7.28E-05	TRUE	554678	11	25334	5	0.454545455	0.000197363	0.000201262	TRUE
5410	helix	UniProtKB=Helical;transmembrane region	IPR017088	1.68E-10	TRUE	554678	12	25334	9	0.75	0.000355254	8.90E-10	TRUE
5410	helix	UniProtKB=Helical;transmembrane region	IPR052599	0.170554242	FALSE	554678	4	25334	1	0.25	3.94726E-05	0.243895682	FALSE
5410	helix	UniProtKB=Helical;transmembrane region	IPR051482	5.57E-07	TRUE	554678	13	25334	7	0.538461538	0.000276309	2.00E-06	TRUE
5410	helix	UniProtKB=Helical;transmembrane region	IPR039188	0.40204909	FALSE	554678	11	25334	1	0.090909091	3.94726E-05	0.529329478	FALSE
5410	helix	UniProtKB=Helical;transmembrane region	IPR005775	0.903437881	FALSE	554678	50	25334	1	0.02	3.94726E-05	1	FALSE
5410	helix	UniProtKB=Helical;transmembrane region	IPR050510	0.907848594	FALSE	554678	51	25334	1	0.019607843	3.94726E-05	1	FALSE
5410	helix	UniProtKB=Helical;transmembrane region	IPR047820	0.00013621	TRUE	554678	7	25334	4	0.571428571	0.000157891	0.000358663	TRUE
5410	helix	UniProtKB=Helical;transmembrane region	IPR045899	0.130857375	FALSE	554678	3	25334	1	0.333333333	3.94726E-05	0.191894998	FALSE
5410	helix	UniProtKB=Helical;transmembrane region	IPR006414	0.000262516	TRUE	554678	8	25334	4	0.5	0.000157891	0.000653788	TRUE
5410	helix	UniProtKB=Helical;transmembrane region	IPR052788	0.130857375	FALSE	554678	3	25334	1	0.333333333	3.94726E-05	0.191894998	FALSE
5410	helix	UniProtKB=Helical;transmembrane region	IPR005864	0.115707207	FALSE	554678	520	25334	30	0.057692308	0.001184179	0.171281067	FALSE
5410	helix	UniProtKB=Helical;transmembrane region	IPR002146	7.45E-05	TRUE	554678	930	25334	69	0.074193548	0.002723613	0.00020555	TRUE
5410	helix	UniProtKB=Helical;transmembrane region	IPR050059	0.000127682	TRUE	554678	710	25334	55	0.077464789	0.002170996	0.00033805	TRUE
5410	helix	UniProtKB=Helical;transmembrane region	IPR021278	0.244591685	FALSE	554678	6	25334	1	0.166666667	3.94726E-05	0.338207171	FALSE
5410	helix	UniProtKB=Helical;transmembrane region	IPR053070	0.089260715	FALSE	554678	2	25334	1	0.5	3.94726E-05	0.135159991	FALSE
5410	helix	UniProtKB=Helical;transmembrane region	IPR034679	0.008208021	TRUE	554678	51	25334	7	0.137254902	0.000276309	0.015149462	TRUE
5410	helix	UniProtKB=Helical;transmembrane region	IPR050562	0.351230107	FALSE	554678	46	25334	3	0.065217391	0.000118418	0.468805407	FALSE
5410	helix	UniProtKB=Helical;transmembrane region	IPR000245	6.78E-14	TRUE	554678	59	25334	21	0.355932203	0.000828926	4.92E-13	TRUE
5410	helix	UniProtKB=Helical;transmembrane region	IPR005598	0.06076787	FALSE	554678	20	25334	3	0.15	0.000118418	0.095069135	FALSE
5410	helix	UniProtKB=Helical;transmembrane region	IPR001958	7.46E-35	TRUE	554678	94	25334	45	0.478723404	0.001776269	1.58E-33	TRUE
5410	helix	UniProtKB=Helical;transmembrane region	IPR032820	0.170554242	FALSE	554678	4	25334	1	0.25	3.94726E-05	0.243895682	FALSE
5410	helix	UniProtKB=Helical;transmembrane region	IPR016989	0.089260715	FALSE	554678	2	25334	1	0.5	3.94726E-05	0.135159991	FALSE
5410	helix	UniProtKB=Helical;transmembrane region	IPR003024	0.002722525	TRUE	554678	22	25334	5	0.227272727	0.000197363	0.005499842	TRUE
5410	helix	UniProtKB=Helical;transmembrane region	IPR024171	8.99E-05	TRUE	554678	51	25334	10	0.196078431	0.000394726	0.000244651	TRUE
5410	helix	UniProtKB=Helical;transmembrane region	IPR009436	0.208438078	FALSE	554678	5	25334	1	0.2	3.94726E-05	0.292863668	FALSE
5410	helix	UniProtKB=Helical;transmembrane region	IPR004725	0.455423649	FALSE	554678	13	25334	1	0.076923077	3.94726E-05	0.590451838	FALSE
5410	helix	UniProtKB=Helical;transmembrane region	IPR026298	0.028150262	TRUE	554678	51	25334	6	0.117647059	0.000236836	0.046806433	TRUE
5410	helix	UniProtKB=Helical;transmembrane region	IPR013279	0.244591685	FALSE	554678	6	25334	1	0.166666667	3.94726E-05	0.338207171	FALSE
5410	helix	UniProtKB=Helical;transmembrane region	IPR050598	9.12E-14	TRUE	554678	42	25334	18	0.428571429	0.000710508	6.55E-13	TRUE
5410	helix	UniProtKB=Helical;transmembrane region	IPR011265	0.006067395	TRUE	554678	3	25334	2	0.666666667	7.89453E-05	0.011484026	TRUE
5410	helix	UniProtKB=Helical;transmembrane region	IPR001425	0.203340201	FALSE	554678	51	25334	4	0.078431373	0.000157891	0.286374397	FALSE
5410	helix	UniProtKB=Helical;transmembrane region	IPR042398	0.002085976	TRUE	554678	2	25334	2	1	7.89453E-05	0.004308979	TRUE
5410	helix	UniProtKB=Helical;transmembrane region	IPR000412	9.06E-10	TRUE	554678	33	25334	13	0.393939394	0.000513144	4.42E-09	TRUE
5410	helix	UniProtKB=Helical;transmembrane region	IPR002978	0.037577295	TRUE	554678	7	25334	2	0.285714286	7.89453E-05	0.061057022	FALSE
5410	helix	UniProtKB=Helical;transmembrane region	IPR043189	0.208438078	FALSE	554678	5	25334	1	0.2	3.94726E-05	0.292863668	FALSE
5410	helix	UniProtKB=Helical;transmembrane region	IPR009345	4.35E-06	TRUE	554678	4	25334	4	1	0.000157891	1.41E-05	TRUE
5410	helix	UniProtKB=Helical;transmembrane region	IPR001546	0.170554242	FALSE	554678	4	25334	1	0.25	3.94726E-05	0.243895682	FALSE
5410	helix	UniProtKB=Helical;transmembrane region	IPR001499	0.060638521	FALSE	554678	9	25334	2	0.222222222	7.89453E-05	0.094890437	FALSE
5410	helix	UniProtKB=Helical;transmembrane region	IPR053243	0.045673346	TRUE	554678	1	25334	1	1	3.94726E-05	0.073074148	FALSE
5410	helix	UniProtKB=Helical;transmembrane region	IPR051116	1.63E-20	TRUE	554678	20	25334	17	0.85	0.000671035	1.82E-19	TRUE
5410	helix	UniProtKB=Helical;transmembrane region	IPR052337	0.000888596	TRUE	554678	5	25334	3	0.6	0.000118418	0.001983845	TRUE
5410	helix	UniProtKB=Helical;transmembrane region	IPR052756	0.130857375	FALSE	554678	3	25334	1	0.333333333	3.94726E-05	0.191894998	FALSE
5410	helix	UniProtKB=Helical;transmembrane region	IPR004758	0.045673346	TRUE	554678	1	25334	1	1	3.94726E-05	0.073074148	FALSE
5410	helix	UniProtKB=Helical;transmembrane region	IPR050835	0.144784977	FALSE	554678	29	25334	3	0.103448276	0.000118418	0.210475855	FALSE
5410	helix	UniProtKB=Helical;transmembrane region	IPR004710	1.89E-16	TRUE	554678	32	25334	18	0.5625	0.000710508	1.65E-15	TRUE
5410	helix	UniProtKB=Helical;transmembrane region	IPR027022	0.000368013	TRUE	554678	4	25334	3	0.75	0.000118418	0.000887121	TRUE
5410	helix	UniProtKB=Helical;transmembrane region	IPR052536	0.000368013	TRUE	554678	4	25334	3	0.75	0.000118418	0.000887121	TRUE
5410	helix	UniProtKB=Helical;transmembrane region	IPR004812	6.76E-07	TRUE	554678	9	25334	6	0.666666667	0.000236836	2.40E-06	TRUE
5410	helix	UniProtKB=Helical;transmembrane region	IPR026036	1.99E-07	TRUE	554678	5	25334	5	1	0.000197363	7.47E-07	TRUE
5410	helix	UniProtKB=Helical;transmembrane region	IPR004896	1.99E-07	TRUE	554678	5	25334	5	1	0.000197363	7.47E-07	TRUE
5410	helix	UniProtKB=Helical;transmembrane region	IPR003339	1.61E-16	TRUE	554678	46	25334	21	0.456521739	0.000828926	1.41E-15	TRUE
5410	helix	UniProtKB=Helical;transmembrane region	IPR052173	0.244591685	FALSE	554678	6	25334	1	0.166666667	3.94726E-05	0.338207171	FALSE
5410	helix	UniProtKB=Helical;transmembrane region	IPR003784	0.002230197	TRUE	554678	13	25334	4	0.307692308	0.000157891	0.004584254	TRUE
5410	helix	UniProtKB=Helical;transmembrane region	IPR039257	0.130857375	FALSE	554678	3	25334	1	0.333333333	3.94726E-05	0.191894998	FALSE
5410	helix	UniProtKB=Helical;transmembrane region	IPR022270	4.35E-06	TRUE	554678	4	25334	4	1	0.000157891	1.41E-05	TRUE
5410	helix	UniProtKB=Helical;transmembrane region	IPR045019	0.40204909	FALSE	554678	11	25334	1	0.090909091	3.94726E-05	0.529329478	FALSE
5410	helix	UniProtKB=Helical;transmembrane region	IPR010548	0.004485545	TRUE	554678	8	25334	3	0.375	0.000118418	0.008721545	TRUE
5410	helix	UniProtKB=Helical;transmembrane region	IPR023691	6.85E-69	TRUE	554678	59	25334	55	0.93220339	0.002170996	3.37E-67	TRUE
5410	helix	UniProtKB=Helical;transmembrane region	IPR000522	8.07E-108	TRUE	554678	103	25334	91	0.883495146	0.003592011	7.97E-106	TRUE
5410	helix	UniProtKB=Helical;transmembrane region	IPR050879	1.62E-07	TRUE	554678	27	25334	10	0.37037037	0.000394726	6.15E-07	TRUE
5410	helix	UniProtKB=Helical;transmembrane region	IPR050504	1.91E-05	TRUE	554678	52	25334	11	0.211538462	0.000434199	5.72E-05	TRUE
5410	helix	UniProtKB=Helical;transmembrane region	IPR051605	2.76E-09	TRUE	554678	11	25334	8	0.727272727	0.000315781	1.28E-08	TRUE
5410	helix	UniProtKB=Helical;transmembrane region	IPR000701	4.44E-07	TRUE	554678	52	25334	13	0.25	0.000513144	1.61E-06	TRUE
5410	helix	UniProtKB=Helical;transmembrane region	IPR014314	0.001271303	TRUE	554678	37	25334	7	0.189189189	0.000276309	0.002750654	TRUE
5410	helix	UniProtKB=Helical;transmembrane region	IPR050182	0.224879563	FALSE	554678	146	25334	9	0.061643836	0.000355254	0.313681365	FALSE
5410	helix	UniProtKB=Helical;transmembrane region	IPR010001	0.045673346	TRUE	554678	1	25334	1	1	3.94726E-05	0.073074148	FALSE
5410	helix	UniProtKB=Helical;transmembrane region	IPR043428	0.000368013	TRUE	554678	4	25334	3	0.75	0.000118418	0.000887121	TRUE
5410	helix	UniProtKB=Helical;transmembrane region	IPR002956	0.006067395	TRUE	554678	3	25334	2	0.666666667	7.89453E-05	0.011484026	TRUE
5410	helix	UniProtKB=Helical;transmembrane region	IPR052168	0.244591685	FALSE	554678	6	25334	1	0.166666667	3.94726E-05	0.338207171	FALSE
5410	helix	UniProtKB=Helical;transmembrane region	IPR045150	9.90E-06	TRUE	554678	8	25334	5	0.625	0.000197363	3.07E-05	TRUE
5410	helix	UniProtKB=Helical;transmembrane region	IPR051772	0.373431075	FALSE	554678	10	25334	1	0.1	3.94726E-05	0.495603945	FALSE
5410	helix	UniProtKB=Helical;transmembrane region	IPR044225	6.10E-08	TRUE	554678	7	25334	6	0.857142857	0.000236836	2.43E-07	TRUE
5410	helix	UniProtKB=Helical;transmembrane region	IPR023208	0.014272253	TRUE	554678	32	25334	5	0.15625	0.000197363	0.025094445	TRUE
5410	helix	UniProtKB=Helical;transmembrane region	IPR023244	0.011766777	TRUE	554678	4	25334	2	0.5	7.89453E-05	0.021079062	TRUE
5410	helix	UniProtKB=Helical;transmembrane region	IPR052430	0.019018898	TRUE	554678	5	25334	2	0.4	7.89453E-05	0.03266221	TRUE
5410	helix	UniProtKB=Helical;transmembrane region	IPR053062	0.002085976	TRUE	554678	2	25334	2	1	7.89453E-05	0.004308979	TRUE
5410	helix	UniProtKB=Helical;transmembrane region	IPR051420	0.13207196	FALSE	554678	14	25334	2	0.142857143	7.89453E-05	0.193519431	FALSE
5410	helix	UniProtKB=Helical;transmembrane region	IPR002397	0.958860122	FALSE	554678	107	25334	2	0.018691589	7.89453E-05	1	FALSE
5410	helix	UniProtKB=Helical;transmembrane region	IPR012908	2.22E-11	TRUE	554678	26	25334	13	0.5	0.000513144	1.28E-10	TRUE
5410	helix	UniProtKB=Helical;transmembrane region	IPR039529	2.22E-11	TRUE	554678	26	25334	13	0.5	0.000513144	1.28E-10	TRUE
5410	helix	UniProtKB=Helical;transmembrane region	IPR050651	0.001753791	TRUE	554678	39	25334	7	0.179487179	0.000276309	0.003683432	TRUE
5410	helix	UniProtKB=Helical;transmembrane region	IPR051103	0.011707705	TRUE	554678	20	25334	4	0.2	0.000157891	0.020985226	TRUE
5410	helix	UniProtKB=Helical;transmembrane region	IPR004685	7.49E-25	TRUE	554678	25	25334	21	0.84	0.000828926	1.06E-23	TRUE
5410	helix	UniProtKB=Helical;transmembrane region	IPR002024	0.463967604	FALSE	554678	34	25334	2	0.058823529	7.89453E-05	0.600268253	FALSE
5410	helix	UniProtKB=Helical;transmembrane region	IPR052306	0.027670042	TRUE	554678	6	25334	2	0.333333333	7.89453E-05	0.046075118	TRUE
5410	helix	UniProtKB=Helical;transmembrane region	IPR051996	0.312020684	FALSE	554678	8	25334	1	0.125	3.94726E-05	0.42154878	FALSE
5410	helix	UniProtKB=Helical;transmembrane region	IPR051382	0.504034037	FALSE	554678	15	25334	1	0.066666667	3.94726E-05	0.645252021	FALSE
5410	helix	UniProtKB=Helical;transmembrane region	IPR050686	0.006224106	TRUE	554678	37	25334	6	0.162162162	0.000236836	0.011754042	TRUE
5410	helix	UniProtKB=Helical;transmembrane region	IPR022078	0.008973133	TRUE	554678	10	25334	3	0.3	0.000118418	0.016447903	TRUE
5410	helix	UniProtKB=Helical;transmembrane region	IPR006307	1.85E-15	TRUE	554678	16	25334	13	0.8125	0.000513144	1.49E-14	TRUE
5410	helix	UniProtKB=Helical;transmembrane region	IPR006135	2.01E-21	TRUE	554678	31	25334	21	0.677419355	0.000828926	2.38E-20	TRUE
5410	helix	UniProtKB=Helical;transmembrane region	IPR050174	4.84E-68	TRUE	554678	151	25334	82	0.543046358	0.003236757	2.32E-66	TRUE
5410	helix	UniProtKB=Helical;transmembrane region	IPR052291	0.027670042	TRUE	554678	6	25334	2	0.333333333	7.89453E-05	0.046075118	TRUE
5410	helix	UniProtKB=Helical;transmembrane region	IPR029181	9.53E-05	TRUE	554678	3	25334	3	1	0.000118418	0.000258556	TRUE
5410	helix	UniProtKB=Helical;transmembrane region	IPR051173	0.000104554	TRUE	554678	18	25334	6	0.333333333	0.000236836	0.000281782	TRUE
5410	helix	UniProtKB=Helical;transmembrane region	IPR051505	0.00018771	TRUE	554678	13	25334	5	0.384615385	0.000197363	0.000481536	TRUE
5410	helix	UniProtKB=Helical;transmembrane region	IPR016247	0.244591685	FALSE	554678	6	25334	1	0.166666667	3.94726E-05	0.338207171	FALSE
5410	helix	UniProtKB=Helical;transmembrane region	IPR002751	6.28E-05	TRUE	554678	49	25334	10	0.204081633	0.000394726	0.000175602	TRUE
5410	helix	UniProtKB=Helical;transmembrane region	IPR018024	0.012946091	TRUE	554678	43	25334	6	0.139534884	0.000236836	0.022991452	TRUE
5410	helix	UniProtKB=Helical;transmembrane region	IPR004713	1.46E-09	TRUE	554678	23	25334	11	0.47826087	0.000434199	6.99E-09	TRUE
5410	helix	UniProtKB=Helical;transmembrane region	IPR004798	5.37E-06	TRUE	554678	17	25334	7	0.411764706	0.000276309	1.72E-05	TRUE
5410	helix	UniProtKB=Helical;transmembrane region	IPR014105	0.602960948	FALSE	554678	44	25334	2	0.045454545	7.89453E-05	0.753445973	FALSE
5410	helix	UniProtKB=Helical;transmembrane region	IPR012420	0.76525776	FALSE	554678	31	25334	1	0.032258065	3.94726E-05	0.919744075	FALSE
5410	helix	UniProtKB=Helical;transmembrane region	IPR052169	0.244591685	FALSE	554678	6	25334	1	0.166666667	3.94726E-05	0.338207171	FALSE
5410	helix	UniProtKB=Helical;transmembrane region	IPR005701	0.208438078	FALSE	554678	5	25334	1	0.2	3.94726E-05	0.292863668	FALSE
5410	helix	UniProtKB=Helical;transmembrane region	IPR029468	0.045673346	TRUE	554678	1	25334	1	1	3.94726E-05	0.073074148	FALSE
5410	helix	UniProtKB=Helical;transmembrane region	IPR051203	0.548305483	FALSE	554678	17	25334	1	0.058823529	3.94726E-05	0.694984218	FALSE
5410	helix	UniProtKB=Helical;transmembrane region	IPR002797	1.45E-06	TRUE	554678	20	25334	8	0.4	0.000315781	4.97E-06	TRUE
5410	helix	UniProtKB=Helical;transmembrane region	IPR027813	0.002085976	TRUE	554678	2	25334	2	1	7.89453E-05	0.004308979	TRUE
5410	helix	UniProtKB=Helical;transmembrane region	IPR050428	2.00E-31	TRUE	554678	60	25334	35	0.583333333	0.001381543	3.66E-30	TRUE
5410	helix	UniProtKB=Helical;transmembrane region	IPR003568	8.64E-13	TRUE	554678	9	25334	9	1	0.000355254	5.72E-12	TRUE
5410	helix	UniProtKB=Helical;transmembrane region	IPR003567	1.40E-09	TRUE	554678	14	25334	9	0.642857143	0.000355254	6.72E-09	TRUE
5410	helix	UniProtKB=Helical;transmembrane region	IPR005045	1.33E-06	TRUE	554678	26	25334	9	0.346153846	0.000355254	4.56E-06	TRUE
5410	helix	UniProtKB=Helical;transmembrane region	IPR017572	0.089260715	FALSE	554678	2	25334	1	0.5	3.94726E-05	0.135159991	FALSE
5410	helix	UniProtKB=Helical;transmembrane region	IPR005616	0.13207196	FALSE	554678	14	25334	2	0.142857143	7.89453E-05	0.193519431	FALSE
5410	helix	UniProtKB=Helical;transmembrane region	IPR044705	0.045673346	TRUE	554678	1	25334	1	1	3.94726E-05	0.073074148	FALSE
5410	helix	UniProtKB=Helical;transmembrane region	IPR021325	0.089260715	FALSE	554678	2	25334	1	0.5	3.94726E-05	0.135159991	FALSE
5410	helix	UniProtKB=Helical;transmembrane region	IPR000301	3.88E-30	TRUE	554678	133	25334	48	0.360902256	0.001894687	6.72E-29	TRUE
5410	helix	UniProtKB=Helical;transmembrane region	IPR008217	1.33E-06	TRUE	554678	26	25334	9	0.346153846	0.000355254	4.56E-06	TRUE
5410	helix	UniProtKB=Helical;transmembrane region	IPR051790	2.14E-05	TRUE	554678	9	25334	5	0.555555556	0.000197363	6.40E-05	TRUE
5410	helix	UniProtKB=Helical;transmembrane region	IPR051263	0.000567784	TRUE	554678	16	25334	5	0.3125	0.000197363	0.00131706	TRUE
5410	helix	UniProtKB=Helical;transmembrane region	IPR039284	0.130857375	FALSE	554678	3	25334	1	0.333333333	3.94726E-05	0.191894998	FALSE
5410	helix	UniProtKB=Helical;transmembrane region	IPR053366	0.045673346	TRUE	554678	1	25334	1	1	3.94726E-05	0.073074148	FALSE
5410	helix	UniProtKB=Helical;transmembrane region	IPR051713	0.073554868	FALSE	554678	10	25334	2	0.2	7.89453E-05	0.113266192	FALSE
5410	helix	UniProtKB=Helical;transmembrane region	IPR042414	6.10E-08	TRUE	554678	7	25334	6	0.857142857	0.000236836	2.43E-07	TRUE
5410	helix	UniProtKB=Helical;transmembrane region	IPR005421	0.001716609	TRUE	554678	6	25334	3	0.5	0.000118418	0.003609569	TRUE
5410	helix	UniProtKB=Helical;transmembrane region	IPR008370	9.53E-05	TRUE	554678	3	25334	3	1	0.000118418	0.000258556	TRUE
5410	helix	UniProtKB=Helical;transmembrane region	IPR029372	0.130857375	FALSE	554678	3	25334	1	0.333333333	3.94726E-05	0.191894998	FALSE
5410	helix	UniProtKB=Helical;transmembrane region	IPR003544	1.29E-13	TRUE	554678	13	25334	11	0.846153846	0.000434199	9.14E-13	TRUE
5410	helix	UniProtKB=Helical;transmembrane region	IPR026031	1.63E-10	TRUE	554678	9	25334	8	0.888888889	0.000315781	8.69E-10	TRUE
5410	helix	UniProtKB=Helical;transmembrane region	IPR045062	1.24E-60	TRUE	554678	153	25334	77	0.503267974	0.003039394	5.02E-59	TRUE
5410	helix	UniProtKB=Helical;transmembrane region	IPR017562	2.09E-62	TRUE	554678	138	25334	75	0.543478261	0.002960448	8.87E-61	TRUE
5410	helix	UniProtKB=Helical;transmembrane region	IPR052075	3.86E-06	TRUE	554678	7	25334	5	0.714285714	0.000197363	1.26E-05	TRUE
5410	helix	UniProtKB=Helical;transmembrane region	IPR007078	7.28E-05	TRUE	554678	11	25334	5	0.454545455	0.000197363	0.000201262	TRUE
5410	helix	UniProtKB=Helical;transmembrane region	IPR003557	7.25E-05	TRUE	554678	17	25334	6	0.352941176	0.000236836	0.000200623	TRUE
5410	helix	UniProtKB=Helical;transmembrane region	IPR000374	2.09E-10	TRUE	554678	55	25334	17	0.309090909	0.000671035	1.10E-09	TRUE
5410	helix	UniProtKB=Helical;transmembrane region	IPR009600	0.244591685	FALSE	554678	6	25334	1	0.166666667	3.94726E-05	0.338207171	FALSE
5410	helix	UniProtKB=Helical;transmembrane region	IPR002726	7.10E-07	TRUE	554678	54	25334	13	0.240740741	0.000513144	2.52E-06	TRUE
5410	helix	UniProtKB=Helical;transmembrane region	IPR032690	7.10E-07	TRUE	554678	54	25334	13	0.240740741	0.000513144	2.52E-06	TRUE
5410	helix	UniProtKB=Helical;transmembrane region	IPR051359	1.93E-06	TRUE	554678	15	25334	7	0.466666667	0.000276309	6.51E-06	TRUE
5410	helix	UniProtKB=Helical;transmembrane region	IPR051671	0.40204909	FALSE	554678	11	25334	1	0.090909091	3.94726E-05	0.529329478	FALSE
5410	helix	UniProtKB=Helical;transmembrane region	IPR038780	0.000368013	TRUE	554678	4	25334	3	0.75	0.000118418	0.000887121	TRUE
5410	helix	UniProtKB=Helical;transmembrane region	IPR044955	0.130857375	FALSE	554678	3	25334	1	0.333333333	3.94726E-05	0.191894998	FALSE
5410	helix	UniProtKB=Helical;transmembrane region	IPR038811	0.002085976	TRUE	554678	2	25334	2	1	7.89453E-05	0.004308979	TRUE
5410	helix	UniProtKB=Helical;transmembrane region	IPR050469	2.09E-10	TRUE	554678	55	25334	17	0.309090909	0.000671035	1.10E-09	TRUE
5410	helix	UniProtKB=Helical;transmembrane region	IPR005428	5.57E-07	TRUE	554678	13	25334	7	0.538461538	0.000276309	2.00E-06	TRUE
5410	helix	UniProtKB=Helical;transmembrane region	IPR002159	2.47E-13	TRUE	554678	56	25334	20	0.357142857	0.000789453	1.71E-12	TRUE
5410	helix	UniProtKB=Helical;transmembrane region	IPR050328	1.13E-08	TRUE	554678	78	25334	18	0.230769231	0.000710508	4.91E-08	TRUE
5410	helix	UniProtKB=Helical;transmembrane region	IPR018629	1.09E-12	TRUE	554678	36	25334	16	0.444444444	0.000631562	7.13E-12	TRUE
5410	helix	UniProtKB=Helical;transmembrane region	IPR050895	2.87E-15	TRUE	554678	27	25334	16	0.592592593	0.000631562	2.28E-14	TRUE
5410	helix	UniProtKB=Helical;transmembrane region	IPR006466	0.019302723	TRUE	554678	13	25334	3	0.230769231	0.000118418	0.033122438	TRUE
5410	helix	UniProtKB=Helical;transmembrane region	IPR005839	1	FALSE	554678	1048	25334	4	0.003816794	0.000157891	1	FALSE
5410	helix	UniProtKB=Helical;transmembrane region	IPR042842	9.53E-05	TRUE	554678	3	25334	3	1	0.000118418	0.000258556	TRUE
5410	helix	UniProtKB=Helical;transmembrane region	IPR050955	0.674374093	FALSE	554678	24	25334	1	0.041666667	3.94726E-05	0.827437096	FALSE
5410	helix	UniProtKB=Helical;transmembrane region	IPR010126	0.658789209	FALSE	554678	23	25334	1	0.043478261	3.94726E-05	0.811074794	FALSE
5410	helix	UniProtKB=Helical;transmembrane region	IPR003763	0.000204153	TRUE	554678	46	25334	9	0.195652174	0.000355254	0.000520104	TRUE
5410	helix	UniProtKB=Helical;transmembrane region	IPR050831	4.47E-05	TRUE	554678	30	25334	8	0.266666667	0.000315781	0.000127839	TRUE
5410	helix	UniProtKB=Helical;transmembrane region	IPR051088	1.89E-05	TRUE	554678	20	25334	7	0.35	0.000276309	5.69E-05	TRUE
5410	helix	UniProtKB=Helical;transmembrane region	IPR043210	8.22E-17	TRUE	554678	12	25334	12	1	0.000473672	7.35E-16	TRUE
5410	helix	UniProtKB=Helical;transmembrane region	IPR001231	8.64E-13	TRUE	554678	9	25334	9	1	0.000355254	5.72E-12	TRUE
5410	helix	UniProtKB=Helical;transmembrane region	IPR006704	2.76E-09	TRUE	554678	11	25334	8	0.727272727	0.000315781	1.28E-08	TRUE
5410	helix	UniProtKB=Helical;transmembrane region	IPR012171	0.000513928	TRUE	554678	123	25334	15	0.12195122	0.00059209	0.001202136	TRUE
5410	helix	UniProtKB=Helical;transmembrane region	IPR052614	0.170554242	FALSE	554678	4	25334	1	0.25	3.94726E-05	0.243895682	FALSE
5410	helix	UniProtKB=Helical;transmembrane region	IPR037764	0.089260715	FALSE	554678	2	25334	1	0.5	3.94726E-05	0.135159991	FALSE
5410	helix	UniProtKB=Helical;transmembrane region	IPR015993	0.814189466	FALSE	554678	36	25334	1	0.027777778	3.94726E-05	0.965196073	FALSE
5410	helix	UniProtKB=Helical;transmembrane region	IPR004282	0.219183634	FALSE	554678	145	25334	9	0.062068966	0.000355254	0.306383362	FALSE
5410	helix	UniProtKB=Helical;transmembrane region	IPR044812	0.001716609	TRUE	554678	6	25334	3	0.5	0.000118418	0.003609569	TRUE
5410	helix	UniProtKB=Helical;transmembrane region	IPR015632	0.208438078	FALSE	554678	5	25334	1	0.2	3.94726E-05	0.292863668	FALSE
5410	helix	UniProtKB=Helical;transmembrane region	IPR050271	0.072660883	FALSE	554678	96	25334	8	0.083333333	0.000315781	0.111981182	FALSE
5410	helix	UniProtKB=Helical;transmembrane region	IPR002213	0.998748085	FALSE	554678	416	25334	8	0.019230769	0.000315781	1	FALSE
5410	helix	UniProtKB=Helical;transmembrane region	IPR052946	0.002085976	TRUE	554678	2	25334	2	1	7.89453E-05	0.004308979	TRUE
5410	helix	UniProtKB=Helical;transmembrane region	IPR052020	0.279094083	FALSE	554678	7	25334	1	0.142857143	3.94726E-05	0.381251329	FALSE
5410	helix	UniProtKB=Helical;transmembrane region	IPR045131	0.056535597	FALSE	554678	32	25334	4	0.125	0.000157891	0.088924676	FALSE
5410	helix	UniProtKB=Helical;transmembrane region	IPR014047	4.35E-06	TRUE	554678	4	25334	4	1	0.000157891	1.41E-05	TRUE
5410	helix	UniProtKB=Helical;transmembrane region	IPR003370	6.06E-05	TRUE	554678	6	25334	4	0.666666667	0.000157891	0.000170012	TRUE
5410	helix	UniProtKB=Helical;transmembrane region	IPR052518	0.011766777	TRUE	554678	4	25334	2	0.5	7.89453E-05	0.021079062	TRUE
5410	helix	UniProtKB=Helical;transmembrane region	IPR004835	6.73E-08	TRUE	554678	69	25334	16	0.231884058	0.000631562	2.67E-07	TRUE
5410	helix	UniProtKB=Helical;transmembrane region	IPR004834	0.002073404	TRUE	554678	51	25334	8	0.156862745	0.000315781	0.004286539	TRUE
5410	helix	UniProtKB=Helical;transmembrane region	IPR038757	0.208438078	FALSE	554678	5	25334	1	0.2	3.94726E-05	0.292863668	FALSE
5410	helix	UniProtKB=Helical;transmembrane region	IPR052776	0.130857375	FALSE	554678	3	25334	1	0.333333333	3.94726E-05	0.191894998	FALSE
5410	helix	UniProtKB=Helical;transmembrane region	IPR023861	6.45E-24	TRUE	554678	62	25334	30	0.483870968	0.001184179	8.77E-23	TRUE
5410	helix	UniProtKB=Helical;transmembrane region	IPR005538	1.08E-05	TRUE	554678	133	25334	19	0.142857143	0.00074998	3.35E-05	TRUE
5410	helix	UniProtKB=Helical;transmembrane region	IPR023760	2.16E-10	TRUE	554678	30	25334	13	0.433333333	0.000513144	1.13E-09	TRUE
5410	helix	UniProtKB=Helical;transmembrane region	IPR007300	5.77E-44	TRUE	554678	48	25334	39	0.8125	0.001539433	1.58E-42	TRUE
5410	helix	UniProtKB=Helical;transmembrane region	IPR022057	0.009712097	TRUE	554678	19	25334	4	0.210526316	0.000157891	0.01767334	TRUE
5410	helix	UniProtKB=Helical;transmembrane region	IPR005331	0.693176842	FALSE	554678	52	25334	2	0.038461538	7.89453E-05	0.846781212	FALSE
5410	helix	UniProtKB=Helical;transmembrane region	IPR039272	0.244591685	FALSE	554678	6	25334	1	0.166666667	3.94726E-05	0.338207171	FALSE
5410	helix	UniProtKB=Helical;transmembrane region	IPR010761	0.089260715	FALSE	554678	2	25334	1	0.5	3.94726E-05	0.135159991	FALSE
5410	helix	UniProtKB=Helical;transmembrane region	IPR050579	4.83E-21	TRUE	554678	44	25334	24	0.545454545	0.000947343	5.55E-20	TRUE
5410	helix	UniProtKB=Helical;transmembrane region	IPR050976	0.674374093	FALSE	554678	24	25334	1	0.041666667	3.94726E-05	0.827437096	FALSE
5410	helix	UniProtKB=Helical;transmembrane region	IPR023790	7.62E-33	TRUE	554678	26	25334	25	0.961538462	0.000986816	1.47E-31	TRUE
5410	helix	UniProtKB=Helical;transmembrane region	IPR003548	4.35E-06	TRUE	554678	4	25334	4	1	0.000157891	1.41E-05	TRUE
5410	helix	UniProtKB=Helical;transmembrane region	IPR004727	0.40204909	FALSE	554678	11	25334	1	0.090909091	3.94726E-05	0.529329478	FALSE
5410	helix	UniProtKB=Helical;transmembrane region	IPR051266	0.526687074	FALSE	554678	16	25334	1	0.0625	3.94726E-05	0.671033988	FALSE
5410	helix	UniProtKB=Helical;transmembrane region	IPR037670	1.15E-06	TRUE	554678	6	25334	5	0.833333333	0.000197363	3.98E-06	TRUE
5410	helix	UniProtKB=Helical;transmembrane region	IPR008429	4.37E-11	TRUE	554678	11	25334	9	0.818181818	0.000355254	2.46E-10	TRUE
5410	helix	UniProtKB=Helical;transmembrane region	IPR001577	0.001031682	TRUE	554678	18	25334	5	0.277777778	0.000197363	0.002272562	TRUE
5410	helix	UniProtKB=Helical;transmembrane region	IPR008094	0.170554242	FALSE	554678	4	25334	1	0.25	3.94726E-05	0.243895682	FALSE
5410	helix	UniProtKB=Helical;transmembrane region	IPR050970	0.674374093	FALSE	554678	24	25334	1	0.041666667	3.94726E-05	0.827437096	FALSE
5410	helix	UniProtKB=Helical;transmembrane region	IPR004679	9.90E-06	TRUE	554678	8	25334	5	0.625	0.000197363	3.07E-05	TRUE
5410	helix	UniProtKB=Helical;transmembrane region	IPR018025	9.90E-06	TRUE	554678	8	25334	5	0.625	0.000197363	3.07E-05	TRUE
5410	helix	UniProtKB=Helical;transmembrane region	IPR051084	1.45E-06	TRUE	554678	20	25334	8	0.4	0.000315781	4.97E-06	TRUE
5410	helix	UniProtKB=Helical;transmembrane region	IPR004736	0.14797633	FALSE	554678	15	25334	2	0.133333333	7.89453E-05	0.214667478	FALSE
5410	helix	UniProtKB=Helical;transmembrane region	IPR009231	0.037577295	TRUE	554678	7	25334	2	0.285714286	7.89453E-05	0.061057022	FALSE
5410	helix	UniProtKB=Helical;transmembrane region	IPR007274	0.463967604	FALSE	554678	34	25334	2	0.058823529	7.89453E-05	0.600268253	FALSE
5410	helix	UniProtKB=Helical;transmembrane region	IPR050578	0.000142659	TRUE	554678	44	25334	9	0.204545455	0.000355254	0.000374074	TRUE
5410	helix	UniProtKB=Helical;transmembrane region	IPR005889	0.027670042	TRUE	554678	6	25334	2	0.333333333	7.89453E-05	0.046075118	TRUE
5410	helix	UniProtKB=Helical;transmembrane region	IPR039954	0.045673346	TRUE	554678	1	25334	1	1	3.94726E-05	0.073074148	FALSE
5410	helix	UniProtKB=Helical;transmembrane region	IPR050407	0.947417503	FALSE	554678	63	25334	1	0.015873016	3.94726E-05	1	FALSE
5410	helix	UniProtKB=Helical;transmembrane region	IPR041056	0.130857375	FALSE	554678	3	25334	1	0.333333333	3.94726E-05	0.191894998	FALSE
5410	helix	UniProtKB=Helical;transmembrane region	IPR052660	0.170554242	FALSE	554678	4	25334	1	0.25	3.94726E-05	0.243895682	FALSE
5410	helix	UniProtKB=Helical;transmembrane region	IPR002246	9.53E-05	TRUE	554678	3	25334	3	1	0.000118418	0.000258556	TRUE
5410	helix	UniProtKB=Helical;transmembrane region	IPR003555	1.15E-06	TRUE	554678	6	25334	5	0.833333333	0.000197363	3.98E-06	TRUE
5410	helix	UniProtKB=Helical;transmembrane region	IPR003549	1.99E-07	TRUE	554678	5	25334	5	1	0.000197363	7.47E-07	TRUE
5410	helix	UniProtKB=Helical;transmembrane region	IPR005411	4.35E-06	TRUE	554678	4	25334	4	1	0.000157891	1.41E-05	TRUE
5410	helix	UniProtKB=Helical;transmembrane region	IPR002247	4.14E-10	TRUE	554678	7	25334	7	1	0.000276309	2.10E-09	TRUE
5410	helix	UniProtKB=Helical;transmembrane region	IPR045095	1.07E-07	TRUE	554678	26	25334	10	0.384615385	0.000394726	4.12E-07	TRUE
5410	helix	UniProtKB=Helical;transmembrane region	IPR003928	0.170554242	FALSE	554678	4	25334	1	0.25	3.94726E-05	0.243895682	FALSE
5410	helix	UniProtKB=Helical;transmembrane region	IPR003550	0.000368013	TRUE	554678	4	25334	3	0.75	0.000118418	0.000887121	TRUE
5410	helix	UniProtKB=Helical;transmembrane region	IPR003925	0.002085976	TRUE	554678	2	25334	2	1	7.89453E-05	0.004308979	TRUE
5410	helix	UniProtKB=Helical;transmembrane region	IPR002248	9.53E-05	TRUE	554678	3	25334	3	1	0.000118418	0.000258556	TRUE
5410	helix	UniProtKB=Helical;transmembrane region	IPR003551	4.35E-06	TRUE	554678	4	25334	4	1	0.000157891	1.41E-05	TRUE
5410	helix	UniProtKB=Helical;transmembrane region	IPR043405	0.008973133	TRUE	554678	10	25334	3	0.3	0.000118418	0.016447903	TRUE
5410	helix	UniProtKB=Helical;transmembrane region	IPR002249	4.35E-06	TRUE	554678	4	25334	4	1	0.000157891	1.41E-05	TRUE
5410	helix	UniProtKB=Helical;transmembrane region	IPR003552	0.170554242	FALSE	554678	4	25334	1	0.25	3.94726E-05	0.243895682	FALSE
5410	helix	UniProtKB=Helical;transmembrane region	IPR003553	0.002085976	TRUE	554678	2	25334	2	1	7.89453E-05	0.004308979	TRUE
5410	helix	UniProtKB=Helical;transmembrane region	IPR004032	7.35E-11	TRUE	554678	28	25334	13	0.464285714	0.000513144	4.06E-10	TRUE
5410	helix	UniProtKB=Helical;transmembrane region	IPR035230	0.089260715	FALSE	554678	2	25334	1	0.5	3.94726E-05	0.135159991	FALSE
5410	helix	UniProtKB=Helical;transmembrane region	IPR013922	0.016202368	TRUE	554678	33	25334	5	0.151515152	0.000197363	0.028207453	TRUE
5410	helix	UniProtKB=Helical;transmembrane region	IPR050365	0.001268311	TRUE	554678	70	25334	10	0.142857143	0.000394726	0.002745599	TRUE
5410	helix	UniProtKB=Helical;transmembrane region	IPR006461	0.845882156	FALSE	554678	40	25334	1	0.025	3.94726E-05	0.993939259	FALSE
5410	helix	UniProtKB=Helical;transmembrane region	IPR004763	8.64E-13	TRUE	554678	9	25334	9	1	0.000355254	5.72E-12	TRUE
5410	helix	UniProtKB=Helical;transmembrane region	IPR005695	0.000368013	TRUE	554678	4	25334	3	0.75	0.000118418	0.000887121	TRUE
5410	helix	UniProtKB=Helical;transmembrane region	IPR051909	0.004485545	TRUE	554678	8	25334	3	0.375	0.000118418	0.008721545	TRUE
5410	helix	UniProtKB=Helical;transmembrane region	IPR015672	0.13207196	FALSE	554678	14	25334	2	0.142857143	7.89453E-05	0.193519431	FALSE
5410	helix	UniProtKB=Helical;transmembrane region	IPR050366	1.11E-32	TRUE	554678	69	25334	38	0.550724638	0.001499961	2.12E-31	TRUE
5410	helix	UniProtKB=Helical;transmembrane region	IPR053474	0.002085976	TRUE	554678	2	25334	2	1	7.89453E-05	0.004308979	TRUE
5410	helix	UniProtKB=Helical;transmembrane region	IPR052159	1.15E-06	TRUE	554678	6	25334	5	0.833333333	0.000197363	3.98E-06	TRUE
5410	helix	UniProtKB=Helical;transmembrane region	IPR004797	0.000368013	TRUE	554678	4	25334	3	0.75	0.000118418	0.000887121	TRUE
5410	helix	UniProtKB=Helical;transmembrane region	IPR029255	0.002085976	TRUE	554678	2	25334	2	1	7.89453E-05	0.004308979	TRUE
5410	helix	UniProtKB=Helical;transmembrane region	IPR026748	2.14E-05	TRUE	554678	9	25334	5	0.555555556	0.000197363	6.40E-05	TRUE
5410	helix	UniProtKB=Helical;transmembrane region	IPR013936	0.003956893	TRUE	554678	15	25334	4	0.266666667	0.000157891	0.007762216	TRUE
5410	helix	UniProtKB=Helical;transmembrane region	IPR016940	0.000888596	TRUE	554678	5	25334	3	0.6	0.000118418	0.001983845	TRUE
5410	helix	UniProtKB=Helical;transmembrane region	IPR047692	0.089260715	FALSE	554678	2	25334	1	0.5	3.94726E-05	0.135159991	FALSE
5410	helix	UniProtKB=Helical;transmembrane region	IPR003004	7.34E-12	TRUE	554678	20	25334	12	0.6	0.000473672	4.44E-11	TRUE
5410	helix	UniProtKB=Helical;transmembrane region	IPR016785	0.045673346	TRUE	554678	1	25334	1	1	3.94726E-05	0.073074148	FALSE
5410	helix	UniProtKB=Helical;transmembrane region	IPR002416	7.28E-05	TRUE	554678	11	25334	5	0.454545455	0.000197363	0.000201262	TRUE
5410	helix	UniProtKB=Helical;transmembrane region	IPR000983	0.002185337	TRUE	554678	21	25334	5	0.238095238	0.000197363	0.004497937	TRUE
5410	helix	UniProtKB=Helical;transmembrane region	IPR030840	0.52845484	FALSE	554678	83	25334	4	0.048192771	0.000157891	0.672944573	FALSE
5410	helix	UniProtKB=Helical;transmembrane region	IPR031878	0.130857375	FALSE	554678	3	25334	1	0.333333333	3.94726E-05	0.191894998	FALSE
5410	helix	UniProtKB=Helical;transmembrane region	IPR030874	9.06E-10	TRUE	554678	33	25334	13	0.393939394	0.000513144	4.42E-09	TRUE
5410	helix	UniProtKB=Helical;transmembrane region	IPR045187	0.037792849	TRUE	554678	355	25334	24	0.067605634	0.000947343	0.061335775	FALSE
5410	helix	UniProtKB=Helical;transmembrane region	IPR042944	0.170554242	FALSE	554678	4	25334	1	0.25	3.94726E-05	0.243895682	FALSE
5410	helix	UniProtKB=Helical;transmembrane region	IPR051564	0.015362909	TRUE	554678	12	25334	3	0.25	0.000118418	0.02688777	TRUE
5410	helix	UniProtKB=Helical;transmembrane region	IPR052317	0.001716609	TRUE	554678	6	25334	3	0.5	0.000118418	0.003609569	TRUE
5410	helix	UniProtKB=Helical;transmembrane region	IPR031347	0.011766777	TRUE	554678	4	25334	2	0.5	7.89453E-05	0.021079062	TRUE
5410	helix	UniProtKB=Helical;transmembrane region	IPR006290	8.28E-12	TRUE	554678	10	25334	9	0.9	0.000355254	4.99E-11	TRUE
5410	helix	UniProtKB=Helical;transmembrane region	IPR024791	5.72E-14	TRUE	554678	207	25334	39	0.188405797	0.001539433	4.18E-13	TRUE
5410	helix	UniProtKB=Helical;transmembrane region	IPR051409	1.40E-09	TRUE	554678	14	25334	9	0.642857143	0.000355254	6.72E-09	TRUE
5410	helix	UniProtKB=Helical;transmembrane region	IPR045009	9.44E-06	TRUE	554678	40	25334	10	0.25	0.000394726	2.94E-05	TRUE
5410	helix	UniProtKB=Helical;transmembrane region	IPR016315	0.164238475	FALSE	554678	16	25334	2	0.125	7.89453E-05	0.235832014	FALSE
5410	helix	UniProtKB=Helical;transmembrane region	IPR030686	0.170554242	FALSE	554678	4	25334	1	0.25	3.94726E-05	0.243895682	FALSE
5410	helix	UniProtKB=Helical;transmembrane region	IPR050196	0.010260537	TRUE	554678	137	25334	13	0.094890511	0.000513144	0.018594992	TRUE
5410	helix	UniProtKB=Helical;transmembrane region	IPR039983	0.002085976	TRUE	554678	2	25334	2	1	7.89453E-05	0.004308979	TRUE
5410	helix	UniProtKB=Helical;transmembrane region	IPR014207	4.13E-05	TRUE	554678	10	25334	5	0.5	0.000197363	0.000118646	TRUE
5410	helix	UniProtKB=Helical;transmembrane region	IPR008071	0.244591685	FALSE	554678	6	25334	1	0.166666667	3.94726E-05	0.338207171	FALSE
5410	helix	UniProtKB=Helical;transmembrane region	IPR033943	0.045673346	TRUE	554678	1	25334	1	1	3.94726E-05	0.073074148	FALSE
5410	helix	UniProtKB=Helical;transmembrane region	IPR053096	0.002085976	TRUE	554678	2	25334	2	1	7.89453E-05	0.004308979	TRUE
5410	helix	UniProtKB=Helical;transmembrane region	IPR017258	0.101628527	FALSE	554678	12	25334	2	0.166666667	7.89453E-05	0.152000612	FALSE
5410	helix	UniProtKB=Helical;transmembrane region	IPR004677	6.06E-05	TRUE	554678	6	25334	4	0.666666667	0.000157891	0.000170012	TRUE
5410	helix	UniProtKB=Helical;transmembrane region	IPR008069	0.334403123	FALSE	554678	26	25334	2	0.076923077	7.89453E-05	0.448647988	FALSE
5410	helix	UniProtKB=Helical;transmembrane region	IPR052059	0.279094083	FALSE	554678	7	25334	1	0.142857143	3.94726E-05	0.381251329	FALSE
5410	helix	UniProtKB=Helical;transmembrane region	IPR033369	0.244591685	FALSE	554678	6	25334	1	0.166666667	3.94726E-05	0.338207171	FALSE
5410	helix	UniProtKB=Helical;transmembrane region	IPR052624	0.011766777	TRUE	554678	4	25334	2	0.5	7.89453E-05	0.021079062	TRUE
5410	helix	UniProtKB=Helical;transmembrane region	IPR004447	0.000466836	TRUE	554678	23	25334	6	0.260869565	0.000236836	0.001100808	TRUE
5410	helix	UniProtKB=Helical;transmembrane region	IPR045122	3.68E-20	TRUE	554678	34	25334	21	0.617647059	0.000828926	4.04E-19	TRUE
5410	helix	UniProtKB=Helical;transmembrane region	IPR000579	0.279094083	FALSE	554678	7	25334	1	0.142857143	3.94726E-05	0.381251329	FALSE
5410	helix	UniProtKB=Helical;transmembrane region	IPR051949	0.000262516	TRUE	554678	8	25334	4	0.5	0.000157891	0.000653788	TRUE
5410	helix	UniProtKB=Helical;transmembrane region	IPR004755	1.98E-08	TRUE	554678	13	25334	8	0.615384615	0.000315781	8.38E-08	TRUE
5410	helix	UniProtKB=Helical;transmembrane region	IPR050980	9.46E-14	TRUE	554678	23	25334	14	0.608695652	0.000552617	6.78E-13	TRUE
5410	helix	UniProtKB=Helical;transmembrane region	IPR053469	0.002085976	TRUE	554678	2	25334	2	1	7.89453E-05	0.004308979	TRUE
5410	helix	UniProtKB=Helical;transmembrane region	IPR000576	0.002901909	TRUE	554678	7	25334	3	0.428571429	0.000118418	0.005835911	TRUE
5410	helix	UniProtKB=Helical;transmembrane region	IPR020066	1.68E-10	TRUE	554678	12	25334	9	0.75	0.000355254	8.90E-10	TRUE
5410	helix	UniProtKB=Helical;transmembrane region	IPR008001	0.130857375	FALSE	554678	3	25334	1	0.333333333	3.94726E-05	0.191894998	FALSE
5410	helix	UniProtKB=Helical;transmembrane region	IPR050379	1.12E-11	TRUE	554678	67	25334	20	0.298507463	0.000789453	6.66E-11	TRUE
5410	helix	UniProtKB=Helical;transmembrane region	IPR051561	6.60E-06	TRUE	554678	12	25334	6	0.5	0.000236836	2.09E-05	TRUE
5410	helix	UniProtKB=Helical;transmembrane region	IPR007271	4.27E-14	TRUE	554678	46	25334	19	0.413043478	0.00074998	3.15E-13	TRUE
5410	helix	UniProtKB=Helical;transmembrane region	IPR052307	6.06E-05	TRUE	554678	6	25334	4	0.666666667	0.000157891	0.000170012	TRUE
5410	helix	UniProtKB=Helical;transmembrane region	IPR044850	0.42936005	FALSE	554678	12	25334	1	0.083333333	3.94726E-05	0.56116464	FALSE
5410	helix	UniProtKB=Helical;transmembrane region	IPR000500	0.012842244	TRUE	554678	111	25334	11	0.099099099	0.000434199	0.022813484	TRUE
5410	helix	UniProtKB=Helical;transmembrane region	IPR002269	0.170554242	FALSE	554678	4	25334	1	0.25	3.94726E-05	0.243895682	FALSE
5410	helix	UniProtKB=Helical;transmembrane region	IPR002271	0.006067395	TRUE	554678	3	25334	2	0.666666667	7.89453E-05	0.011484026	TRUE
5410	helix	UniProtKB=Helical;transmembrane region	IPR038873	0.089260715	FALSE	554678	2	25334	1	0.5	3.94726E-05	0.135159991	FALSE
5410	helix	UniProtKB=Helical;transmembrane region	IPR008432	0.343443454	FALSE	554678	9	25334	1	0.111111111	3.94726E-05	0.459744481	FALSE
5410	helix	UniProtKB=Helical;transmembrane region	IPR000675	0.822908573	FALSE	554678	68	25334	2	0.029411765	7.89453E-05	0.973508756	FALSE
5410	helix	UniProtKB=Helical;transmembrane region	IPR019172	0.130857375	FALSE	554678	3	25334	1	0.333333333	3.94726E-05	0.191894998	FALSE
5410	helix	UniProtKB=Helical;transmembrane region	IPR002263	0.170554242	FALSE	554678	4	25334	1	0.25	3.94726E-05	0.243895682	FALSE
5410	helix	UniProtKB=Helical;transmembrane region	IPR002326	0.085442286	FALSE	554678	23	25334	3	0.130434783	0.000118418	0.129881798	FALSE
5410	helix	UniProtKB=Helical;transmembrane region	IPR002264	0.001716609	TRUE	554678	6	25334	3	0.5	0.000118418	0.003609569	TRUE
5410	helix	UniProtKB=Helical;transmembrane region	IPR051916	0.004485545	TRUE	554678	8	25334	3	0.375	0.000118418	0.008721545	TRUE
5410	helix	UniProtKB=Helical;transmembrane region	IPR019402	0.002730297	TRUE	554678	42	25334	7	0.166666667	0.000276309	0.005514656	TRUE
5410	helix	UniProtKB=Helical;transmembrane region	IPR000778	4.20E-05	TRUE	554678	38	25334	9	0.236842105	0.000355254	0.000120763	TRUE
5410	helix	UniProtKB=Helical;transmembrane region	IPR050668	0.093973156	FALSE	554678	38	25334	4	0.105263158	0.000157891	0.141554943	FALSE
5410	helix	UniProtKB=Helical;transmembrane region	IPR023530	0.985322166	FALSE	554678	133	25334	2	0.015037594	7.89453E-05	1	FALSE
5410	helix	UniProtKB=Helical;transmembrane region	IPR005282	0.060638521	FALSE	554678	9	25334	2	0.222222222	7.89453E-05	0.094890437	FALSE
5410	helix	UniProtKB=Helical;transmembrane region	IPR002325	0.599440714	FALSE	554678	160	25334	7	0.04375	0.000276309	0.749569726	FALSE
5410	helix	UniProtKB=Helical;transmembrane region	IPR052527	0.170554242	FALSE	554678	4	25334	1	0.25	3.94726E-05	0.243895682	FALSE
5410	helix	UniProtKB=Helical;transmembrane region	IPR014223	0.011766777	TRUE	554678	4	25334	2	0.5	7.89453E-05	0.021079062	TRUE
5410	helix	UniProtKB=Helical;transmembrane region	IPR018732	0.164238475	FALSE	554678	16	25334	2	0.125	7.89453E-05	0.235832014	FALSE
5410	helix	UniProtKB=Helical;transmembrane region	IPR047465	0.130857375	FALSE	554678	3	25334	1	0.333333333	3.94726E-05	0.191894998	FALSE
5410	helix	UniProtKB=Helical;transmembrane region	IPR034701	0.019018898	TRUE	554678	5	25334	2	0.4	7.89453E-05	0.03266221	TRUE
5410	helix	UniProtKB=Helical;transmembrane region	IPR050338	0.857197839	FALSE	554678	74	25334	2	0.027027027	7.89453E-05	1	FALSE
5410	helix	UniProtKB=Helical;transmembrane region	IPR034693	0.011766777	TRUE	554678	4	25334	2	0.5	7.89453E-05	0.021079062	TRUE
5410	helix	UniProtKB=Helical;transmembrane region	IPR014046	0.037577295	TRUE	554678	7	25334	2	0.285714286	7.89453E-05	0.061057022	FALSE
5410	helix	UniProtKB=Helical;transmembrane region	IPR050177	0.814992769	FALSE	554678	149	25334	5	0.033557047	0.000197363	0.965509798	FALSE
5410	helix	UniProtKB=Helical;transmembrane region	IPR004747	9.53E-05	TRUE	554678	3	25334	3	1	0.000118418	0.000258556	TRUE
5410	helix	UniProtKB=Helical;transmembrane region	IPR052524	0.000368013	TRUE	554678	4	25334	3	0.75	0.000118418	0.000887121	TRUE
5410	helix	UniProtKB=Helical;transmembrane region	IPR006333	0.455423649	FALSE	554678	13	25334	1	0.076923077	3.94726E-05	0.590451838	FALSE
5410	helix	UniProtKB=Helical;transmembrane region	IPR014210	0.00013621	TRUE	554678	7	25334	4	0.571428571	0.000157891	0.000358663	TRUE
5410	helix	UniProtKB=Helical;transmembrane region	IPR050968	0.004072959	TRUE	554678	24	25334	5	0.208333333	0.000197363	0.007964996	TRUE
5410	helix	UniProtKB=Helical;transmembrane region	IPR046396	2.10E-05	TRUE	554678	5	25334	4	0.8	0.000157891	6.26E-05	TRUE
5410	helix	UniProtKB=Helical;transmembrane region	IPR014206	0.048607879	TRUE	554678	8	25334	2	0.25	7.89453E-05	0.077357059	FALSE
5410	helix	UniProtKB=Helical;transmembrane region	IPR053595	0.045673346	TRUE	554678	1	25334	1	1	3.94726E-05	0.073074148	FALSE
5410	helix	UniProtKB=Helical;transmembrane region	IPR032899	0.002085976	TRUE	554678	2	25334	2	1	7.89453E-05	0.004308979	TRUE
5410	helix	UniProtKB=Helical;transmembrane region	IPR043240	6.10E-08	TRUE	554678	7	25334	6	0.857142857	0.000236836	2.43E-07	TRUE
5410	helix	UniProtKB=Helical;transmembrane region	IPR051856	6.76E-07	TRUE	554678	9	25334	6	0.666666667	0.000236836	2.40E-06	TRUE
5410	helix	UniProtKB=Helical;transmembrane region	IPR004669	1.89E-11	TRUE	554678	8	25334	8	1	0.000315781	1.10E-10	TRUE
5410	helix	UniProtKB=Helical;transmembrane region	IPR018385	7.84E-10	TRUE	554678	10	25334	8	0.8	0.000315781	3.85E-09	TRUE
5410	helix	UniProtKB=Helical;transmembrane region	IPR035161	0.130857375	FALSE	554678	3	25334	1	0.333333333	3.94726E-05	0.191894998	FALSE
5410	helix	UniProtKB=Helical;transmembrane region	IPR011865	1.40E-09	TRUE	554678	14	25334	9	0.642857143	0.000355254	6.72E-09	TRUE
5410	helix	UniProtKB=Helical;transmembrane region	IPR005667	3.06E-12	TRUE	554678	19	25334	12	0.631578947	0.000473672	1.93E-11	TRUE
5410	helix	UniProtKB=Helical;transmembrane region	IPR001826	0.40204909	FALSE	554678	11	25334	1	0.090909091	3.94726E-05	0.529329478	FALSE
5410	helix	UniProtKB=Helical;transmembrane region	IPR032724	0.045673346	TRUE	554678	1	25334	1	1	3.94726E-05	0.073074148	FALSE
5410	helix	UniProtKB=Helical;transmembrane region	IPR050708	0.213756361	FALSE	554678	35	25334	3	0.085714286	0.000118418	0.299597973	FALSE
5410	helix	UniProtKB=Helical;transmembrane region	IPR022985	4.67E-06	TRUE	554678	54	25334	12	0.222222222	0.000473672	1.51E-05	TRUE
5410	helix	UniProtKB=Helical;transmembrane region	IPR050480	5.73E-06	TRUE	554678	55	25334	12	0.218181818	0.000473672	1.83E-05	TRUE
5410	helix	UniProtKB=Helical;transmembrane region	IPR011866	0.000888596	TRUE	554678	5	25334	3	0.6	0.000118418	0.001983845	TRUE
5410	helix	UniProtKB=Helical;transmembrane region	IPR032818	2.58E-09	TRUE	554678	24	25334	11	0.458333333	0.000434199	1.21E-08	TRUE
5410	helix	UniProtKB=Helical;transmembrane region	IPR003687	0.001783028	TRUE	554678	125	25334	14	0.112	0.000552617	0.003738578	TRUE
5410	helix	UniProtKB=Helical;transmembrane region	IPR001441	0.999973029	FALSE	554678	225	25334	1	0.004444444	3.94726E-05	1	FALSE
5410	helix	UniProtKB=Helical;transmembrane region	IPR016636	1.93E-06	TRUE	554678	15	25334	7	0.466666667	0.000276309	6.51E-06	TRUE
5410	helix	UniProtKB=Helical;transmembrane region	IPR039357	0.000209612	TRUE	554678	28	25334	7	0.25	0.000276309	0.000532497	TRUE
5410	helix	UniProtKB=Helical;transmembrane region	IPR017055	9.53E-05	TRUE	554678	3	25334	3	1	0.000118418	0.000258556	TRUE
5410	helix	UniProtKB=Helical;transmembrane region	IPR014844	0.000120045	TRUE	554678	12	25334	5	0.416666667	0.000197363	0.000319485	TRUE
5410	helix	UniProtKB=Helical;transmembrane region	IPR052155	0.001716609	TRUE	554678	6	25334	3	0.5	0.000118418	0.003609569	TRUE
5410	helix	UniProtKB=Helical;transmembrane region	IPR053025	0.002085976	TRUE	554678	2	25334	2	1	7.89453E-05	0.004308979	TRUE
5410	helix	UniProtKB=Helical;transmembrane region	IPR007130	0.494029284	FALSE	554678	36	25334	2	0.055555556	7.89453E-05	0.634126386	FALSE
5410	helix	UniProtKB=Helical;transmembrane region	IPR014312	0.00160174	TRUE	554678	12	25334	4	0.333333333	0.000157891	0.003385048	TRUE
5410	helix	UniProtKB=Helical;transmembrane region	IPR053385	3.94E-14	TRUE	554678	10	25334	10	1	0.000394726	2.92E-13	TRUE
5410	helix	UniProtKB=Helical;transmembrane region	IPR052485	0.208438078	FALSE	554678	5	25334	1	0.2	3.94726E-05	0.292863668	FALSE
5410	helix	UniProtKB=Helical;transmembrane region	IPR009914	2.14E-05	TRUE	554678	9	25334	5	0.555555556	0.000197363	6.40E-05	TRUE
5410	helix	UniProtKB=Helical;transmembrane region	IPR052214	0.001716609	TRUE	554678	6	25334	3	0.5	0.000118418	0.003609569	TRUE
5410	helix	UniProtKB=Helical;transmembrane region	IPR038869	0.087250924	FALSE	554678	11	25334	2	0.181818182	7.89453E-05	0.132389028	FALSE
5410	helix	UniProtKB=Helical;transmembrane region	IPR050160	1.79E-18	TRUE	554678	163	25334	40	0.245398773	0.001578906	1.77E-17	TRUE
5410	helix	UniProtKB=Helical;transmembrane region	IPR024024	0.130857375	FALSE	554678	3	25334	1	0.333333333	3.94726E-05	0.191894998	FALSE
5410	helix	UniProtKB=Helical;transmembrane region	IPR001614	0.334403123	FALSE	554678	26	25334	2	0.076923077	7.89453E-05	0.448647988	FALSE
5410	helix	UniProtKB=Helical;transmembrane region	IPR039528	0.526687074	FALSE	554678	16	25334	1	0.0625	3.94726E-05	0.671033988	FALSE
5410	helix	UniProtKB=Helical;transmembrane region	IPR039020	0.037107449	TRUE	554678	28	25334	4	0.142857143	0.000157891	0.060348303	FALSE
5410	helix	UniProtKB=Helical;transmembrane region	IPR032974	0.027670042	TRUE	554678	6	25334	2	0.333333333	7.89453E-05	0.046075118	TRUE
5410	helix	UniProtKB=Helical;transmembrane region	IPR052049	6.10E-08	TRUE	554678	7	25334	6	0.857142857	0.000236836	2.43E-07	TRUE
5410	helix	UniProtKB=Helical;transmembrane region	IPR013174	0.343443454	FALSE	554678	9	25334	1	0.111111111	3.94726E-05	0.459744481	FALSE
5410	helix	UniProtKB=Helical;transmembrane region	IPR051328	9.58E-11	TRUE	554678	15	25334	10	0.666666667	0.000394726	5.24E-10	TRUE
5410	helix	UniProtKB=Helical;transmembrane region	IPR004377	4.35E-06	TRUE	554678	4	25334	4	1	0.000157891	1.41E-05	TRUE
5410	helix	UniProtKB=Helical;transmembrane region	IPR050911	0.005843706	TRUE	554678	26	25334	5	0.192307692	0.000197363	0.011095789	TRUE
5410	helix	UniProtKB=Helical;transmembrane region	IPR051019	0.642458442	FALSE	554678	22	25334	1	0.045454545	3.94726E-05	0.794414711	FALSE
5410	helix	UniProtKB=Helical;transmembrane region	IPR018469	6.10E-08	TRUE	554678	7	25334	6	0.857142857	0.000236836	2.43E-07	TRUE
5410	helix	UniProtKB=Helical;transmembrane region	IPR050538	0.893973039	FALSE	554678	48	25334	1	0.020833333	3.94726E-05	1	FALSE
5410	helix	UniProtKB=Helical;transmembrane region	IPR005943	0.002085976	TRUE	554678	2	25334	2	1	7.89453E-05	0.004308979	TRUE
5410	helix	UniProtKB=Helical;transmembrane region	IPR052902	0.002085976	TRUE	554678	2	25334	2	1	7.89453E-05	0.004308979	TRUE
5410	helix	UniProtKB=Helical;transmembrane region	IPR022910	4.42E-25	TRUE	554678	49	25334	28	0.571428571	0.001105234	6.37E-24	TRUE
5410	helix	UniProtKB=Helical;transmembrane region	IPR023836	7.28E-05	TRUE	554678	11	25334	5	0.454545455	0.000197363	0.000201262	TRUE
5410	helix	UniProtKB=Helical;transmembrane region	IPR007795	0.13207196	FALSE	554678	14	25334	2	0.142857143	7.89453E-05	0.193519431	FALSE
5410	helix	UniProtKB=Helical;transmembrane region	IPR023837	0.019302723	TRUE	554678	13	25334	3	0.230769231	0.000118418	0.033122438	TRUE
5410	helix	UniProtKB=Helical;transmembrane region	IPR024962	1.64E-11	TRUE	554678	21	25334	12	0.571428571	0.000473672	9.59E-11	TRUE
5410	helix	UniProtKB=Helical;transmembrane region	IPR006707	8.22E-17	TRUE	554678	12	25334	12	1	0.000473672	7.35E-16	TRUE
5410	helix	UniProtKB=Helical;transmembrane region	IPR051517	1.18E-05	TRUE	554678	13	25334	6	0.461538462	0.000236836	3.63E-05	TRUE
5410	helix	UniProtKB=Helical;transmembrane region	IPR050638	9.65E-16	TRUE	554678	39	25334	19	0.487179487	0.00074998	7.92E-15	TRUE
5410	helix	UniProtKB=Helical;transmembrane region	IPR005279	4.36E-11	TRUE	554678	44	25334	16	0.363636364	0.000631562	2.46E-10	TRUE
5410	helix	UniProtKB=Helical;transmembrane region	IPR050171	1.04E-39	TRUE	554678	153	25334	60	0.392156863	0.002368359	2.61E-38	TRUE
5410	helix	UniProtKB=Helical;transmembrane region	IPR023777	1.16E-07	TRUE	554678	11	25334	7	0.636363636	0.000276309	4.47E-07	TRUE
5410	helix	UniProtKB=Helical;transmembrane region	IPR004799	8.73E-09	TRUE	554678	21	25334	10	0.476190476	0.000394726	3.84E-08	TRUE
5410	helix	UniProtKB=Helical;transmembrane region	IPR000718	0.866051	FALSE	554678	43	25334	1	0.023255814	3.94726E-05	1	FALSE
5410	helix	UniProtKB=Helical;transmembrane region	IPR024919	6.03E-07	TRUE	554678	24	25334	9	0.375	0.000355254	2.15E-06	TRUE
5410	helix	UniProtKB=Helical;transmembrane region	IPR051611	0.011922617	TRUE	554678	11	25334	3	0.272727273	0.000118418	0.021318665	TRUE
5410	helix	UniProtKB=Helical;transmembrane region	IPR045226	0.089260715	FALSE	554678	2	25334	1	0.5	3.94726E-05	0.135159991	FALSE
5410	helix	UniProtKB=Helical;transmembrane region	IPR001082	3.76E-08	TRUE	554678	43	25334	13	0.302325581	0.000513144	1.54E-07	TRUE
5410	helix	UniProtKB=Helical;transmembrane region	IPR023517	0.005086596	TRUE	554678	16	25334	4	0.25	0.000157891	0.009775043	TRUE
5410	helix	UniProtKB=Helical;transmembrane region	IPR007905	0.060638521	FALSE	554678	9	25334	2	0.222222222	7.89453E-05	0.094890437	FALSE
5410	helix	UniProtKB=Helical;transmembrane region	IPR044644	0.002901909	TRUE	554678	7	25334	3	0.428571429	0.000118418	0.005835911	TRUE
5410	helix	UniProtKB=Helical;transmembrane region	IPR006965	0.279094083	FALSE	554678	7	25334	1	0.142857143	3.94726E-05	0.381251329	FALSE
5410	helix	UniProtKB=Helical;transmembrane region	IPR023778	0.073554868	FALSE	554678	10	25334	2	0.2	7.89453E-05	0.113266192	FALSE
5410	helix	UniProtKB=Helical;transmembrane region	IPR005217	8.28E-12	TRUE	554678	10	25334	9	0.9	0.000355254	4.99E-11	TRUE
5410	helix	UniProtKB=Helical;transmembrane region	IPR004923	3.44E-19	TRUE	554678	22	25334	17	0.772727273	0.000671035	3.58E-18	TRUE
5410	helix	UniProtKB=Helical;transmembrane region	IPR018937	0.504034037	FALSE	554678	15	25334	1	0.066666667	3.94726E-05	0.645252021	FALSE
5410	helix	UniProtKB=Helical;transmembrane region	IPR019791	0.969996284	FALSE	554678	75	25334	1	0.013333333	3.94726E-05	1	FALSE
5410	helix	UniProtKB=Helical;transmembrane region	IPR040346	0.089260715	FALSE	554678	2	25334	1	0.5	3.94726E-05	0.135159991	FALSE
5410	helix	UniProtKB=Helical;transmembrane region	IPR008504	6.76E-07	TRUE	554678	9	25334	6	0.666666667	0.000236836	2.40E-06	TRUE
5410	helix	UniProtKB=Helical;transmembrane region	IPR029008	6.60E-06	TRUE	554678	12	25334	6	0.5	0.000236836	2.09E-05	TRUE
5410	helix	UniProtKB=Helical;transmembrane region	IPR031328	0.002489108	TRUE	554678	31	25334	6	0.193548387	0.000236836	0.005072411	TRUE
5410	helix	UniProtKB=Helical;transmembrane region	IPR039163	7.84E-10	TRUE	554678	10	25334	8	0.8	0.000315781	3.85E-09	TRUE
5410	helix	UniProtKB=Helical;transmembrane region	IPR031155	0.002901909	TRUE	554678	7	25334	3	0.428571429	0.000118418	0.005835911	TRUE
5410	helix	UniProtKB=Helical;transmembrane region	IPR051599	3.43E-06	TRUE	554678	11	25334	6	0.545454545	0.000236836	1.13E-05	TRUE
5410	helix	UniProtKB=Helical;transmembrane region	IPR051809	2.14E-05	TRUE	554678	9	25334	5	0.555555556	0.000197363	6.40E-05	TRUE
5410	helix	UniProtKB=Helical;transmembrane region	IPR003934	4.35E-06	TRUE	554678	4	25334	4	1	0.000157891	1.41E-05	TRUE
5410	helix	UniProtKB=Helical;transmembrane region	IPR003932	0.000888596	TRUE	554678	5	25334	3	0.6	0.000118418	0.001983845	TRUE
5410	helix	UniProtKB=Helical;transmembrane region	IPR003493	0.004696247	TRUE	554678	35	25334	6	0.171428571	0.000236836	0.009091778	TRUE
5410	helix	UniProtKB=Helical;transmembrane region	IPR017187	0.170554242	FALSE	554678	4	25334	1	0.25	3.94726E-05	0.243895682	FALSE
5410	helix	UniProtKB=Helical;transmembrane region	IPR010279	4.40E-08	TRUE	554678	10	25334	7	0.7	0.000276309	1.78E-07	TRUE
5410	helix	UniProtKB=Helical;transmembrane region	IPR003933	0.019018898	TRUE	554678	5	25334	2	0.4	7.89453E-05	0.03266221	TRUE
5410	helix	UniProtKB=Helical;transmembrane region	IPR052066	0.279094083	FALSE	554678	7	25334	1	0.142857143	3.94726E-05	0.381251329	FALSE
5410	helix	UniProtKB=Helical;transmembrane region	IPR016245	8.43E-06	TRUE	554678	18	25334	7	0.388888889	0.000276309	2.64E-05	TRUE
5410	helix	UniProtKB=Helical;transmembrane region	IPR045058	0.898816064	FALSE	554678	49	25334	1	0.020408163	3.94726E-05	1	FALSE
5410	helix	UniProtKB=Helical;transmembrane region	IPR016317	1.15E-06	TRUE	554678	6	25334	5	0.833333333	0.000197363	3.98E-06	TRUE
5410	helix	UniProtKB=Helical;transmembrane region	IPR029382	1.37E-08	TRUE	554678	9	25334	7	0.777777778	0.000276309	5.93E-08	TRUE
5410	helix	UniProtKB=Helical;transmembrane region	IPR051255	1.02E-16	TRUE	554678	17	25334	14	0.823529412	0.000552617	9.08E-16	TRUE
5410	helix	UniProtKB=Helical;transmembrane region	IPR042319	0.170554242	FALSE	554678	4	25334	1	0.25	3.94726E-05	0.243895682	FALSE
5410	helix	UniProtKB=Helical;transmembrane region	IPR001806	1	FALSE	554678	995	25334	1	0.001005025	3.94726E-05	1	FALSE
5410	helix	UniProtKB=Helical;transmembrane region	IPR002413	0.867204629	FALSE	554678	76	25334	2	0.026315789	7.89453E-05	1	FALSE
5410	helix	UniProtKB=Helical;transmembrane region	IPR001283	0.996635883	FALSE	554678	169	25334	2	0.01183432	7.89453E-05	1	FALSE
5410	helix	UniProtKB=Helical;transmembrane region	IPR050462	0.9303899	FALSE	554678	57	25334	1	0.01754386	3.94726E-05	1	FALSE
5410	helix	UniProtKB=Helical;transmembrane region	IPR013901	0.455423649	FALSE	554678	13	25334	1	0.076923077	3.94726E-05	0.590451838	FALSE
5410	helix	UniProtKB=Helical;transmembrane region	IPR051204	1.72E-11	TRUE	554678	17	25334	11	0.647058824	0.000434199	1.01E-10	TRUE
5410	helix	UniProtKB=Helical;transmembrane region	IPR044838	0.004485545	TRUE	554678	8	25334	3	0.375	0.000118418	0.008721545	TRUE
5410	helix	UniProtKB=Helical;transmembrane region	IPR002874	0.13207196	FALSE	554678	14	25334	2	0.142857143	7.89453E-05	0.193519431	FALSE
5410	helix	UniProtKB=Helical;transmembrane region	IPR011306	0.019018898	TRUE	554678	5	25334	2	0.4	7.89453E-05	0.03266221	TRUE
5410	helix	UniProtKB=Helical;transmembrane region	IPR002076	0.94490065	FALSE	554678	62	25334	1	0.016129032	3.94726E-05	1	FALSE
5410	helix	UniProtKB=Helical;transmembrane region	IPR004913	0.002085976	TRUE	554678	2	25334	2	1	7.89453E-05	0.004308979	TRUE
5410	helix	UniProtKB=Helical;transmembrane region	IPR004761	0.000262516	TRUE	554678	8	25334	4	0.5	0.000157891	0.000653788	TRUE
5410	helix	UniProtKB=Helical;transmembrane region	IPR004995	0.000731454	TRUE	554678	10	25334	4	0.4	0.000157891	0.001659594	TRUE
5410	helix	UniProtKB=Helical;transmembrane region	IPR039635	0.130857375	FALSE	554678	3	25334	1	0.333333333	3.94726E-05	0.191894998	FALSE
5410	helix	UniProtKB=Helical;transmembrane region	IPR002567	0.116596855	FALSE	554678	13	25334	2	0.153846154	7.89453E-05	0.172475919	FALSE
5410	helix	UniProtKB=Helical;transmembrane region	IPR027538	0.293426641	FALSE	554678	60	25334	4	0.066666667	0.000157891	0.398962296	FALSE
5410	helix	UniProtKB=Helical;transmembrane region	IPR028945	0.3769754	FALSE	554678	68	25334	4	0.058823529	0.000157891	0.499779199	FALSE
5410	helix	UniProtKB=Helical;transmembrane region	IPR052730	9.53E-05	TRUE	554678	3	25334	3	1	0.000118418	0.000258556	TRUE
5410	helix	UniProtKB=Helical;transmembrane region	IPR050490	0.916074833	FALSE	554678	53	25334	1	0.018867925	3.94726E-05	1	FALSE
5410	helix	UniProtKB=Helical;transmembrane region	IPR010651	2.44E-33	TRUE	554678	55	25334	35	0.636363636	0.001381543	4.80E-32	TRUE
5410	helix	UniProtKB=Helical;transmembrane region	IPR000925	5.31E-05	TRUE	554678	23	25334	7	0.304347826	0.000276309	0.000150087	TRUE
5410	helix	UniProtKB=Helical;transmembrane region	IPR010031	0.300336862	FALSE	554678	24	25334	2	0.083333333	7.89453E-05	0.40738666	FALSE
5410	helix	UniProtKB=Helical;transmembrane region	IPR010029	0.011766777	TRUE	554678	4	25334	2	0.5	7.89453E-05	0.021079062	TRUE
5410	helix	UniProtKB=Helical;transmembrane region	IPR014802	0.053408845	FALSE	554678	19	25334	3	0.157894737	0.000118418	0.084419347	FALSE
5410	helix	UniProtKB=Helical;transmembrane region	IPR028143	0.06076787	FALSE	554678	20	25334	3	0.15	0.000118418	0.095069135	FALSE
5410	helix	UniProtKB=Helical;transmembrane region	IPR000785	3.46E-11	TRUE	554678	22	25334	12	0.545454545	0.000473672	1.96E-10	TRUE
5410	helix	UniProtKB=Helical;transmembrane region	IPR001535	7.34E-09	TRUE	554678	26	25334	11	0.423076923	0.000434199	3.26E-08	TRUE
5410	helix	UniProtKB=Helical;transmembrane region	IPR001195	0.42936005	FALSE	554678	12	25334	1	0.083333333	3.94726E-05	0.56116464	FALSE
5410	helix	UniProtKB=Helical;transmembrane region	IPR049535	0.343443454	FALSE	554678	9	25334	1	0.111111111	3.94726E-05	0.459744481	FALSE
5410	helix	UniProtKB=Helical;transmembrane region	IPR051337	0.003956893	TRUE	554678	15	25334	4	0.266666667	0.000157891	0.007762216	TRUE
5410	helix	UniProtKB=Helical;transmembrane region	IPR000849	5.26E-13	TRUE	554678	40	25334	17	0.425	0.000671035	3.53E-12	TRUE
5410	helix	UniProtKB=Helical;transmembrane region	IPR044740	2.76E-09	TRUE	554678	11	25334	8	0.727272727	0.000315781	1.28E-08	TRUE
5410	helix	UniProtKB=Helical;transmembrane region	IPR050307	0.537953783	FALSE	554678	84	25334	4	0.047619048	0.000157891	0.683791523	FALSE
5410	helix	UniProtKB=Helical;transmembrane region	IPR007305	0.625346097	FALSE	554678	21	25334	1	0.047619048	3.94726E-05	0.776876717	FALSE
5410	helix	UniProtKB=Helical;transmembrane region	IPR045176	0.40204909	FALSE	554678	11	25334	1	0.090909091	3.94726E-05	0.529329478	FALSE
5410	helix	UniProtKB=Helical;transmembrane region	IPR050541	0.000286206	TRUE	554678	48	25334	9	0.1875	0.000355254	0.000704953	TRUE
5410	helix	UniProtKB=Helical;transmembrane region	IPR021261	0.000888596	TRUE	554678	5	25334	3	0.6	0.000118418	0.001983845	TRUE
5410	helix	UniProtKB=Helical;transmembrane region	IPR045197	0.279094083	FALSE	554678	7	25334	1	0.142857143	3.94726E-05	0.381251329	FALSE
5410	helix	UniProtKB=Helical;transmembrane region	IPR051753	0.373431075	FALSE	554678	10	25334	1	0.1	3.94726E-05	0.495603945	FALSE
5410	helix	UniProtKB=Helical;transmembrane region	IPR001903	0.000393798	TRUE	554678	50	25334	9	0.18	0.000355254	0.000943116	TRUE
5410	helix	UniProtKB=Helical;transmembrane region	IPR007881	0.00160174	TRUE	554678	12	25334	4	0.333333333	0.000157891	0.003385048	TRUE
5410	helix	UniProtKB=Helical;transmembrane region	IPR023662	0.936603971	FALSE	554678	59	25334	1	0.016949153	3.94726E-05	1	FALSE
5410	helix	UniProtKB=Helical;transmembrane region	IPR002417	0.244591685	FALSE	554678	6	25334	1	0.166666667	3.94726E-05	0.338207171	FALSE
5410	helix	UniProtKB=Helical;transmembrane region	IPR013657	2.60E-08	TRUE	554678	82	25334	18	0.219512195	0.000710508	1.09E-07	TRUE
5410	helix	UniProtKB=Helical;transmembrane region	IPR004445	0.130857375	FALSE	554678	3	25334	1	0.333333333	3.94726E-05	0.191894998	FALSE
5410	helix	UniProtKB=Helical;transmembrane region	IPR034703	0.045673346	TRUE	554678	1	25334	1	1	3.94726E-05	0.073074148	FALSE
5410	helix	UniProtKB=Helical;transmembrane region	IPR022284	0.994476428	FALSE	554678	157	25334	2	0.012738854	7.89453E-05	1	FALSE
5410	helix	UniProtKB=Helical;transmembrane region	IPR017473	0.006067395	TRUE	554678	3	25334	2	0.666666667	7.89453E-05	0.011484026	TRUE
5410	helix	UniProtKB=Helical;transmembrane region	IPR009707	0.170554242	FALSE	554678	4	25334	1	0.25	3.94726E-05	0.243895682	FALSE
5410	helix	UniProtKB=Helical;transmembrane region	IPR007315	1.89E-05	TRUE	554678	20	25334	7	0.35	0.000276309	5.69E-05	TRUE
5410	helix	UniProtKB=Helical;transmembrane region	IPR002591	3.08E-06	TRUE	554678	80	25334	15	0.1875	0.00059209	1.02E-05	TRUE
5410	helix	UniProtKB=Helical;transmembrane region	IPR039527	7.28E-05	TRUE	554678	11	25334	5	0.454545455	0.000197363	0.000201262	TRUE
5410	helix	UniProtKB=Helical;transmembrane region	IPR034707	0.094473362	FALSE	554678	24	25334	3	0.125	0.000118418	0.142197369	FALSE
5410	helix	UniProtKB=Helical;transmembrane region	IPR013604	0.927058061	FALSE	554678	56	25334	1	0.017857143	3.94726E-05	1	FALSE
5410	helix	UniProtKB=Helical;transmembrane region	IPR052313	0.027670042	TRUE	554678	6	25334	2	0.333333333	7.89453E-05	0.046075118	TRUE
5410	helix	UniProtKB=Helical;transmembrane region	IPR039524	2.10E-05	TRUE	554678	5	25334	4	0.8	0.000157891	6.26E-05	TRUE
5410	helix	UniProtKB=Helical;transmembrane region	IPR008119	0.089260715	FALSE	554678	2	25334	1	0.5	3.94726E-05	0.135159991	FALSE
5410	helix	UniProtKB=Helical;transmembrane region	IPR033895	0.343443454	FALSE	554678	9	25334	1	0.111111111	3.94726E-05	0.459744481	FALSE
5410	helix	UniProtKB=Helical;transmembrane region	IPR016402	5.81E-21	TRUE	554678	17	25334	16	0.941176471	0.000631562	6.65E-20	TRUE
5410	helix	UniProtKB=Helical;transmembrane region	IPR012478	7.84E-10	TRUE	554678	10	25334	8	0.8	0.000315781	3.85E-09	TRUE
5410	helix	UniProtKB=Helical;transmembrane region	IPR014413	2.10E-05	TRUE	554678	5	25334	4	0.8	0.000157891	6.26E-05	TRUE
5410	helix	UniProtKB=Helical;transmembrane region	IPR012487	0.045673346	TRUE	554678	1	25334	1	1	3.94726E-05	0.073074148	FALSE
5410	helix	UniProtKB=Helical;transmembrane region	IPR016404	0.006067395	TRUE	554678	3	25334	2	0.666666667	7.89453E-05	0.011484026	TRUE
5410	helix	UniProtKB=Helical;transmembrane region	IPR016480	0.027670042	TRUE	554678	6	25334	2	0.333333333	7.89453E-05	0.046075118	TRUE
5410	helix	UniProtKB=Helical;transmembrane region	IPR051401	0.13207196	FALSE	554678	14	25334	2	0.142857143	7.89453E-05	0.193519431	FALSE
5410	helix	UniProtKB=Helical;transmembrane region	IPR001639	0.073554868	FALSE	554678	10	25334	2	0.2	7.89453E-05	0.113266192	FALSE
5410	helix	UniProtKB=Helical;transmembrane region	IPR011850	0.001716609	TRUE	554678	6	25334	3	0.5	0.000118418	0.003609569	TRUE
5410	helix	UniProtKB=Helical;transmembrane region	IPR009447	0.000466836	TRUE	554678	23	25334	6	0.260869565	0.000236836	0.001100808	TRUE
5410	helix	UniProtKB=Helical;transmembrane region	IPR010054	0.060638521	FALSE	554678	9	25334	2	0.222222222	7.89453E-05	0.094890437	FALSE
5410	helix	UniProtKB=Helical;transmembrane region	IPR049875	0.000262516	TRUE	554678	8	25334	4	0.5	0.000157891	0.000653788	TRUE
5410	helix	UniProtKB=Helical;transmembrane region	IPR010055	0.000455375	TRUE	554678	9	25334	4	0.444444444	0.000157891	0.001076007	TRUE
5410	helix	UniProtKB=Helical;transmembrane region	IPR051621	7.28E-05	TRUE	554678	11	25334	5	0.454545455	0.000197363	0.000201262	TRUE
5410	helix	UniProtKB=Helical;transmembrane region	IPR005628	9.90E-06	TRUE	554678	8	25334	5	0.625	0.000197363	3.07E-05	TRUE
5410	helix	UniProtKB=Helical;transmembrane region	IPR051669	0.087250924	FALSE	554678	11	25334	2	0.181818182	7.89453E-05	0.132389028	FALSE
5410	helix	UniProtKB=Helical;transmembrane region	IPR007690	0.004485545	TRUE	554678	8	25334	3	0.375	0.000118418	0.008721545	TRUE
5410	helix	UniProtKB=Helical;transmembrane region	IPR010635	0.480296856	FALSE	554678	14	25334	1	0.071428571	3.94726E-05	0.619032836	FALSE
5410	helix	UniProtKB=Helical;transmembrane region	IPR007812	0.048607879	TRUE	554678	8	25334	2	0.25	7.89453E-05	0.077357059	FALSE
5410	helix	UniProtKB=Helical;transmembrane region	IPR009861	0.00013621	TRUE	554678	7	25334	4	0.571428571	0.000157891	0.000358663	TRUE
5410	helix	UniProtKB=Helical;transmembrane region	IPR000665	2.81E-12	TRUE	554678	56	25334	19	0.339285714	0.00074998	1.77E-11	TRUE
5410	helix	UniProtKB=Helical;transmembrane region	IPR042545	2.40E-24	TRUE	554678	23	25334	20	0.869565217	0.000789453	3.35E-23	TRUE
5410	helix	UniProtKB=Helical;transmembrane region	IPR050587	0.866051	FALSE	554678	43	25334	1	0.023255814	3.94726E-05	1	FALSE
5410	helix	UniProtKB=Helical;transmembrane region	IPR008414	0.006067395	TRUE	554678	3	25334	2	0.666666667	7.89453E-05	0.011484026	TRUE
5410	helix	UniProtKB=Helical;transmembrane region	IPR052785	0.006067395	TRUE	554678	3	25334	2	0.666666667	7.89453E-05	0.011484026	TRUE
5410	helix	UniProtKB=Helical;transmembrane region	IPR006514	0.279094083	FALSE	554678	7	25334	1	0.142857143	3.94726E-05	0.381251329	FALSE
5410	helix	UniProtKB=Helical;transmembrane region	IPR000149	0.983436681	FALSE	554678	167	25334	3	0.017964072	0.000118418	1	FALSE
5410	helix	UniProtKB=Helical;transmembrane region	IPR001364	0.933963343	FALSE	554678	217	25334	6	0.02764977	0.000236836	1	FALSE
5410	helix	UniProtKB=Helical;transmembrane region	IPR050493	0.438238799	FALSE	554678	53	25334	3	0.056603774	0.000118418	0.571168257	FALSE
5410	helix	UniProtKB=Helical;transmembrane region	IPR040326	0.002901909	TRUE	554678	7	25334	3	0.428571429	0.000118418	0.005835911	TRUE
5410	helix	UniProtKB=Helical;transmembrane region	IPR007568	0.028693558	TRUE	554678	15	25334	3	0.2	0.000118418	0.047621438	TRUE
5410	helix	UniProtKB=Helical;transmembrane region	IPR044502	0.504034037	FALSE	554678	15	25334	1	0.066666667	3.94726E-05	0.645252021	FALSE
5410	helix	UniProtKB=Helical;transmembrane region	IPR051322	9.58E-11	TRUE	554678	15	25334	10	0.666666667	0.000394726	5.24E-10	TRUE
5410	helix	UniProtKB=Helical;transmembrane region	IPR005744	9.58E-11	TRUE	554678	15	25334	10	0.666666667	0.000394726	5.24E-10	TRUE
5410	helix	UniProtKB=Helical;transmembrane region	IPR050557	2.74E-15	TRUE	554678	46	25334	20	0.434782609	0.000789453	2.19E-14	TRUE
5410	helix	UniProtKB=Helical;transmembrane region	IPR003995	5.56E-18	TRUE	554678	36	25334	20	0.555555556	0.000789453	5.37E-17	TRUE
5410	helix	UniProtKB=Helical;transmembrane region	IPR016285	2.38E-10	TRUE	554678	42	25334	15	0.357142857	0.00059209	1.24E-09	TRUE
5410	helix	UniProtKB=Helical;transmembrane region	IPR003445	0.004696247	TRUE	554678	35	25334	6	0.171428571	0.000236836	0.009091778	TRUE
5410	helix	UniProtKB=Helical;transmembrane region	IPR051143	0.214539006	FALSE	554678	19	25334	2	0.105263158	7.89453E-05	0.30056062	FALSE
5410	helix	UniProtKB=Helical;transmembrane region	IPR048279	3.50E-10	TRUE	554678	133	25334	26	0.195488722	0.001026289	1.78E-09	TRUE
5410	helix	UniProtKB=Helical;transmembrane region	IPR050222	1.57E-12	TRUE	554678	123	25334	28	0.227642276	0.001105234	1.02E-11	TRUE
5410	helix	UniProtKB=Helical;transmembrane region	IPR040438	0.002085976	TRUE	554678	2	25334	2	1	7.89453E-05	0.004308979	TRUE
5410	helix	UniProtKB=Helical;transmembrane region	IPR017841	9.53E-05	TRUE	554678	3	25334	3	1	0.000118418	0.000258556	TRUE
5410	helix	UniProtKB=Helical;transmembrane region	IPR000021	0.607414769	FALSE	554678	20	25334	1	0.05	3.94726E-05	0.758180771	FALSE
5410	helix	UniProtKB=Helical;transmembrane region	IPR017249	9.53E-05	TRUE	554678	3	25334	3	1	0.000118418	0.000258556	TRUE
5410	helix	UniProtKB=Helical;transmembrane region	IPR016246	0.14797633	FALSE	554678	15	25334	2	0.133333333	7.89453E-05	0.214667478	FALSE
5410	helix	UniProtKB=Helical;transmembrane region	IPR020109	0.045673346	TRUE	554678	1	25334	1	1	3.94726E-05	0.073074148	FALSE
5410	helix	UniProtKB=Helical;transmembrane region	IPR051125	2.55E-21	TRUE	554678	19	25334	17	0.894736842	0.000671035	3.01E-20	TRUE
5410	helix	UniProtKB=Helical;transmembrane region	IPR031506	0.089260715	FALSE	554678	2	25334	1	0.5	3.94726E-05	0.135159991	FALSE
5410	helix	UniProtKB=Helical;transmembrane region	IPR026218	0.015362909	TRUE	554678	12	25334	3	0.25	0.000118418	0.02688777	TRUE
5410	helix	UniProtKB=Helical;transmembrane region	IPR053632	0.045673346	TRUE	554678	1	25334	1	1	3.94726E-05	0.073074148	FALSE
5410	helix	UniProtKB=Helical;transmembrane region	IPR052561	0.000368013	TRUE	554678	4	25334	3	0.75	0.000118418	0.000887121	TRUE
5410	helix	UniProtKB=Helical;transmembrane region	IPR009311	8.64E-13	TRUE	554678	9	25334	9	1	0.000355254	5.72E-12	TRUE
5410	helix	UniProtKB=Helical;transmembrane region	IPR052672	0.011766777	TRUE	554678	4	25334	2	0.5	7.89453E-05	0.021079062	TRUE
5410	helix	UniProtKB=Helical;transmembrane region	IPR045262	0.056535597	FALSE	554678	32	25334	4	0.125	0.000157891	0.088924676	FALSE
5410	helix	UniProtKB=Helical;transmembrane region	IPR044778	0.037107449	TRUE	554678	28	25334	4	0.142857143	0.000157891	0.060348303	FALSE
5410	helix	UniProtKB=Helical;transmembrane region	IPR021884	0.343443454	FALSE	554678	9	25334	1	0.111111111	3.94726E-05	0.459744481	FALSE
5410	helix	UniProtKB=Helical;transmembrane region	IPR007038	0.045673346	TRUE	554678	1	25334	1	1	3.94726E-05	0.073074148	FALSE
5410	helix	UniProtKB=Helical;transmembrane region	IPR009175	4.14E-10	TRUE	554678	7	25334	7	1	0.000276309	2.10E-09	TRUE
5410	helix	UniProtKB=Helical;transmembrane region	IPR006803	0.244591685	FALSE	554678	6	25334	1	0.166666667	3.94726E-05	0.338207171	FALSE
5410	helix	UniProtKB=Helical;transmembrane region	IPR004074	0.022224752	TRUE	554678	24	25334	4	0.166666667	0.000157891	0.037708447	TRUE
5410	helix	UniProtKB=Helical;transmembrane region	IPR051201	0.006413503	TRUE	554678	17	25334	4	0.235294118	0.000157891	0.012084431	TRUE
5410	helix	UniProtKB=Helical;transmembrane region	IPR015486	0.073554868	FALSE	554678	10	25334	2	0.2	7.89453E-05	0.113266192	FALSE
5410	helix	UniProtKB=Helical;transmembrane region	IPR052451	0.208438078	FALSE	554678	5	25334	1	0.2	3.94726E-05	0.292863668	FALSE
5410	helix	UniProtKB=Helical;transmembrane region	IPR020510	0.343443454	FALSE	554678	9	25334	1	0.111111111	3.94726E-05	0.459744481	FALSE
5410	helix	UniProtKB=Helical;transmembrane region	IPR011365	0.006067395	TRUE	554678	3	25334	2	0.666666667	7.89453E-05	0.011484026	TRUE
5410	helix	UniProtKB=Helical;transmembrane region	IPR047012	1.41E-05	TRUE	554678	26	25334	8	0.307692308	0.000315781	4.30E-05	TRUE
5410	helix	UniProtKB=Helical;transmembrane region	IPR039861	0.060638521	FALSE	554678	9	25334	2	0.222222222	7.89453E-05	0.094890437	FALSE
5410	helix	UniProtKB=Helical;transmembrane region	IPR013635	0.089260715	FALSE	554678	2	25334	1	0.5	3.94726E-05	0.135159991	FALSE
5410	helix	UniProtKB=Helical;transmembrane region	IPR007269	0.000567784	TRUE	554678	16	25334	5	0.3125	0.000197363	0.00131706	TRUE
5410	helix	UniProtKB=Helical;transmembrane region	IPR025770	0.000120045	TRUE	554678	12	25334	5	0.416666667	0.000197363	0.000319485	TRUE
5410	helix	UniProtKB=Helical;transmembrane region	IPR024810	0.013492345	TRUE	554678	83	25334	9	0.108433735	0.000355254	0.02386361	TRUE
5410	helix	UniProtKB=Helical;transmembrane region	IPR026250	0.073554868	FALSE	554678	10	25334	2	0.2	7.89453E-05	0.113266192	FALSE
5410	helix	UniProtKB=Helical;transmembrane region	IPR000413	5.84E-38	TRUE	554678	59	25334	39	0.661016949	0.001539433	1.39E-36	TRUE
5410	helix	UniProtKB=Helical;transmembrane region	IPR004076	0.208438078	FALSE	554678	5	25334	1	0.2	3.94726E-05	0.292863668	FALSE
5410	helix	UniProtKB=Helical;transmembrane region	IPR035117	0.002085976	TRUE	554678	2	25334	2	1	7.89453E-05	0.004308979	TRUE
5410	helix	UniProtKB=Helical;transmembrane region	IPR042378	0.002085976	TRUE	554678	2	25334	2	1	7.89453E-05	0.004308979	TRUE
5410	helix	UniProtKB=Helical;transmembrane region	IPR035118	0.002085976	TRUE	554678	2	25334	2	1	7.89453E-05	0.004308979	TRUE
5410	helix	UniProtKB=Helical;transmembrane region	IPR000643	0.062098801	FALSE	554678	33	25334	4	0.121212121	0.000157891	0.097040664	FALSE
5410	helix	UniProtKB=Helical;transmembrane region	IPR027252	0.06076787	FALSE	554678	20	25334	3	0.15	0.000118418	0.095069135	FALSE
5410	helix	UniProtKB=Helical;transmembrane region	IPR050660	0.250479797	FALSE	554678	38	25334	3	0.078947368	0.000118418	0.345663221	FALSE
5410	helix	UniProtKB=Helical;transmembrane region	IPR018155	0.903437881	FALSE	554678	50	25334	1	0.02	3.94726E-05	1	FALSE
5410	helix	UniProtKB=Helical;transmembrane region	IPR013880	0.343443454	FALSE	554678	9	25334	1	0.111111111	3.94726E-05	0.459744481	FALSE
5410	helix	UniProtKB=Helical;transmembrane region	IPR008677	0.244591685	FALSE	554678	6	25334	1	0.166666667	3.94726E-05	0.338207171	FALSE
5410	helix	UniProtKB=Helical;transmembrane region	IPR045133	0.214539006	FALSE	554678	19	25334	2	0.105263158	7.89453E-05	0.30056062	FALSE
5410	helix	UniProtKB=Helical;transmembrane region	IPR042355	9.53E-05	TRUE	554678	3	25334	3	1	0.000118418	0.000258556	TRUE
5410	helix	UniProtKB=Helical;transmembrane region	IPR008657	0.170554242	FALSE	554678	4	25334	1	0.25	3.94726E-05	0.243895682	FALSE
5410	helix	UniProtKB=Helical;transmembrane region	IPR042758	0.011766777	TRUE	554678	4	25334	2	0.5	7.89453E-05	0.021079062	TRUE
5410	helix	UniProtKB=Helical;transmembrane region	IPR029389	0.40204909	FALSE	554678	11	25334	1	0.090909091	3.94726E-05	0.529329478	FALSE
5410	helix	UniProtKB=Helical;transmembrane region	IPR042920	0.089260715	FALSE	554678	2	25334	1	0.5	3.94726E-05	0.135159991	FALSE
5410	helix	UniProtKB=Helical;transmembrane region	IPR004077	0.027670042	TRUE	554678	6	25334	2	0.333333333	7.89453E-05	0.046075118	TRUE
5410	helix	UniProtKB=Helical;transmembrane region	IPR017191	0.42936005	FALSE	554678	12	25334	1	0.083333333	3.94726E-05	0.56116464	FALSE
5410	helix	UniProtKB=Helical;transmembrane region	IPR012392	0.076801916	FALSE	554678	22	25334	3	0.136363636	0.000118418	0.117803624	FALSE
5410	helix	UniProtKB=Helical;transmembrane region	IPR020977	3.18E-09	TRUE	554678	8	25334	7	0.875	0.000276309	1.47E-08	TRUE
5410	helix	UniProtKB=Helical;transmembrane region	IPR004684	2.19E-25	TRUE	554678	30	25334	23	0.766666667	0.000907871	3.18E-24	TRUE
5410	helix	UniProtKB=Helical;transmembrane region	IPR018395	6.49E-27	TRUE	554678	25	25334	22	0.88	0.000868398	9.92E-26	TRUE
5410	helix	UniProtKB=Helical;transmembrane region	IPR009787	0.42936005	FALSE	554678	12	25334	1	0.083333333	3.94726E-05	0.56116464	FALSE
5410	helix	UniProtKB=Helical;transmembrane region	IPR001779	4.14E-10	TRUE	554678	7	25334	7	1	0.000276309	2.10E-09	TRUE
5410	helix	UniProtKB=Helical;transmembrane region	IPR003280	1.26E-21	TRUE	554678	61	25334	28	0.459016393	0.001105234	1.52E-20	TRUE
5410	helix	UniProtKB=Helical;transmembrane region	IPR005408	3.94E-14	TRUE	554678	10	25334	10	1	0.000394726	2.92E-13	TRUE
5410	helix	UniProtKB=Helical;transmembrane region	IPR003092	1.95E-12	TRUE	554678	27	25334	14	0.518518519	0.000552617	1.25E-11	TRUE
5410	helix	UniProtKB=Helical;transmembrane region	IPR050721	0.795977151	FALSE	554678	34	25334	1	0.029411765	3.94726E-05	0.948625124	FALSE
5410	helix	UniProtKB=Helical;transmembrane region	IPR029865	0.244591685	FALSE	554678	6	25334	1	0.166666667	3.94726E-05	0.338207171	FALSE
5410	helix	UniProtKB=Helical;transmembrane region	IPR024606	9.53E-05	TRUE	554678	3	25334	3	1	0.000118418	0.000258556	TRUE
5410	helix	UniProtKB=Helical;transmembrane region	IPR042456	0.000888596	TRUE	554678	5	25334	3	0.6	0.000118418	0.001983845	TRUE
5410	helix	UniProtKB=Helical;transmembrane region	IPR042974	4.35E-06	TRUE	554678	4	25334	4	1	0.000157891	1.41E-05	TRUE
5410	helix	UniProtKB=Helical;transmembrane region	IPR009304	0.045673346	TRUE	554678	1	25334	1	1	3.94726E-05	0.073074148	FALSE
5410	helix	UniProtKB=Helical;transmembrane region	IPR052771	0.130857375	FALSE	554678	3	25334	1	0.333333333	3.94726E-05	0.191894998	FALSE
5410	helix	UniProtKB=Helical;transmembrane region	IPR008074	9.53E-05	TRUE	554678	3	25334	3	1	0.000118418	0.000258556	TRUE
5410	helix	UniProtKB=Helical;transmembrane region	IPR007208	9.40E-16	TRUE	554678	44	25334	20	0.454545455	0.000789453	7.73E-15	TRUE
5410	helix	UniProtKB=Helical;transmembrane region	IPR045158	1.99E-07	TRUE	554678	5	25334	5	1	0.000197363	7.47E-07	TRUE
5410	helix	UniProtKB=Helical;transmembrane region	IPR031396	0.588625265	FALSE	554678	19	25334	1	0.052631579	3.94726E-05	0.738105257	FALSE
5410	helix	UniProtKB=Helical;transmembrane region	IPR007292	0.40204909	FALSE	554678	11	25334	1	0.090909091	3.94726E-05	0.529329478	FALSE
5410	helix	UniProtKB=Helical;transmembrane region	IPR005410	0.000888596	TRUE	554678	5	25334	3	0.6	0.000118418	0.001983845	TRUE
5410	helix	UniProtKB=Helical;transmembrane region	IPR003976	0.019018898	TRUE	554678	5	25334	2	0.4	7.89453E-05	0.03266221	TRUE
5410	helix	UniProtKB=Helical;transmembrane region	IPR008073	0.002085976	TRUE	554678	2	25334	2	1	7.89453E-05	0.004308979	TRUE
5410	helix	UniProtKB=Helical;transmembrane region	IPR053153	0.045673346	TRUE	554678	1	25334	1	1	3.94726E-05	0.073074148	FALSE
5410	helix	UniProtKB=Helical;transmembrane region	IPR003820	0.1744895	FALSE	554678	212	25334	13	0.061320755	0.000513144	0.248927772	FALSE
5410	helix	UniProtKB=Helical;transmembrane region	IPR027263	0.42936005	FALSE	554678	12	25334	1	0.083333333	3.94726E-05	0.56116464	FALSE
5410	helix	UniProtKB=Helical;transmembrane region	IPR015500	0.985391723	FALSE	554678	362	25334	9	0.024861878	0.000355254	1	FALSE
5410	helix	UniProtKB=Helical;transmembrane region	IPR001360	0.986251837	FALSE	554678	207	25334	4	0.019323671	0.000157891	1	FALSE
5410	helix	UniProtKB=Helical;transmembrane region	IPR043318	0.002085976	TRUE	554678	2	25334	2	1	7.89453E-05	0.004308979	TRUE
5410	helix	UniProtKB=Helical;transmembrane region	IPR052310	0.001716609	TRUE	554678	6	25334	3	0.5	0.000118418	0.003609569	TRUE
5410	helix	UniProtKB=Helical;transmembrane region	IPR027837	0.002085976	TRUE	554678	2	25334	2	1	7.89453E-05	0.004308979	TRUE
5410	helix	UniProtKB=Helical;transmembrane region	IPR050577	4.40E-07	TRUE	554678	44	25334	12	0.272727273	0.000473672	1.60E-06	TRUE
5410	helix	UniProtKB=Helical;transmembrane region	IPR045119	0.000271501	TRUE	554678	21	25334	6	0.285714286	0.000236836	0.000672828	TRUE
5410	helix	UniProtKB=Helical;transmembrane region	IPR052023	0.00013621	TRUE	554678	7	25334	4	0.571428571	0.000157891	0.000358663	TRUE
5410	helix	UniProtKB=Helical;transmembrane region	IPR005705	0.002901909	TRUE	554678	7	25334	3	0.428571429	0.000118418	0.005835911	TRUE
5410	helix	UniProtKB=Helical;transmembrane region	IPR011726	0.002085976	TRUE	554678	2	25334	2	1	7.89453E-05	0.004308979	TRUE
5410	helix	UniProtKB=Helical;transmembrane region	IPR015753	0.001716609	TRUE	554678	6	25334	3	0.5	0.000118418	0.003609569	TRUE
5410	helix	UniProtKB=Helical;transmembrane region	IPR005629	0.279094083	FALSE	554678	7	25334	1	0.142857143	3.94726E-05	0.381251329	FALSE
5410	helix	UniProtKB=Helical;transmembrane region	IPR051115	2.15E-13	TRUE	554678	20	25334	13	0.65	0.000513144	1.50E-12	TRUE
5410	helix	UniProtKB=Helical;transmembrane region	IPR018396	1.16E-07	TRUE	554678	11	25334	7	0.636363636	0.000276309	4.47E-07	TRUE
5410	helix	UniProtKB=Helical;transmembrane region	IPR004687	1.26E-13	TRUE	554678	16	25334	12	0.75	0.000473672	8.94E-13	TRUE
5410	helix	UniProtKB=Helical;transmembrane region	IPR032906	0.130857375	FALSE	554678	3	25334	1	0.333333333	3.94726E-05	0.191894998	FALSE
5410	helix	UniProtKB=Helical;transmembrane region	IPR050087	0.999991584	FALSE	554678	405	25334	4	0.009876543	0.000157891	1	FALSE
5410	helix	UniProtKB=Helical;transmembrane region	IPR029709	2.10E-05	TRUE	554678	5	25334	4	0.8	0.000157891	6.26E-05	TRUE
5410	helix	UniProtKB=Helical;transmembrane region	IPR022522	0.019018898	TRUE	554678	5	25334	2	0.4	7.89453E-05	0.03266221	TRUE
5410	helix	UniProtKB=Helical;transmembrane region	IPR018614	0.373431075	FALSE	554678	10	25334	1	0.1	3.94726E-05	0.495603945	FALSE
5410	helix	UniProtKB=Helical;transmembrane region	IPR002060	0.00170989	TRUE	554678	111	25334	13	0.117117117	0.000513144	0.003597851	TRUE
5410	helix	UniProtKB=Helical;transmembrane region	IPR004772	0.101628527	FALSE	554678	12	25334	2	0.166666667	7.89453E-05	0.152000612	FALSE
5410	helix	UniProtKB=Helical;transmembrane region	IPR050922	0.317420459	FALSE	554678	25	25334	2	0.08	7.89453E-05	0.428060457	FALSE
5410	helix	UniProtKB=Helical;transmembrane region	IPR052786	0.130857375	FALSE	554678	3	25334	1	0.333333333	3.94726E-05	0.191894998	FALSE
5410	helix	UniProtKB=Helical;transmembrane region	IPR004760	0.000120045	TRUE	554678	12	25334	5	0.416666667	0.000197363	0.000319485	TRUE
5410	helix	UniProtKB=Helical;transmembrane region	IPR000223	0.634944244	FALSE	554678	71	25334	3	0.042253521	0.000118418	0.786673786	FALSE
5410	helix	UniProtKB=Helical;transmembrane region	IPR001733	0.982060528	FALSE	554678	86	25334	1	0.011627907	3.94726E-05	1	FALSE
5410	helix	UniProtKB=Helical;transmembrane region	IPR044202	0.001347678	TRUE	554678	19	25334	5	0.263157895	0.000197363	0.002897912	TRUE
5410	helix	UniProtKB=Helical;transmembrane region	IPR038928	0.006067395	TRUE	554678	3	25334	2	0.666666667	7.89453E-05	0.011484026	TRUE
5410	helix	UniProtKB=Helical;transmembrane region	IPR038829	0.006067395	TRUE	554678	3	25334	2	0.666666667	7.89453E-05	0.011484026	TRUE
5410	helix	UniProtKB=Helical;transmembrane region	IPR004961	7.50E-10	TRUE	554678	27	25334	12	0.444444444	0.000473672	3.70E-09	TRUE
5410	helix	UniProtKB=Helical;transmembrane region	IPR050467	0.013509601	TRUE	554678	56	25334	7	0.125	0.000276309	0.023890763	TRUE
5410	helix	UniProtKB=Helical;transmembrane region	IPR007156	0.001716609	TRUE	554678	6	25334	3	0.5	0.000118418	0.003609569	TRUE
5410	helix	UniProtKB=Helical;transmembrane region	IPR019372	9.04E-07	TRUE	554678	25	25334	9	0.36	0.000355254	3.17E-06	TRUE
5410	helix	UniProtKB=Helical;transmembrane region	IPR050882	8.05E-14	TRUE	554678	27	25334	15	0.555555556	0.00059209	5.81E-13	TRUE
5410	helix	UniProtKB=Helical;transmembrane region	IPR014032	4.73E-13	TRUE	554678	25	25334	14	0.56	0.000552617	3.19E-12	TRUE
5410	helix	UniProtKB=Helical;transmembrane region	IPR002131	0.893973039	FALSE	554678	48	25334	1	0.020833333	3.94726E-05	1	FALSE
5410	helix	UniProtKB=Helical;transmembrane region	IPR052157	0.027670042	TRUE	554678	6	25334	2	0.333333333	7.89453E-05	0.046075118	TRUE
5410	helix	UniProtKB=Helical;transmembrane region	IPR002362	0.479131921	FALSE	554678	35	25334	2	0.057142857	7.89453E-05	0.617721765	FALSE
5410	helix	UniProtKB=Helical;transmembrane region	IPR050854	4.37E-19	TRUE	554678	29	25334	19	0.655172414	0.00074998	4.52E-18	TRUE
5410	helix	UniProtKB=Helical;transmembrane region	IPR051136	0.001347678	TRUE	554678	19	25334	5	0.263157895	0.000197363	0.002897912	TRUE
5410	helix	UniProtKB=Helical;transmembrane region	IPR051447	5.57E-07	TRUE	554678	13	25334	7	0.538461538	0.000276309	2.00E-06	TRUE
5410	helix	UniProtKB=Helical;transmembrane region	IPR011925	7.28E-05	TRUE	554678	11	25334	5	0.454545455	0.000197363	0.000201262	TRUE
5410	helix	UniProtKB=Helical;transmembrane region	IPR011926	0.089260715	FALSE	554678	2	25334	1	0.5	3.94726E-05	0.135159991	FALSE
5410	helix	UniProtKB=Helical;transmembrane region	IPR008075	6.60E-06	TRUE	554678	12	25334	6	0.5	0.000236836	2.09E-05	TRUE
5410	helix	UniProtKB=Helical;transmembrane region	IPR027065	0.96182131	FALSE	554678	207	25334	5	0.024154589	0.000197363	1	FALSE
5410	helix	UniProtKB=Helical;transmembrane region	IPR004663	0.000455375	TRUE	554678	9	25334	4	0.444444444	0.000157891	0.001076007	TRUE
5410	helix	UniProtKB=Helical;transmembrane region	IPR016332	0.373431075	FALSE	554678	10	25334	1	0.1	3.94726E-05	0.495603945	FALSE
5410	helix	UniProtKB=Helical;transmembrane region	IPR006449	1.01E-07	TRUE	554678	39	25334	12	0.307692308	0.000473672	3.91E-07	TRUE
5410	helix	UniProtKB=Helical;transmembrane region	IPR044844	1.01E-07	TRUE	554678	39	25334	12	0.307692308	0.000473672	3.91E-07	TRUE
5410	helix	UniProtKB=Helical;transmembrane region	IPR009613	8.28E-12	TRUE	554678	10	25334	9	0.9	0.000355254	4.99E-11	TRUE
5410	helix	UniProtKB=Helical;transmembrane region	IPR024891	5.76E-45	TRUE	554678	33	25334	33	1	0.001302597	1.62E-43	TRUE
5410	helix	UniProtKB=Helical;transmembrane region	IPR050216	0.21910462	FALSE	554678	126	25334	8	0.063492063	0.000315781	0.306341171	FALSE
5410	helix	UniProtKB=Helical;transmembrane region	IPR010881	9.53E-05	TRUE	554678	3	25334	3	1	0.000118418	0.000258556	TRUE
5410	helix	UniProtKB=Helical;transmembrane region	IPR039243	0.130857375	FALSE	554678	3	25334	1	0.333333333	3.94726E-05	0.191894998	FALSE
5410	helix	UniProtKB=Helical;transmembrane region	IPR023727	1.19E-16	TRUE	554678	62	25334	24	0.387096774	0.000947343	1.05E-15	TRUE
5410	helix	UniProtKB=Helical;transmembrane region	IPR052764	0.130857375	FALSE	554678	3	25334	1	0.333333333	3.94726E-05	0.191894998	FALSE
5410	helix	UniProtKB=Helical;transmembrane region	IPR025705	0.866051	FALSE	554678	43	25334	1	0.023255814	3.94726E-05	1	FALSE
5410	helix	UniProtKB=Helical;transmembrane region	IPR023736	0.754022539	FALSE	554678	30	25334	1	0.033333333	3.94726E-05	0.908849344	FALSE
5410	helix	UniProtKB=Helical;transmembrane region	IPR050715	0.479131921	FALSE	554678	35	25334	2	0.057142857	7.89453E-05	0.617721765	FALSE
5410	helix	UniProtKB=Helical;transmembrane region	IPR040115	0.480296856	FALSE	554678	14	25334	1	0.071428571	3.94726E-05	0.619032836	FALSE
5410	helix	UniProtKB=Helical;transmembrane region	IPR004563	7.18E-48	TRUE	554678	92	25334	54	0.586956522	0.002131523	2.14E-46	TRUE
5410	helix	UniProtKB=Helical;transmembrane region	IPR030922	1.99E-07	TRUE	554678	5	25334	5	1	0.000197363	7.47E-07	TRUE
5410	helix	UniProtKB=Helical;transmembrane region	IPR005495	4.16E-13	TRUE	554678	11	25334	10	0.909090909	0.000394726	2.82E-12	TRUE
5410	helix	UniProtKB=Helical;transmembrane region	IPR051221	1.50E-08	TRUE	554678	17	25334	9	0.529411765	0.000355254	6.45E-08	TRUE
5410	helix	UniProtKB=Helical;transmembrane region	IPR030923	0.006067395	TRUE	554678	3	25334	2	0.666666667	7.89453E-05	0.011484026	TRUE
5410	helix	UniProtKB=Helical;transmembrane region	IPR045874	0.045673346	TRUE	554678	1	25334	1	1	3.94726E-05	0.073074148	FALSE
5410	helix	UniProtKB=Helical;transmembrane region	IPR031674	0.045673346	TRUE	554678	1	25334	1	1	3.94726E-05	0.073074148	FALSE
5410	helix	UniProtKB=Helical;transmembrane region	IPR028099	0.006067395	TRUE	554678	3	25334	2	0.666666667	7.89453E-05	0.011484026	TRUE
5410	helix	UniProtKB=Helical;transmembrane region	IPR017049	0.011766777	TRUE	554678	4	25334	2	0.5	7.89453E-05	0.021079062	TRUE
5410	helix	UniProtKB=Helical;transmembrane region	IPR044652	0.002901909	TRUE	554678	7	25334	3	0.428571429	0.000118418	0.005835911	TRUE
5410	helix	UniProtKB=Helical;transmembrane region	IPR051832	0.006500629	TRUE	554678	9	25334	3	0.333333333	0.000118418	0.012243079	TRUE
5410	helix	UniProtKB=Helical;transmembrane region	IPR004776	0.000118259	TRUE	554678	43	25334	9	0.209302326	0.000355254	0.000315366	TRUE
5410	helix	UniProtKB=Helical;transmembrane region	IPR002313	0.714663798	FALSE	554678	463	25334	19	0.041036717	0.00074998	0.869474128	FALSE
5410	helix	UniProtKB=Helical;transmembrane region	IPR021149	3.54E-07	TRUE	554678	29	25334	10	0.344827586	0.000394726	1.30E-06	TRUE
5410	helix	UniProtKB=Helical;transmembrane region	IPR017558	0.045673346	TRUE	554678	1	25334	1	1	3.94726E-05	0.073074148	FALSE
5410	helix	UniProtKB=Helical;transmembrane region	IPR005661	1.68E-10	TRUE	554678	12	25334	9	0.75	0.000355254	8.90E-10	TRUE
5410	helix	UniProtKB=Helical;transmembrane region	IPR037413	0.006067395	TRUE	554678	3	25334	2	0.666666667	7.89453E-05	0.011484026	TRUE
5410	helix	UniProtKB=Helical;transmembrane region	IPR000366	0.011766777	TRUE	554678	4	25334	2	0.5	7.89453E-05	0.021079062	TRUE
5410	helix	UniProtKB=Helical;transmembrane region	IPR003675	7.38E-06	TRUE	554678	39	25334	10	0.256410256	0.000394726	2.33E-05	TRUE
5410	helix	UniProtKB=Helical;transmembrane region	IPR031402	9.53E-05	TRUE	554678	3	25334	3	1	0.000118418	0.000258556	TRUE
5410	helix	UniProtKB=Helical;transmembrane region	IPR052305	0.001716609	TRUE	554678	6	25334	3	0.5	0.000118418	0.003609569	TRUE
5410	helix	UniProtKB=Helical;transmembrane region	IPR022837	5.30E-23	TRUE	554678	106	25334	37	0.349056604	0.001460488	6.78E-22	TRUE
5410	helix	UniProtKB=Helical;transmembrane region	IPR029242	0.045673346	TRUE	554678	1	25334	1	1	3.94726E-05	0.073074148	FALSE
5410	helix	UniProtKB=Helical;transmembrane region	IPR044634	0.373431075	FALSE	554678	10	25334	1	0.1	3.94726E-05	0.495603945	FALSE
5410	helix	UniProtKB=Helical;transmembrane region	IPR005642	0.089260715	FALSE	554678	2	25334	1	0.5	3.94726E-05	0.135159991	FALSE
5410	helix	UniProtKB=Helical;transmembrane region	IPR051211	9.74E-19	TRUE	554678	17	25334	15	0.882352941	0.00059209	9.83E-18	TRUE
5410	helix	UniProtKB=Helical;transmembrane region	IPR052694	0.170554242	FALSE	554678	4	25334	1	0.25	3.94726E-05	0.243895682	FALSE
5410	helix	UniProtKB=Helical;transmembrane region	IPR050843	0.7422496	FALSE	554678	29	25334	1	0.034482759	3.94726E-05	0.89712029	FALSE
5410	helix	UniProtKB=Helical;transmembrane region	IPR009574	0.006067395	TRUE	554678	3	25334	2	0.666666667	7.89453E-05	0.011484026	TRUE
5410	helix	UniProtKB=Helical;transmembrane region	IPR001821	0.113628483	FALSE	554678	26	25334	3	0.115384615	0.000118418	0.168362846	FALSE
5410	helix	UniProtKB=Helical;transmembrane region	IPR013295	0.001729662	TRUE	554678	20	25334	5	0.25	0.000197363	0.003635187	TRUE
5410	helix	UniProtKB=Helical;transmembrane region	IPR024461	0.101628527	FALSE	554678	12	25334	2	0.166666667	7.89453E-05	0.152000612	FALSE
5410	helix	UniProtKB=Helical;transmembrane region	IPR050901	0.000946404	TRUE	554678	26	25334	6	0.230769231	0.000236836	0.002100572	TRUE
5410	helix	UniProtKB=Helical;transmembrane region	IPR050446	0.749149683	FALSE	554678	58	25334	2	0.034482759	7.89453E-05	0.903892785	FALSE
5410	helix	UniProtKB=Helical;transmembrane region	IPR019144	0.130857375	FALSE	554678	3	25334	1	0.333333333	3.94726E-05	0.191894998	FALSE
5410	helix	UniProtKB=Helical;transmembrane region	IPR052787	0.130857375	FALSE	554678	3	25334	1	0.333333333	3.94726E-05	0.191894998	FALSE
5410	helix	UniProtKB=Helical;transmembrane region	IPR012571	0.048607879	TRUE	554678	8	25334	2	0.25	7.89453E-05	0.077357059	FALSE
5410	helix	UniProtKB=Helical;transmembrane region	IPR007070	0.000567784	TRUE	554678	16	25334	5	0.3125	0.000197363	0.00131706	TRUE
5410	helix	UniProtKB=Helical;transmembrane region	IPR007764	0.037577295	TRUE	554678	7	25334	2	0.285714286	7.89453E-05	0.061057022	FALSE
5410	helix	UniProtKB=Helical;transmembrane region	IPR051310	0.028693558	TRUE	554678	15	25334	3	0.2	0.000118418	0.047621438	TRUE
5410	helix	UniProtKB=Helical;transmembrane region	IPR013281	0.019018898	TRUE	554678	5	25334	2	0.4	7.89453E-05	0.03266221	TRUE
5410	helix	UniProtKB=Helical;transmembrane region	IPR039031	0.048607879	TRUE	554678	8	25334	2	0.25	7.89453E-05	0.077357059	FALSE
5410	helix	UniProtKB=Helical;transmembrane region	IPR017341	1.68E-10	TRUE	554678	12	25334	9	0.75	0.000355254	8.90E-10	TRUE
5410	helix	UniProtKB=Helical;transmembrane region	IPR026046	5.60E-18	TRUE	554678	18	25334	15	0.833333333	0.00059209	5.39E-17	TRUE
5410	helix	UniProtKB=Helical;transmembrane region	IPR004657	6.10E-08	TRUE	554678	7	25334	6	0.857142857	0.000236836	2.43E-07	TRUE
5410	helix	UniProtKB=Helical;transmembrane region	IPR042635	0.00018771	TRUE	554678	13	25334	5	0.384615385	0.000197363	0.000481536	TRUE
5410	helix	UniProtKB=Helical;transmembrane region	IPR023692	5.11E-17	TRUE	554678	44	25334	21	0.477272727	0.000828926	4.64E-16	TRUE
5410	helix	UniProtKB=Helical;transmembrane region	IPR050497	2.40E-17	TRUE	554678	53	25334	23	0.433962264	0.000907871	2.22E-16	TRUE
5410	helix	UniProtKB=Helical;transmembrane region	IPR052108	6.10E-08	TRUE	554678	7	25334	6	0.857142857	0.000236836	2.43E-07	TRUE
5410	helix	UniProtKB=Helical;transmembrane region	IPR016244	6.56E-21	TRUE	554678	36	25334	22	0.611111111	0.000868398	7.47E-20	TRUE
5410	helix	UniProtKB=Helical;transmembrane region	IPR034628	0.089260715	FALSE	554678	2	25334	1	0.5	3.94726E-05	0.135159991	FALSE
5410	helix	UniProtKB=Helical;transmembrane region	IPR040035	0.170554242	FALSE	554678	4	25334	1	0.25	3.94726E-05	0.243895682	FALSE
5410	helix	UniProtKB=Helical;transmembrane region	IPR022855	2.07E-15	TRUE	554678	69	25334	24	0.347826087	0.000947343	1.66E-14	TRUE
5410	helix	UniProtKB=Helical;transmembrane region	IPR045070	0.40204909	FALSE	554678	11	25334	1	0.090909091	3.94726E-05	0.529329478	FALSE
5410	helix	UniProtKB=Helical;transmembrane region	IPR051327	0.000405606	TRUE	554678	15	25334	5	0.333333333	0.000197363	0.000968621	TRUE
5410	helix	UniProtKB=Helical;transmembrane region	IPR051717	0.000731454	TRUE	554678	10	25334	4	0.4	0.000157891	0.001659594	TRUE
5410	helix	UniProtKB=Helical;transmembrane region	IPR003457	0.343443454	FALSE	554678	9	25334	1	0.111111111	3.94726E-05	0.459744481	FALSE
5410	helix	UniProtKB=Helical;transmembrane region	IPR010291	3.17E-07	TRUE	554678	17	25334	8	0.470588235	0.000315781	1.17E-06	TRUE
5410	helix	UniProtKB=Helical;transmembrane region	IPR051617	2.76E-09	TRUE	554678	11	25334	8	0.727272727	0.000315781	1.28E-08	TRUE
5410	helix	UniProtKB=Helical;transmembrane region	IPR004891	0.089260715	FALSE	554678	2	25334	1	0.5	3.94726E-05	0.135159991	FALSE
5410	helix	UniProtKB=Helical;transmembrane region	IPR005897	0.037577295	TRUE	554678	7	25334	2	0.285714286	7.89453E-05	0.061057022	FALSE
5410	helix	UniProtKB=Helical;transmembrane region	IPR005696	0.244591685	FALSE	554678	6	25334	1	0.166666667	3.94726E-05	0.338207171	FALSE
5410	helix	UniProtKB=Helical;transmembrane region	IPR052187	0.244591685	FALSE	554678	6	25334	1	0.166666667	3.94726E-05	0.338207171	FALSE
5410	helix	UniProtKB=Helical;transmembrane region	IPR008509	0.000262516	TRUE	554678	8	25334	4	0.5	0.000157891	0.000653788	TRUE
5410	helix	UniProtKB=Helical;transmembrane region	IPR003416	3.29E-14	TRUE	554678	15	25334	12	0.8	0.000473672	2.44E-13	TRUE
5410	helix	UniProtKB=Helical;transmembrane region	IPR051068	0.000271501	TRUE	554678	21	25334	6	0.285714286	0.000236836	0.000672828	TRUE
5410	helix	UniProtKB=Helical;transmembrane region	IPR022913	0.947417503	FALSE	554678	63	25334	1	0.015873016	3.94726E-05	1	FALSE
5410	helix	UniProtKB=Helical;transmembrane region	IPR031463	0.40204909	FALSE	554678	11	25334	1	0.090909091	3.94726E-05	0.529329478	FALSE
5410	helix	UniProtKB=Helical;transmembrane region	IPR006669	0.130857375	FALSE	554678	3	25334	1	0.333333333	3.94726E-05	0.191894998	FALSE
5410	helix	UniProtKB=Helical;transmembrane region	IPR007885	0.060638521	FALSE	554678	9	25334	2	0.222222222	7.89453E-05	0.094890437	FALSE
5410	helix	UniProtKB=Helical;transmembrane region	IPR050751	0.786212164	FALSE	554678	33	25334	1	0.03030303	3.94726E-05	0.939665081	FALSE
5410	helix	UniProtKB=Helical;transmembrane region	IPR013911	0.060638521	FALSE	554678	9	25334	2	0.222222222	7.89453E-05	0.094890437	FALSE
5410	helix	UniProtKB=Helical;transmembrane region	IPR019166	0.40204909	FALSE	554678	11	25334	1	0.090909091	3.94726E-05	0.529329478	FALSE
5410	helix	UniProtKB=Helical;transmembrane region	IPR033182	0.343443454	FALSE	554678	9	25334	1	0.111111111	3.94726E-05	0.459744481	FALSE
5410	helix	UniProtKB=Helical;transmembrane region	IPR039800	0.180792539	FALSE	554678	17	25334	2	0.117647059	7.89453E-05	0.257188661	FALSE
5410	helix	UniProtKB=Helical;transmembrane region	IPR045909	4.13E-05	TRUE	554678	10	25334	5	0.5	0.000197363	0.000118646	TRUE
5410	helix	UniProtKB=Helical;transmembrane region	IPR018450	0.000731454	TRUE	554678	10	25334	4	0.4	0.000157891	0.001659594	TRUE
5410	helix	UniProtKB=Helical;transmembrane region	IPR019392	0.000731454	TRUE	554678	10	25334	4	0.4	0.000157891	0.001659594	TRUE
5410	helix	UniProtKB=Helical;transmembrane region	IPR023697	0.650381676	FALSE	554678	48	25334	2	0.041666667	7.89453E-05	0.802945871	FALSE
5410	helix	UniProtKB=Helical;transmembrane region	IPR021190	0.026245984	TRUE	554678	108	25334	10	0.092592593	0.000394726	0.043901928	TRUE
5410	helix	UniProtKB=Helical;transmembrane region	IPR006673	1.35E-23	TRUE	554678	19	25334	18	0.947368421	0.000710508	1.80E-22	TRUE
5410	helix	UniProtKB=Helical;transmembrane region	IPR050601	9.12E-14	TRUE	554678	42	25334	18	0.428571429	0.000710508	6.55E-13	TRUE
5410	helix	UniProtKB=Helical;transmembrane region	IPR021181	0.805296128	FALSE	554678	35	25334	1	0.028571429	3.94726E-05	0.957366924	FALSE
5410	helix	UniProtKB=Helical;transmembrane region	IPR052266	0.244591685	FALSE	554678	6	25334	1	0.166666667	3.94726E-05	0.338207171	FALSE
5410	helix	UniProtKB=Helical;transmembrane region	IPR003770	0.244591685	FALSE	554678	6	25334	1	0.166666667	3.94726E-05	0.338207171	FALSE
5410	helix	UniProtKB=Helical;transmembrane region	IPR005133	0.062347857	FALSE	554678	47	25334	5	0.106382979	0.000197363	0.09739524	FALSE
5410	helix	UniProtKB=Helical;transmembrane region	IPR007512	0.343443454	FALSE	554678	9	25334	1	0.111111111	3.94726E-05	0.459744481	FALSE
5410	helix	UniProtKB=Helical;transmembrane region	IPR003810	3.39E-41	TRUE	554678	206	25334	70	0.339805825	0.002763085	8.78E-40	TRUE
5410	helix	UniProtKB=Helical;transmembrane region	IPR022929	2.35E-41	TRUE	554678	205	25334	70	0.341463415	0.002763085	6.09E-40	TRUE
5410	helix	UniProtKB=Helical;transmembrane region	IPR053517	0.089260715	FALSE	554678	2	25334	1	0.5	3.94726E-05	0.135159991	FALSE
5410	helix	UniProtKB=Helical;transmembrane region	IPR005663	3.23E-30	TRUE	554678	22	25334	22	1	0.000868398	5.62E-29	TRUE
5410	helix	UniProtKB=Helical;transmembrane region	IPR039706	0.037577295	TRUE	554678	7	25334	2	0.285714286	7.89453E-05	0.061057022	FALSE
5410	helix	UniProtKB=Helical;transmembrane region	IPR028111	0.037577295	TRUE	554678	7	25334	2	0.285714286	7.89453E-05	0.061057022	FALSE
5410	helix	UniProtKB=Helical;transmembrane region	IPR038940	9.53E-05	TRUE	554678	3	25334	3	1	0.000118418	0.000258556	TRUE
5410	helix	UniProtKB=Helical;transmembrane region	IPR030766	0.006067395	TRUE	554678	3	25334	2	0.666666667	7.89453E-05	0.011484026	TRUE
5410	helix	UniProtKB=Helical;transmembrane region	IPR040012	0.087250924	FALSE	554678	11	25334	2	0.181818182	7.89453E-05	0.132389028	FALSE
5410	helix	UniProtKB=Helical;transmembrane region	IPR039707	0.208438078	FALSE	554678	5	25334	1	0.2	3.94726E-05	0.292863668	FALSE
5410	helix	UniProtKB=Helical;transmembrane region	IPR004743	0.214539006	FALSE	554678	19	25334	2	0.105263158	7.89453E-05	0.30056062	FALSE
5410	helix	UniProtKB=Helical;transmembrane region	IPR038936	0.045673346	TRUE	554678	1	25334	1	1	3.94726E-05	0.073074148	FALSE
5410	helix	UniProtKB=Helical;transmembrane region	IPR050330	0.275531458	FALSE	554678	77	25334	5	0.064935065	0.000197363	0.376753837	FALSE
5410	helix	UniProtKB=Helical;transmembrane region	IPR000945	0.046509358	TRUE	554678	18	25334	3	0.166666667	0.000118418	0.074290633	FALSE
5410	helix	UniProtKB=Helical;transmembrane region	IPR028460	0.046509358	TRUE	554678	18	25334	3	0.166666667	0.000118418	0.074290633	FALSE
5410	helix	UniProtKB=Helical;transmembrane region	IPR011867	4.40E-08	TRUE	554678	10	25334	7	0.7	0.000276309	1.78E-07	TRUE
5410	helix	UniProtKB=Helical;transmembrane region	IPR006469	0.000368013	TRUE	554678	4	25334	3	0.75	0.000118418	0.000887121	TRUE
5410	helix	UniProtKB=Helical;transmembrane region	IPR016817	0.006500629	TRUE	554678	9	25334	3	0.333333333	0.000118418	0.012243079	TRUE
5410	helix	UniProtKB=Helical;transmembrane region	IPR009305	0.089260715	FALSE	554678	2	25334	1	0.5	3.94726E-05	0.135159991	FALSE
5410	helix	UniProtKB=Helical;transmembrane region	IPR019654	8.09E-16	TRUE	554678	34	25334	18	0.529411765	0.000710508	6.68E-15	TRUE
5410	helix	UniProtKB=Helical;transmembrane region	IPR052205	0.027670042	TRUE	554678	6	25334	2	0.333333333	7.89453E-05	0.046075118	TRUE
5410	helix	UniProtKB=Helical;transmembrane region	IPR022781	0.008973133	TRUE	554678	10	25334	3	0.3	0.000118418	0.016447903	TRUE
5410	helix	UniProtKB=Helical;transmembrane region	IPR011917	6.72E-08	TRUE	554678	106	25334	20	0.188679245	0.000789453	2.66E-07	TRUE
5410	helix	UniProtKB=Helical;transmembrane region	IPR017822	0.002085976	TRUE	554678	2	25334	2	1	7.89453E-05	0.004308979	TRUE
5410	helix	UniProtKB=Helical;transmembrane region	IPR049829	2.10E-05	TRUE	554678	5	25334	4	0.8	0.000157891	6.26E-05	TRUE
5410	helix	UniProtKB=Helical;transmembrane region	IPR052702	0.006067395	TRUE	554678	3	25334	2	0.666666667	7.89453E-05	0.011484026	TRUE
5410	helix	UniProtKB=Helical;transmembrane region	IPR045275	1.68E-10	TRUE	554678	12	25334	9	0.75	0.000355254	8.90E-10	TRUE
5410	helix	UniProtKB=Helical;transmembrane region	IPR052220	6.06E-05	TRUE	554678	6	25334	4	0.666666667	0.000157891	0.000170012	TRUE
5410	helix	UniProtKB=Helical;transmembrane region	IPR026664	0.373431075	FALSE	554678	10	25334	1	0.1	3.94726E-05	0.495603945	FALSE
5410	helix	UniProtKB=Helical;transmembrane region	IPR010335	0.208438078	FALSE	554678	5	25334	1	0.2	3.94726E-05	0.292863668	FALSE
5410	helix	UniProtKB=Helical;transmembrane region	IPR007221	0.048607879	TRUE	554678	8	25334	2	0.25	7.89453E-05	0.077357059	FALSE
5410	helix	UniProtKB=Helical;transmembrane region	IPR050291	2.61E-06	TRUE	554678	89	25334	16	0.179775281	0.000631562	8.67E-06	TRUE
5410	helix	UniProtKB=Helical;transmembrane region	IPR005778	1.89E-05	TRUE	554678	20	25334	7	0.35	0.000276309	5.69E-05	TRUE
5410	helix	UniProtKB=Helical;transmembrane region	IPR030688	5.31E-05	TRUE	554678	23	25334	7	0.304347826	0.000276309	0.000150087	TRUE
5410	helix	UniProtKB=Helical;transmembrane region	IPR026034	0.170554242	FALSE	554678	4	25334	1	0.25	3.94726E-05	0.243895682	FALSE
5410	helix	UniProtKB=Helical;transmembrane region	IPR007227	0.027670042	TRUE	554678	6	25334	2	0.333333333	7.89453E-05	0.046075118	TRUE
5410	helix	UniProtKB=Helical;transmembrane region	IPR051008	0.658789209	FALSE	554678	23	25334	1	0.043478261	3.94726E-05	0.811074794	FALSE
5410	helix	UniProtKB=Helical;transmembrane region	IPR005779	3.18E-09	TRUE	554678	8	25334	7	0.875	0.000276309	1.47E-08	TRUE
5410	helix	UniProtKB=Helical;transmembrane region	IPR026622	0.002085976	TRUE	554678	2	25334	2	1	7.89453E-05	0.004308979	TRUE
5410	helix	UniProtKB=Helical;transmembrane region	IPR047669	1.15E-06	TRUE	554678	6	25334	5	0.833333333	0.000197363	3.98E-06	TRUE
5410	helix	UniProtKB=Helical;transmembrane region	IPR005865	4.16E-13	TRUE	554678	11	25334	10	0.909090909	0.000394726	2.82E-12	TRUE
5410	helix	UniProtKB=Helical;transmembrane region	IPR005780	1.93E-06	TRUE	554678	15	25334	7	0.466666667	0.000276309	6.51E-06	TRUE
5410	helix	UniProtKB=Helical;transmembrane region	IPR008690	0.42936005	FALSE	554678	12	25334	1	0.083333333	3.94726E-05	0.56116464	FALSE
5410	helix	UniProtKB=Helical;transmembrane region	IPR040177	0.001716609	TRUE	554678	6	25334	3	0.5	0.000118418	0.003609569	TRUE
5410	helix	UniProtKB=Helical;transmembrane region	IPR008313	0.045673346	TRUE	554678	1	25334	1	1	3.94726E-05	0.073074148	FALSE
5410	helix	UniProtKB=Helical;transmembrane region	IPR005866	0.004485545	TRUE	554678	8	25334	3	0.375	0.000118418	0.008721545	TRUE
5410	helix	UniProtKB=Helical;transmembrane region	IPR031371	0.006067395	TRUE	554678	3	25334	2	0.666666667	7.89453E-05	0.011484026	TRUE
5410	helix	UniProtKB=Helical;transmembrane region	IPR017384	0.312020684	FALSE	554678	8	25334	1	0.125	3.94726E-05	0.42154878	FALSE
5410	helix	UniProtKB=Helical;transmembrane region	IPR053311	0.045673346	TRUE	554678	1	25334	1	1	3.94726E-05	0.073074148	FALSE
5410	helix	UniProtKB=Helical;transmembrane region	IPR051462	0.455423649	FALSE	554678	13	25334	1	0.076923077	3.94726E-05	0.590451838	FALSE
5410	helix	UniProtKB=Helical;transmembrane region	IPR050931	0.317420459	FALSE	554678	25	25334	2	0.08	7.89453E-05	0.428060457	FALSE
5410	helix	UniProtKB=Helical;transmembrane region	IPR017410	0.40204909	FALSE	554678	11	25334	1	0.090909091	3.94726E-05	0.529329478	FALSE
5410	helix	UniProtKB=Helical;transmembrane region	IPR042472	9.07E-09	TRUE	554678	6	25334	6	1	0.000236836	3.99E-08	TRUE
5410	helix	UniProtKB=Helical;transmembrane region	IPR019029	0.006067395	TRUE	554678	3	25334	2	0.666666667	7.89453E-05	0.011484026	TRUE
5410	helix	UniProtKB=Helical;transmembrane region	IPR047123	0.087250924	FALSE	554678	11	25334	2	0.181818182	7.89453E-05	0.132389028	FALSE
5410	helix	UniProtKB=Helical;transmembrane region	IPR018819	0.42936005	FALSE	554678	12	25334	1	0.083333333	3.94726E-05	0.56116464	FALSE
5410	helix	UniProtKB=Helical;transmembrane region	IPR023834	0.001716609	TRUE	554678	6	25334	3	0.5	0.000118418	0.003609569	TRUE
5410	helix	UniProtKB=Helical;transmembrane region	IPR053330	0.045673346	TRUE	554678	1	25334	1	1	3.94726E-05	0.073074148	FALSE
5410	helix	UniProtKB=Helical;transmembrane region	IPR051050	3.26E-16	TRUE	554678	21	25334	15	0.714285714	0.00059209	2.78E-15	TRUE
5410	helix	UniProtKB=Helical;transmembrane region	IPR004268	1.64E-20	TRUE	554678	26	25334	19	0.730769231	0.00074998	1.83E-19	TRUE
5410	helix	UniProtKB=Helical;transmembrane region	IPR052031	0.037577295	TRUE	554678	7	25334	2	0.285714286	7.89453E-05	0.061057022	FALSE
5410	helix	UniProtKB=Helical;transmembrane region	IPR009591	0.045673346	TRUE	554678	1	25334	1	1	3.94726E-05	0.073074148	FALSE
5410	helix	UniProtKB=Helical;transmembrane region	IPR002644	4.82E-08	TRUE	554678	104	25334	20	0.192307692	0.000789453	1.95E-07	TRUE
5410	helix	UniProtKB=Helical;transmembrane region	IPR051495	0.002230197	TRUE	554678	13	25334	4	0.307692308	0.000157891	0.004584254	TRUE
5410	helix	UniProtKB=Helical;transmembrane region	IPR040399	0.008973133	TRUE	554678	10	25334	3	0.3	0.000118418	0.016447903	TRUE
5410	helix	UniProtKB=Helical;transmembrane region	IPR039204	0.003002163	TRUE	554678	54	25334	8	0.148148148	0.000315781	0.006017274	TRUE
5410	helix	UniProtKB=Helical;transmembrane region	IPR050131	0.999534012	FALSE	554678	216	25334	2	0.009259259	7.89453E-05	1	FALSE
5410	helix	UniProtKB=Helical;transmembrane region	IPR004742	4.44E-62	TRUE	554678	48	25334	47	0.979166667	0.001855214	1.86E-60	TRUE
5410	helix	UniProtKB=Helical;transmembrane region	IPR026623	0.006067395	TRUE	554678	3	25334	2	0.666666667	7.89453E-05	0.011484026	TRUE
5410	helix	UniProtKB=Helical;transmembrane region	IPR052383	0.208438078	FALSE	554678	5	25334	1	0.2	3.94726E-05	0.292863668	FALSE
5410	helix	UniProtKB=Helical;transmembrane region	IPR026574	1.54E-07	TRUE	554678	21	25334	9	0.428571429	0.000355254	5.84E-07	TRUE
5410	helix	UniProtKB=Helical;transmembrane region	IPR010740	0.011766777	TRUE	554678	4	25334	2	0.5	7.89453E-05	0.021079062	TRUE
5410	helix	UniProtKB=Helical;transmembrane region	IPR044780	0.170554242	FALSE	554678	4	25334	1	0.25	3.94726E-05	0.243895682	FALSE
5410	helix	UniProtKB=Helical;transmembrane region	IPR021910	0.312020684	FALSE	554678	8	25334	1	0.125	3.94726E-05	0.42154878	FALSE
5410	helix	UniProtKB=Helical;transmembrane region	IPR051163	1.23E-09	TRUE	554678	18	25334	10	0.555555556	0.000394726	5.93E-09	TRUE
5410	helix	UniProtKB=Helical;transmembrane region	IPR010530	0.588625265	FALSE	554678	19	25334	1	0.052631579	3.94726E-05	0.738105257	FALSE
5410	helix	UniProtKB=Helical;transmembrane region	IPR039306	0.244591685	FALSE	554678	6	25334	1	0.166666667	3.94726E-05	0.338207171	FALSE
5410	helix	UniProtKB=Helical;transmembrane region	IPR019358	1.93E-06	TRUE	554678	15	25334	7	0.466666667	0.000276309	6.51E-06	TRUE
5410	helix	UniProtKB=Helical;transmembrane region	IPR023680	1.49E-27	TRUE	554678	22	25334	21	0.954545455	0.000828926	2.35E-26	TRUE
5410	helix	UniProtKB=Helical;transmembrane region	IPR052649	0.170554242	FALSE	554678	4	25334	1	0.25	3.94726E-05	0.243895682	FALSE
5410	helix	UniProtKB=Helical;transmembrane region	IPR003816	0.027670042	TRUE	554678	6	25334	2	0.333333333	7.89453E-05	0.046075118	TRUE
5410	helix	UniProtKB=Helical;transmembrane region	IPR020945	0.939470894	FALSE	554678	97	25334	2	0.020618557	7.89453E-05	1	FALSE
5410	helix	UniProtKB=Helical;transmembrane region	IPR051936	0.048607879	TRUE	554678	8	25334	2	0.25	7.89453E-05	0.077357059	FALSE
5410	helix	UniProtKB=Helical;transmembrane region	IPR003765	0.027670042	TRUE	554678	6	25334	2	0.333333333	7.89453E-05	0.046075118	TRUE
5410	helix	UniProtKB=Helical;transmembrane region	IPR011885	0.037577295	TRUE	554678	7	25334	2	0.285714286	7.89453E-05	0.061057022	FALSE
5410	helix	UniProtKB=Helical;transmembrane region	IPR024717	0.073554868	FALSE	554678	10	25334	2	0.2	7.89453E-05	0.113266192	FALSE
5410	helix	UniProtKB=Helical;transmembrane region	IPR051174	0.001031682	TRUE	554678	18	25334	5	0.277777778	0.000197363	0.002272562	TRUE
5410	helix	UniProtKB=Helical;transmembrane region	IPR004737	0.008973133	TRUE	554678	10	25334	3	0.3	0.000118418	0.016447903	TRUE
5410	helix	UniProtKB=Helical;transmembrane region	IPR011886	0.208438078	FALSE	554678	5	25334	1	0.2	3.94726E-05	0.292863668	FALSE
5410	helix	UniProtKB=Helical;transmembrane region	IPR051684	0.073554868	FALSE	554678	10	25334	2	0.2	7.89453E-05	0.113266192	FALSE
5410	helix	UniProtKB=Helical;transmembrane region	IPR009138	1.80E-15	TRUE	554678	11	25334	11	1	0.000434199	1.45E-14	TRUE
5410	helix	UniProtKB=Helical;transmembrane region	IPR050958	0.300336862	FALSE	554678	24	25334	2	0.083333333	7.89453E-05	0.40738666	FALSE
5410	helix	UniProtKB=Helical;transmembrane region	IPR050769	1.00E-06	TRUE	554678	32	25334	10	0.3125	0.000394726	3.51E-06	TRUE
5410	helix	UniProtKB=Helical;transmembrane region	IPR016605	0.011766777	TRUE	554678	4	25334	2	0.5	7.89453E-05	0.021079062	TRUE
5410	helix	UniProtKB=Helical;transmembrane region	IPR051427	1.98E-05	TRUE	554678	14	25334	6	0.428571429	0.000236836	5.94E-05	TRUE
5410	helix	UniProtKB=Helical;transmembrane region	IPR050841	0.009420796	TRUE	554678	29	25334	5	0.172413793	0.000197363	0.017198127	TRUE
5410	helix	UniProtKB=Helical;transmembrane region	IPR005896	1.18E-12	TRUE	554678	18	25334	12	0.666666667	0.000473672	7.72E-12	TRUE
5410	helix	UniProtKB=Helical;transmembrane region	IPR007626	5.37E-06	TRUE	554678	17	25334	7	0.411764706	0.000276309	1.72E-05	TRUE
5410	helix	UniProtKB=Helical;transmembrane region	IPR004688	2.35E-07	TRUE	554678	8	25334	6	0.75	0.000236836	8.76E-07	TRUE
5410	helix	UniProtKB=Helical;transmembrane region	IPR050045	8.28E-12	TRUE	554678	10	25334	9	0.9	0.000355254	4.99E-11	TRUE
5410	helix	UniProtKB=Helical;transmembrane region	IPR003372	0.377029319	FALSE	554678	233	25334	12	0.051502146	0.000473672	0.499797872	FALSE
5410	helix	UniProtKB=Helical;transmembrane region	IPR004671	5.50E-22	TRUE	554678	126	25334	39	0.30952381	0.001539433	6.73E-21	TRUE
5410	helix	UniProtKB=Helical;transmembrane region	IPR044839	3.86E-06	TRUE	554678	7	25334	5	0.714285714	0.000197363	1.26E-05	TRUE
5410	helix	UniProtKB=Helical;transmembrane region	IPR012809	0.001716609	TRUE	554678	6	25334	3	0.5	0.000118418	0.003609569	TRUE
5410	helix	UniProtKB=Helical;transmembrane region	IPR051784	0.006500629	TRUE	554678	9	25334	3	0.333333333	0.000118418	0.012243079	TRUE
5410	helix	UniProtKB=Helical;transmembrane region	IPR005981	0.048607879	TRUE	554678	8	25334	2	0.25	7.89453E-05	0.077357059	FALSE
5410	helix	UniProtKB=Helical;transmembrane region	IPR044523	0.000368013	TRUE	554678	4	25334	3	0.75	0.000118418	0.000887121	TRUE
5410	helix	UniProtKB=Helical;transmembrane region	IPR026255	0.002901909	TRUE	554678	7	25334	3	0.428571429	0.000118418	0.005835911	TRUE
5410	helix	UniProtKB=Helical;transmembrane region	IPR053490	0.089260715	FALSE	554678	2	25334	1	0.5	3.94726E-05	0.135159991	FALSE
5410	helix	UniProtKB=Helical;transmembrane region	IPR052734	0.006067395	TRUE	554678	3	25334	2	0.666666667	7.89453E-05	0.011484026	TRUE
5410	helix	UniProtKB=Helical;transmembrane region	IPR011399	0.130857375	FALSE	554678	3	25334	1	0.333333333	3.94726E-05	0.191894998	FALSE
5410	helix	UniProtKB=Helical;transmembrane region	IPR052378	0.208438078	FALSE	554678	5	25334	1	0.2	3.94726E-05	0.292863668	FALSE
5410	helix	UniProtKB=Helical;transmembrane region	IPR008358	0.002085976	TRUE	554678	2	25334	2	1	7.89453E-05	0.004308979	TRUE
5410	helix	UniProtKB=Helical;transmembrane region	IPR045016	1.15E-06	TRUE	554678	6	25334	5	0.833333333	0.000197363	3.98E-06	TRUE
5410	helix	UniProtKB=Helical;transmembrane region	IPR052180	0.244591685	FALSE	554678	6	25334	1	0.166666667	3.94726E-05	0.338207171	FALSE
5410	helix	UniProtKB=Helical;transmembrane region	IPR004770	0.170554242	FALSE	554678	4	25334	1	0.25	3.94726E-05	0.243895682	FALSE
5410	helix	UniProtKB=Helical;transmembrane region	IPR004672	0.045673346	TRUE	554678	1	25334	1	1	3.94726E-05	0.073074148	FALSE
5410	helix	UniProtKB=Helical;transmembrane region	IPR023729	1.83E-94	TRUE	554678	84	25334	77	0.916666667	0.003039394	1.45E-92	TRUE
5410	helix	UniProtKB=Helical;transmembrane region	IPR052754	0.006067395	TRUE	554678	3	25334	2	0.666666667	7.89453E-05	0.011484026	TRUE
5410	helix	UniProtKB=Helical;transmembrane region	IPR032688	0.000888596	TRUE	554678	5	25334	3	0.6	0.000118418	0.001983845	TRUE
5410	helix	UniProtKB=Helical;transmembrane region	IPR021532	1.99E-07	TRUE	554678	5	25334	5	1	0.000197363	7.47E-07	TRUE
5410	helix	UniProtKB=Helical;transmembrane region	IPR044394	4.35E-06	TRUE	554678	4	25334	4	1	0.000157891	1.41E-05	TRUE
5410	helix	UniProtKB=Helical;transmembrane region	IPR022331	0.130857375	FALSE	554678	3	25334	1	0.333333333	3.94726E-05	0.191894998	FALSE
5410	helix	UniProtKB=Helical;transmembrane region	IPR022336	9.53E-05	TRUE	554678	3	25334	3	1	0.000118418	0.000258556	TRUE
5410	helix	UniProtKB=Helical;transmembrane region	IPR051355	0.504034037	FALSE	554678	15	25334	1	0.066666667	3.94726E-05	0.645252021	FALSE
5410	helix	UniProtKB=Helical;transmembrane region	IPR008516	0.548305483	FALSE	554678	17	25334	1	0.058823529	3.94726E-05	0.694984218	FALSE
5410	helix	UniProtKB=Helical;transmembrane region	IPR001860	2.78E-05	TRUE	554678	142	25334	19	0.133802817	0.00074998	8.17E-05	TRUE
5410	helix	UniProtKB=Helical;transmembrane region	IPR017373	0.045673346	TRUE	554678	1	25334	1	1	3.94726E-05	0.073074148	FALSE
5410	helix	UniProtKB=Helical;transmembrane region	IPR028114	0.130857375	FALSE	554678	3	25334	1	0.333333333	3.94726E-05	0.191894998	FALSE
5410	helix	UniProtKB=Helical;transmembrane region	IPR019321	0.312020684	FALSE	554678	8	25334	1	0.125	3.94726E-05	0.42154878	FALSE
5410	helix	UniProtKB=Helical;transmembrane region	IPR003570	0.002085976	TRUE	554678	2	25334	2	1	7.89453E-05	0.004308979	TRUE
5410	helix	UniProtKB=Helical;transmembrane region	IPR033580	3.17E-07	TRUE	554678	17	25334	8	0.470588235	0.000315781	1.17E-06	TRUE
5410	helix	UniProtKB=Helical;transmembrane region	IPR017566	0.089260715	FALSE	554678	2	25334	1	0.5	3.94726E-05	0.135159991	FALSE
5410	helix	UniProtKB=Helical;transmembrane region	IPR017563	0.045673346	TRUE	554678	1	25334	1	1	3.94726E-05	0.073074148	FALSE
5410	helix	UniProtKB=Helical;transmembrane region	IPR010204	1.28E-05	TRUE	554678	19	25334	7	0.368421053	0.000276309	3.93E-05	TRUE
5410	helix	UniProtKB=Helical;transmembrane region	IPR004338	2.29E-34	TRUE	554678	152	25334	55	0.361842105	0.002170996	4.79E-33	TRUE
5410	helix	UniProtKB=Helical;transmembrane region	IPR010966	0.822676606	FALSE	554678	37	25334	1	0.027027027	3.94726E-05	0.973417897	FALSE
5410	helix	UniProtKB=Helical;transmembrane region	IPR003667	3.95E-55	TRUE	554678	392	25334	111	0.283163265	0.004381464	1.38E-53	TRUE
5410	helix	UniProtKB=Helical;transmembrane region	IPR011292	5.83E-06	TRUE	554678	74	25334	14	0.189189189	0.000552617	1.86E-05	TRUE
5410	helix	UniProtKB=Helical;transmembrane region	IPR038772	0.094473362	FALSE	554678	24	25334	3	0.125	0.000118418	0.142197369	FALSE
5410	helix	UniProtKB=Helical;transmembrane region	IPR017766	0.548305483	FALSE	554678	17	25334	1	0.058823529	3.94726E-05	0.694984218	FALSE
5410	helix	UniProtKB=Helical;transmembrane region	IPR010967	3.01E-10	TRUE	554678	79	25334	20	0.253164557	0.000789453	1.55E-09	TRUE
5410	helix	UniProtKB=Helical;transmembrane region	IPR050133	1.30E-07	TRUE	554678	210	25334	29	0.138095238	0.001144707	5.00E-07	TRUE
5410	helix	UniProtKB=Helical;transmembrane region	IPR024883	0.170554242	FALSE	554678	4	25334	1	0.25	3.94726E-05	0.243895682	FALSE
5410	helix	UniProtKB=Helical;transmembrane region	IPR009495	0.089260715	FALSE	554678	2	25334	1	0.5	3.94726E-05	0.135159991	FALSE
5410	helix	UniProtKB=Helical;transmembrane region	IPR010205	0.013509601	TRUE	554678	56	25334	7	0.125	0.000276309	0.023890763	TRUE
5410	helix	UniProtKB=Helical;transmembrane region	IPR045835	6.60E-06	TRUE	554678	12	25334	6	0.5	0.000236836	2.09E-05	TRUE
5410	helix	UniProtKB=Helical;transmembrane region	IPR045833	0.000262516	TRUE	554678	8	25334	4	0.5	0.000157891	0.000653788	TRUE
5410	helix	UniProtKB=Helical;transmembrane region	IPR022068	0.000262516	TRUE	554678	8	25334	4	0.5	0.000157891	0.000653788	TRUE
5410	helix	UniProtKB=Helical;transmembrane region	IPR045836	1.98E-05	TRUE	554678	14	25334	6	0.428571429	0.000236836	5.94E-05	TRUE
5410	helix	UniProtKB=Helical;transmembrane region	IPR050301	6.72E-06	TRUE	554678	85	25334	15	0.176470588	0.00059209	2.13E-05	TRUE
5410	helix	UniProtKB=Helical;transmembrane region	IPR016833	0.526687074	FALSE	554678	16	25334	1	0.0625	3.94726E-05	0.671033988	FALSE
5410	helix	UniProtKB=Helical;transmembrane region	IPR004293	0.343443454	FALSE	554678	9	25334	1	0.111111111	3.94726E-05	0.459744481	FALSE
5410	helix	UniProtKB=Helical;transmembrane region	IPR044323	0.170554242	FALSE	554678	4	25334	1	0.25	3.94726E-05	0.243895682	FALSE
5410	helix	UniProtKB=Helical;transmembrane region	IPR007826	0.754386028	FALSE	554678	137	25334	5	0.03649635	0.000197363	0.909161608	FALSE
5410	helix	UniProtKB=Helical;transmembrane region	IPR020777	0.000567784	TRUE	554678	16	25334	5	0.3125	0.000197363	0.00131706	TRUE
5410	helix	UniProtKB=Helical;transmembrane region	IPR020461	0.000368013	TRUE	554678	4	25334	3	0.75	0.000118418	0.000887121	TRUE
5410	helix	UniProtKB=Helical;transmembrane region	IPR020446	0.048607879	TRUE	554678	8	25334	2	0.25	7.89453E-05	0.077357059	FALSE
5410	helix	UniProtKB=Helical;transmembrane region	IPR017232	0.002085976	TRUE	554678	2	25334	2	1	7.89453E-05	0.004308979	TRUE
5410	helix	UniProtKB=Helical;transmembrane region	IPR010217	0.045673346	TRUE	554678	1	25334	1	1	3.94726E-05	0.073074148	FALSE
5410	helix	UniProtKB=Helical;transmembrane region	IPR050290	2.18E-112	TRUE	554678	90	25334	87	0.966666667	0.00343412	2.28E-110	TRUE
5410	helix	UniProtKB=Helical;transmembrane region	IPR029476	0.089260715	FALSE	554678	2	25334	1	0.5	3.94726E-05	0.135159991	FALSE
5410	helix	UniProtKB=Helical;transmembrane region	IPR017588	0.001716609	TRUE	554678	6	25334	3	0.5	0.000118418	0.003609569	TRUE
5410	helix	UniProtKB=Helical;transmembrane region	IPR006042	2.89E-08	TRUE	554678	29	25334	11	0.379310345	0.000434199	1.20E-07	TRUE
5410	helix	UniProtKB=Helical;transmembrane region	IPR018270	1.64E-11	TRUE	554678	21	25334	12	0.571428571	0.000473672	9.59E-11	TRUE
5410	helix	UniProtKB=Helical;transmembrane region	IPR008276	1.64E-11	TRUE	554678	21	25334	12	0.571428571	0.000473672	9.59E-11	TRUE
5410	helix	UniProtKB=Helical;transmembrane region	IPR007262	0.588625265	FALSE	554678	19	25334	1	0.052631579	3.94726E-05	0.738105257	FALSE
5410	helix	UniProtKB=Helical;transmembrane region	IPR050584	0.003134291	TRUE	554678	43	25334	7	0.162790698	0.000276309	0.006256225	TRUE
5410	helix	UniProtKB=Helical;transmembrane region	IPR026845	0.716986403	FALSE	554678	27	25334	1	0.037037037	3.94726E-05	0.871792654	FALSE
5410	helix	UniProtKB=Helical;transmembrane region	IPR047132	0.625346097	FALSE	554678	21	25334	1	0.047619048	3.94726E-05	0.776876717	FALSE
5410	helix	UniProtKB=Helical;transmembrane region	IPR016935	0.011766777	TRUE	554678	4	25334	2	0.5	7.89453E-05	0.021079062	TRUE
5410	helix	UniProtKB=Helical;transmembrane region	IPR044819	0.130857375	FALSE	554678	3	25334	1	0.333333333	3.94726E-05	0.191894998	FALSE
5410	helix	UniProtKB=Helical;transmembrane region	IPR039205	0.312020684	FALSE	554678	8	25334	1	0.125	3.94726E-05	0.42154878	FALSE
5410	helix	UniProtKB=Helical;transmembrane region	IPR006733	0.027670042	TRUE	554678	6	25334	2	0.333333333	7.89453E-05	0.046075118	TRUE
5410	helix	UniProtKB=Helical;transmembrane region	IPR029454	0.000455375	TRUE	554678	9	25334	4	0.444444444	0.000157891	0.001076007	TRUE
5410	helix	UniProtKB=Helical;transmembrane region	IPR052728	0.130857375	FALSE	554678	3	25334	1	0.333333333	3.94726E-05	0.191894998	FALSE
5410	helix	UniProtKB=Helical;transmembrane region	IPR005899	0.351258439	FALSE	554678	27	25334	2	0.074074074	7.89453E-05	0.468805407	FALSE
5410	helix	UniProtKB=Helical;transmembrane region	IPR023424	0.658789209	FALSE	554678	23	25334	1	0.043478261	3.94726E-05	0.811074794	FALSE
5410	helix	UniProtKB=Helical;transmembrane region	IPR035113	0.130857375	FALSE	554678	3	25334	1	0.333333333	3.94726E-05	0.191894998	FALSE
5410	helix	UniProtKB=Helical;transmembrane region	IPR050956	0.000598459	TRUE	554678	24	25334	6	0.25	0.000236836	0.001380306	TRUE
5410	helix	UniProtKB=Helical;transmembrane region	IPR039454	0.002085976	TRUE	554678	2	25334	2	1	7.89453E-05	0.004308979	TRUE
5410	helix	UniProtKB=Helical;transmembrane region	IPR012446	0.164238475	FALSE	554678	16	25334	2	0.125	7.89453E-05	0.235832014	FALSE
5410	helix	UniProtKB=Helical;transmembrane region	IPR020881	0.000221755	TRUE	554678	37	25334	8	0.216216216	0.000315781	0.00056017	TRUE
5410	helix	UniProtKB=Helical;transmembrane region	IPR026609	0.019018898	TRUE	554678	5	25334	2	0.4	7.89453E-05	0.03266221	TRUE
5410	helix	UniProtKB=Helical;transmembrane region	IPR007203	0.642458442	FALSE	554678	22	25334	1	0.045454545	3.94726E-05	0.794414711	FALSE
5410	helix	UniProtKB=Helical;transmembrane region	IPR005497	0.993751763	FALSE	554678	154	25334	2	0.012987013	7.89453E-05	1	FALSE
5410	helix	UniProtKB=Helical;transmembrane region	IPR006727	0.279094083	FALSE	554678	7	25334	1	0.142857143	3.94726E-05	0.381251329	FALSE
5410	helix	UniProtKB=Helical;transmembrane region	IPR023725	1.57E-12	TRUE	554678	61	25334	20	0.327868852	0.000789453	1.02E-11	TRUE
5410	helix	UniProtKB=Helical;transmembrane region	IPR000648	0.822908573	FALSE	554678	68	25334	2	0.029411765	7.89453E-05	0.973508756	FALSE
5410	helix	UniProtKB=Helical;transmembrane region	IPR005178	0.448544901	FALSE	554678	33	25334	2	0.060606061	7.89453E-05	0.583140905	FALSE
5410	helix	UniProtKB=Helical;transmembrane region	IPR029387	0.170554242	FALSE	554678	4	25334	1	0.25	3.94726E-05	0.243895682	FALSE
5410	helix	UniProtKB=Helical;transmembrane region	IPR052678	0.170554242	FALSE	554678	4	25334	1	0.25	3.94726E-05	0.243895682	FALSE
5410	helix	UniProtKB=Helical;transmembrane region	IPR008814	0.480296856	FALSE	554678	14	25334	1	0.071428571	3.94726E-05	0.619032836	FALSE
5410	helix	UniProtKB=Helical;transmembrane region	IPR047164	6.10E-08	TRUE	554678	7	25334	6	0.857142857	0.000236836	2.43E-07	TRUE
5410	helix	UniProtKB=Helical;transmembrane region	IPR004648	0.034141318	TRUE	554678	16	25334	3	0.1875	0.000118418	0.055863981	FALSE
5410	helix	UniProtKB=Helical;transmembrane region	IPR021086	0.002085976	TRUE	554678	2	25334	2	1	7.89453E-05	0.004308979	TRUE
5410	helix	UniProtKB=Helical;transmembrane region	IPR014412	1.26E-19	TRUE	554678	59	25334	26	0.440677966	0.001026289	1.34E-18	TRUE
5410	helix	UniProtKB=Helical;transmembrane region	IPR008447	6.10E-08	TRUE	554678	7	25334	6	0.857142857	0.000236836	2.43E-07	TRUE
5410	helix	UniProtKB=Helical;transmembrane region	IPR011851	6.49E-27	TRUE	554678	25	25334	22	0.88	0.000868398	9.92E-26	TRUE
5410	helix	UniProtKB=Helical;transmembrane region	IPR009896	0.130857375	FALSE	554678	3	25334	1	0.333333333	3.94726E-05	0.191894998	FALSE
5410	helix	UniProtKB=Helical;transmembrane region	IPR013875	0.14797633	FALSE	554678	15	25334	2	0.133333333	7.89453E-05	0.214667478	FALSE
5410	helix	UniProtKB=Helical;transmembrane region	IPR050759	0.448544901	FALSE	554678	33	25334	2	0.060606061	7.89453E-05	0.583140905	FALSE
5410	helix	UniProtKB=Helical;transmembrane region	IPR051378	0.000405606	TRUE	554678	15	25334	5	0.333333333	0.000197363	0.000968621	TRUE
5410	helix	UniProtKB=Helical;transmembrane region	IPR013233	0.526687074	FALSE	554678	16	25334	1	0.0625	3.94726E-05	0.671033988	FALSE
5410	helix	UniProtKB=Helical;transmembrane region	IPR042322	0.455423649	FALSE	554678	13	25334	1	0.076923077	3.94726E-05	0.590451838	FALSE
5410	helix	UniProtKB=Helical;transmembrane region	IPR052684	0.000368013	TRUE	554678	4	25334	3	0.75	0.000118418	0.000887121	TRUE
5410	helix	UniProtKB=Helical;transmembrane region	IPR004004	4.70E-05	TRUE	554678	67	25334	12	0.179104478	0.000473672	0.00013398	TRUE
5410	helix	UniProtKB=Helical;transmembrane region	IPR031627	6.76E-07	TRUE	554678	9	25334	6	0.666666667	0.000236836	2.40E-06	TRUE
5410	helix	UniProtKB=Helical;transmembrane region	IPR050396	0.949819395	FALSE	554678	64	25334	1	0.015625	3.94726E-05	1	FALSE
5410	helix	UniProtKB=Helical;transmembrane region	IPR051838	0.343443454	FALSE	554678	9	25334	1	0.111111111	3.94726E-05	0.459744481	FALSE
5410	helix	UniProtKB=Helical;transmembrane region	IPR028266	0.019018898	TRUE	554678	5	25334	2	0.4	7.89453E-05	0.03266221	TRUE
5410	helix	UniProtKB=Helical;transmembrane region	IPR022570	2.01E-20	TRUE	554678	23	25334	18	0.782608696	0.000710508	2.23E-19	TRUE
5410	helix	UniProtKB=Helical;transmembrane region	IPR050788	0.002946392	TRUE	554678	32	25334	6	0.1875	0.000236836	0.005918729	TRUE
5410	helix	UniProtKB=Helical;transmembrane region	IPR000992	0.004045351	TRUE	554678	34	25334	6	0.176470588	0.000236836	0.007918412	TRUE
5410	helix	UniProtKB=Helical;transmembrane region	IPR050515	0.077177572	FALSE	554678	50	25334	5	0.1	0.000197363	0.118336429	FALSE
5410	helix	UniProtKB=Helical;transmembrane region	IPR043760	2.10E-05	TRUE	554678	5	25334	4	0.8	0.000157891	6.26E-05	TRUE
5410	helix	UniProtKB=Helical;transmembrane region	IPR039797	0.00018771	TRUE	554678	13	25334	5	0.384615385	0.000197363	0.000481536	TRUE
5410	helix	UniProtKB=Helical;transmembrane region	IPR050754	0.189972003	FALSE	554678	33	25334	3	0.090909091	0.000118418	0.269239662	FALSE
5410	helix	UniProtKB=Helical;transmembrane region	IPR011849	0.089260715	FALSE	554678	2	25334	1	0.5	3.94726E-05	0.135159991	FALSE
5410	helix	UniProtKB=Helical;transmembrane region	IPR024379	0.002085976	TRUE	554678	2	25334	2	1	7.89453E-05	0.004308979	TRUE
5410	helix	UniProtKB=Helical;transmembrane region	IPR003683	0.502848475	FALSE	554678	168	25334	8	0.047619048	0.000315781	0.643899026	FALSE
5410	helix	UniProtKB=Helical;transmembrane region	IPR042379	0.089260715	FALSE	554678	2	25334	1	0.5	3.94726E-05	0.135159991	FALSE
5410	helix	UniProtKB=Helical;transmembrane region	IPR050706	0.000899353	TRUE	554678	35	25334	7	0.2	0.000276309	0.002004296	TRUE
5410	helix	UniProtKB=Helical;transmembrane region	IPR050659	0.250479797	FALSE	554678	38	25334	3	0.078947368	0.000118418	0.345663221	FALSE
5410	helix	UniProtKB=Helical;transmembrane region	IPR007802	2.81E-05	TRUE	554678	130	25334	18	0.138461538	0.000710508	8.24E-05	TRUE
5410	helix	UniProtKB=Helical;transmembrane region	IPR004768	5.57E-07	TRUE	554678	13	25334	7	0.538461538	0.000276309	2.00E-06	TRUE
5410	helix	UniProtKB=Helical;transmembrane region	IPR012595	0.300642112	FALSE	554678	42	25334	3	0.071428571	0.000118418	0.407756629	FALSE
5410	helix	UniProtKB=Helical;transmembrane region	IPR004779	6.60E-06	TRUE	554678	12	25334	6	0.5	0.000236836	2.09E-05	TRUE
5410	helix	UniProtKB=Helical;transmembrane region	IPR024960	0.011922617	TRUE	554678	11	25334	3	0.272727273	0.000118418	0.021318665	TRUE
5410	helix	UniProtKB=Helical;transmembrane region	IPR005344	0.373431075	FALSE	554678	10	25334	1	0.1	3.94726E-05	0.495603945	FALSE
5410	helix	UniProtKB=Helical;transmembrane region	IPR051645	0.40204909	FALSE	554678	11	25334	1	0.090909091	3.94726E-05	0.529329478	FALSE
5410	helix	UniProtKB=Helical;transmembrane region	IPR052722	0.006067395	TRUE	554678	3	25334	2	0.666666667	7.89453E-05	0.011484026	TRUE
5410	helix	UniProtKB=Helical;transmembrane region	IPR026037	0.130857375	FALSE	554678	3	25334	1	0.333333333	3.94726E-05	0.191894998	FALSE
5410	helix	UniProtKB=Helical;transmembrane region	IPR006435	0.002085976	TRUE	554678	2	25334	2	1	7.89453E-05	0.004308979	TRUE
5410	helix	UniProtKB=Helical;transmembrane region	IPR015510	0.83850565	FALSE	554678	39	25334	1	0.025641026	3.94726E-05	0.98767653	FALSE
5410	helix	UniProtKB=Helical;transmembrane region	IPR004570	0.111936797	FALSE	554678	56	25334	5	0.089285714	0.000197363	0.165973883	FALSE
5410	helix	UniProtKB=Helical;transmembrane region	IPR023762	0.716986403	FALSE	554678	27	25334	1	0.037037037	3.94726E-05	0.871792654	FALSE
5410	helix	UniProtKB=Helical;transmembrane region	IPR004900	0.019018898	TRUE	554678	5	25334	2	0.4	7.89453E-05	0.03266221	TRUE
5410	helix	UniProtKB=Helical;transmembrane region	IPR015664	1.63E-10	TRUE	554678	9	25334	8	0.888888889	0.000315781	8.69E-10	TRUE
5410	helix	UniProtKB=Helical;transmembrane region	IPR007977	0.244591685	FALSE	554678	6	25334	1	0.166666667	3.94726E-05	0.338207171	FALSE
5410	helix	UniProtKB=Helical;transmembrane region	IPR050248	0.725252472	FALSE	554678	107	25334	4	0.037383178	0.000157891	0.879712178	FALSE
5410	helix	UniProtKB=Helical;transmembrane region	IPR017219	2.10E-05	TRUE	554678	5	25334	4	0.8	0.000157891	6.26E-05	TRUE
5410	helix	UniProtKB=Helical;transmembrane region	IPR034334	2.10E-05	TRUE	554678	5	25334	4	0.8	0.000157891	6.26E-05	TRUE
5410	helix	UniProtKB=Helical;transmembrane region	IPR005281	0.625346097	FALSE	554678	21	25334	1	0.047619048	3.94726E-05	0.776876717	FALSE
5410	helix	UniProtKB=Helical;transmembrane region	IPR027290	4.14E-10	TRUE	554678	7	25334	7	1	0.000276309	2.10E-09	TRUE
5410	helix	UniProtKB=Helical;transmembrane region	IPR040079	0.999999517	FALSE	554678	311	25334	1	0.003215434	3.94726E-05	1	FALSE
5410	helix	UniProtKB=Helical;transmembrane region	IPR051107	0.06076787	FALSE	554678	20	25334	3	0.15	0.000118418	0.095069135	FALSE
5410	helix	UniProtKB=Helical;transmembrane region	IPR014024	0.002722525	TRUE	554678	22	25334	5	0.227272727	0.000197363	0.005499842	TRUE
5410	helix	UniProtKB=Helical;transmembrane region	IPR051511	0.455423649	FALSE	554678	13	25334	1	0.076923077	3.94726E-05	0.590451838	FALSE
5410	helix	UniProtKB=Helical;transmembrane region	IPR008733	0.000209612	TRUE	554678	28	25334	7	0.25	0.000276309	0.000532497	TRUE
5410	helix	UniProtKB=Helical;transmembrane region	IPR027288	2.10E-05	TRUE	554678	5	25334	4	0.8	0.000157891	6.26E-05	TRUE
5410	helix	UniProtKB=Helical;transmembrane region	IPR006966	0.548305483	FALSE	554678	17	25334	1	0.058823529	3.94726E-05	0.694984218	FALSE
5410	helix	UniProtKB=Helical;transmembrane region	IPR005870	0.524888406	FALSE	554678	127	25334	6	0.047244094	0.000236836	0.669014103	FALSE
5410	helix	UniProtKB=Helical;transmembrane region	IPR010573	0.000888596	TRUE	554678	5	25334	3	0.6	0.000118418	0.001983845	TRUE
5410	helix	UniProtKB=Helical;transmembrane region	IPR023829	0.002085976	TRUE	554678	2	25334	2	1	7.89453E-05	0.004308979	TRUE
5410	helix	UniProtKB=Helical;transmembrane region	IPR013078	1	FALSE	554678	656	25334	3	0.004573171	0.000118418	1	FALSE
5410	helix	UniProtKB=Helical;transmembrane region	IPR051021	0.076801916	FALSE	554678	22	25334	3	0.136363636	0.000118418	0.117803624	FALSE
5410	helix	UniProtKB=Helical;transmembrane region	IPR007217	0.000731454	TRUE	554678	10	25334	4	0.4	0.000157891	0.001659594	TRUE
5410	helix	UniProtKB=Helical;transmembrane region	IPR051496	0.002230197	TRUE	554678	13	25334	4	0.307692308	0.000157891	0.004584254	TRUE
5410	helix	UniProtKB=Helical;transmembrane region	IPR001087	0.920084405	FALSE	554678	152	25334	4	0.026315789	0.000157891	1	FALSE
5410	helix	UniProtKB=Helical;transmembrane region	IPR038885	6.06E-05	TRUE	554678	6	25334	4	0.666666667	0.000157891	0.000170012	TRUE
5410	helix	UniProtKB=Helical;transmembrane region	IPR033682	0.504034037	FALSE	554678	15	25334	1	0.066666667	3.94726E-05	0.645252021	FALSE
5410	helix	UniProtKB=Helical;transmembrane region	IPR017661	4.35E-06	TRUE	554678	4	25334	4	1	0.000157891	1.41E-05	TRUE
5410	helix	UniProtKB=Helical;transmembrane region	IPR051542	0.42936005	FALSE	554678	12	25334	1	0.083333333	3.94726E-05	0.56116464	FALSE
5410	helix	UniProtKB=Helical;transmembrane region	IPR044566	0.279094083	FALSE	554678	7	25334	1	0.142857143	3.94726E-05	0.381251329	FALSE
5410	helix	UniProtKB=Helical;transmembrane region	IPR052486	0.019018898	TRUE	554678	5	25334	2	0.4	7.89453E-05	0.03266221	TRUE
5410	helix	UniProtKB=Helical;transmembrane region	IPR004738	1.33E-06	TRUE	554678	26	25334	9	0.346153846	0.000355254	4.56E-06	TRUE
5410	helix	UniProtKB=Helical;transmembrane region	IPR047818	4.35E-06	TRUE	554678	4	25334	4	1	0.000157891	1.41E-05	TRUE
5410	helix	UniProtKB=Helical;transmembrane region	IPR025654	0.703440923	FALSE	554678	26	25334	1	0.038461538	3.94726E-05	0.857733067	FALSE
5410	helix	UniProtKB=Helical;transmembrane region	IPR025655	0.073554868	FALSE	554678	10	25334	2	0.2	7.89453E-05	0.113266192	FALSE
5410	helix	UniProtKB=Helical;transmembrane region	IPR021766	0.170554242	FALSE	554678	4	25334	1	0.25	3.94726E-05	0.243895682	FALSE
5410	helix	UniProtKB=Helical;transmembrane region	IPR014310	0.208438078	FALSE	554678	5	25334	1	0.2	3.94726E-05	0.292863668	FALSE
5410	helix	UniProtKB=Helical;transmembrane region	IPR039606	0.006500629	TRUE	554678	9	25334	3	0.333333333	0.000118418	0.012243079	TRUE
5410	helix	UniProtKB=Helical;transmembrane region	IPR015679	0.822676606	FALSE	554678	37	25334	1	0.027027027	3.94726E-05	0.973417897	FALSE
5410	helix	UniProtKB=Helical;transmembrane region	IPR047281	1.89E-11	TRUE	554678	8	25334	8	1	0.000315781	1.10E-10	TRUE
5410	helix	UniProtKB=Helical;transmembrane region	IPR000272	3.34E-05	TRUE	554678	37	25334	9	0.243243243	0.000355254	9.71E-05	TRUE
5410	helix	UniProtKB=Helical;transmembrane region	IPR050444	0.283105934	FALSE	554678	59	25334	4	0.06779661	0.000157891	0.386101104	FALSE
5410	helix	UniProtKB=Helical;transmembrane region	IPR031152	1.99E-07	TRUE	554678	5	25334	5	1	0.000197363	7.47E-07	TRUE
5410	helix	UniProtKB=Helical;transmembrane region	IPR003737	0.923947513	FALSE	554678	91	25334	2	0.021978022	7.89453E-05	1	FALSE
5410	helix	UniProtKB=Helical;transmembrane region	IPR033562	0.00160174	TRUE	554678	12	25334	4	0.333333333	0.000157891	0.003385048	TRUE
5410	helix	UniProtKB=Helical;transmembrane region	IPR031982	0.045673346	TRUE	554678	1	25334	1	1	3.94726E-05	0.073074148	FALSE
5410	helix	UniProtKB=Helical;transmembrane region	IPR045033	0.208438078	FALSE	554678	5	25334	1	0.2	3.94726E-05	0.292863668	FALSE
5410	helix	UniProtKB=Helical;transmembrane region	IPR007720	0.011766777	TRUE	554678	4	25334	2	0.5	7.89453E-05	0.021079062	TRUE
5410	helix	UniProtKB=Helical;transmembrane region	IPR001461	0.994221741	FALSE	554678	267	25334	5	0.018726592	0.000197363	1	FALSE
5410	helix	UniProtKB=Helical;transmembrane region	IPR007663	0.130857375	FALSE	554678	3	25334	1	0.333333333	3.94726E-05	0.191894998	FALSE
5410	helix	UniProtKB=Helical;transmembrane region	IPR052387	0.208438078	FALSE	554678	5	25334	1	0.2	3.94726E-05	0.292863668	FALSE
5410	helix	UniProtKB=Helical;transmembrane region	IPR045221	0.189972003	FALSE	554678	33	25334	3	0.090909091	0.000118418	0.269239662	FALSE
5410	helix	UniProtKB=Helical;transmembrane region	IPR039507	0.312020684	FALSE	554678	8	25334	1	0.125	3.94726E-05	0.42154878	FALSE
5410	helix	UniProtKB=Helical;transmembrane region	IPR008873	0.312020684	FALSE	554678	8	25334	1	0.125	3.94726E-05	0.42154878	FALSE
5410	helix	UniProtKB=Helical;transmembrane region	IPR012136	0.002901909	TRUE	554678	7	25334	3	0.428571429	0.000118418	0.005835911	TRUE
5410	helix	UniProtKB=Helical;transmembrane region	IPR008390	0.045673346	TRUE	554678	1	25334	1	1	3.94726E-05	0.073074148	FALSE
5410	helix	UniProtKB=Helical;transmembrane region	IPR024354	4.25E-11	TRUE	554678	18	25334	11	0.611111111	0.000434199	2.40E-10	TRUE
5410	helix	UniProtKB=Helical;transmembrane region	IPR045219	0.011922617	TRUE	554678	11	25334	3	0.272727273	0.000118418	0.021318665	TRUE
5410	helix	UniProtKB=Helical;transmembrane region	IPR043445	0.019018898	TRUE	554678	5	25334	2	0.4	7.89453E-05	0.03266221	TRUE
5410	helix	UniProtKB=Helical;transmembrane region	IPR000936	1.06E-11	TRUE	554678	35	25334	15	0.428571429	0.00059209	6.33E-11	TRUE
5410	helix	UniProtKB=Helical;transmembrane region	IPR050767	0.056535597	FALSE	554678	32	25334	4	0.125	0.000157891	0.088924676	FALSE
5410	helix	UniProtKB=Helical;transmembrane region	IPR006916	0.504034037	FALSE	554678	15	25334	1	0.066666667	3.94726E-05	0.645252021	FALSE
5410	helix	UniProtKB=Helical;transmembrane region	IPR027005	0.01088751	TRUE	554678	30	25334	5	0.166666667	0.000197363	0.019632881	TRUE
5410	helix	UniProtKB=Helical;transmembrane region	IPR003936	0.027670042	TRUE	554678	6	25334	2	0.333333333	7.89453E-05	0.046075118	TRUE
5410	helix	UniProtKB=Helical;transmembrane region	IPR004895	1.90E-11	TRUE	554678	42	25334	16	0.380952381	0.000631562	1.10E-10	TRUE
5410	helix	UniProtKB=Helical;transmembrane region	IPR005984	3.18E-09	TRUE	554678	8	25334	7	0.875	0.000276309	1.47E-08	TRUE
5410	helix	UniProtKB=Helical;transmembrane region	IPR001952	0.716986403	FALSE	554678	27	25334	1	0.037037037	3.94726E-05	0.871792654	FALSE
5410	helix	UniProtKB=Helical;transmembrane region	IPR001213	1.15E-06	TRUE	554678	6	25334	5	0.833333333	0.000197363	3.98E-06	TRUE
5410	helix	UniProtKB=Helical;transmembrane region	IPR045260	0.008973133	TRUE	554678	10	25334	3	0.3	0.000118418	0.016447903	TRUE
5410	helix	UniProtKB=Helical;transmembrane region	IPR019178	1.18E-05	TRUE	554678	13	25334	6	0.461538462	0.000236836	3.63E-05	TRUE
5410	helix	UniProtKB=Helical;transmembrane region	IPR051789	1.37E-08	TRUE	554678	9	25334	7	0.777777778	0.000276309	5.93E-08	TRUE
5410	helix	UniProtKB=Helical;transmembrane region	IPR027566	0.130857375	FALSE	554678	3	25334	1	0.333333333	3.94726E-05	0.191894998	FALSE
5410	helix	UniProtKB=Helical;transmembrane region	IPR052029	0.037577295	TRUE	554678	7	25334	2	0.285714286	7.89453E-05	0.061057022	FALSE
5410	helix	UniProtKB=Helical;transmembrane region	IPR008795	6.10E-08	TRUE	554678	7	25334	6	0.857142857	0.000236836	2.43E-07	TRUE
5410	helix	UniProtKB=Helical;transmembrane region	IPR026777	2.11E-12	TRUE	554678	32	25334	15	0.46875	0.00059209	1.34E-11	TRUE
5410	helix	UniProtKB=Helical;transmembrane region	IPR007163	0.089260715	FALSE	554678	2	25334	1	0.5	3.94726E-05	0.135159991	FALSE
5410	helix	UniProtKB=Helical;transmembrane region	IPR004696	0.588625265	FALSE	554678	19	25334	1	0.052631579	3.94726E-05	0.738105257	FALSE
5410	helix	UniProtKB=Helical;transmembrane region	IPR051800	0.000455375	TRUE	554678	9	25334	4	0.444444444	0.000157891	0.001076007	TRUE
5410	helix	UniProtKB=Helical;transmembrane region	IPR005219	6.06E-05	TRUE	554678	6	25334	4	0.666666667	0.000157891	0.000170012	TRUE
5410	helix	UniProtKB=Helical;transmembrane region	IPR007498	6.06E-05	TRUE	554678	6	25334	4	0.666666667	0.000157891	0.000170012	TRUE
5410	helix	UniProtKB=Helical;transmembrane region	IPR020948	3.27E-46	TRUE	554678	73	25334	48	0.657534247	0.001894687	9.49E-45	TRUE
5410	helix	UniProtKB=Helical;transmembrane region	IPR009315	1.72E-45	TRUE	554678	71	25334	47	0.661971831	0.001855214	4.90E-44	TRUE
5410	helix	UniProtKB=Helical;transmembrane region	IPR001314	1	FALSE	554678	778	25334	4	0.005141388	0.000157891	1	FALSE
5410	helix	UniProtKB=Helical;transmembrane region	IPR020946	0.195223596	FALSE	554678	122	25334	8	0.06557377	0.000315781	0.275996672	FALSE
5410	helix	UniProtKB=Helical;transmembrane region	IPR050775	0.775979823	FALSE	554678	32	25334	1	0.03125	3.94726E-05	0.929772054	FALSE
5410	helix	UniProtKB=Helical;transmembrane region	IPR052836	9.53E-05	TRUE	554678	3	25334	3	1	0.000118418	0.000258556	TRUE
5410	helix	UniProtKB=Helical;transmembrane region	IPR051154	0.001347678	TRUE	554678	19	25334	5	0.263157895	0.000197363	0.002897912	TRUE
5410	helix	UniProtKB=Helical;transmembrane region	IPR004928	0.087250924	FALSE	554678	11	25334	2	0.181818182	7.89453E-05	0.132389028	FALSE
5410	helix	UniProtKB=Helical;transmembrane region	IPR050429	2.13E-19	TRUE	554678	60	25334	26	0.433333333	0.001026289	2.24E-18	TRUE
5410	helix	UniProtKB=Helical;transmembrane region	IPR005867	1.03E-207	TRUE	554678	227	25334	187	0.823788546	0.007381385	4.96E-205	TRUE
5410	helix	UniProtKB=Helical;transmembrane region	IPR027834	0.011766777	TRUE	554678	4	25334	2	0.5	7.89453E-05	0.021079062	TRUE
5410	helix	UniProtKB=Helical;transmembrane region	IPR000549	0.367962612	FALSE	554678	28	25334	2	0.071428571	7.89453E-05	0.489018843	FALSE
5410	helix	UniProtKB=Helical;transmembrane region	IPR017492	0.568936515	FALSE	554678	18	25334	1	0.055555556	3.94726E-05	0.717143505	FALSE
5410	helix	UniProtKB=Helical;transmembrane region	IPR016370	0.373431075	FALSE	554678	10	25334	1	0.1	3.94726E-05	0.495603945	FALSE
5410	helix	UniProtKB=Helical;transmembrane region	IPR017493	0.170554242	FALSE	554678	4	25334	1	0.25	3.94726E-05	0.243895682	FALSE
5410	helix	UniProtKB=Helical;transmembrane region	IPR022980	3.34E-05	TRUE	554678	37	25334	9	0.243243243	0.000355254	9.71E-05	TRUE
5410	helix	UniProtKB=Helical;transmembrane region	IPR002031	8.64E-13	TRUE	554678	9	25334	9	1	0.000355254	5.72E-12	TRUE
5410	helix	UniProtKB=Helical;transmembrane region	IPR050303	0.750960841	FALSE	554678	85	25334	3	0.035294118	0.000118418	0.905642606	FALSE
5410	helix	UniProtKB=Helical;transmembrane region	IPR004700	0.060638521	FALSE	554678	9	25334	2	0.222222222	7.89453E-05	0.094890437	FALSE
5410	helix	UniProtKB=Helical;transmembrane region	IPR010284	0.003710622	TRUE	554678	68	25334	9	0.132352941	0.000355254	0.007316143	TRUE
5410	helix	UniProtKB=Helical;transmembrane region	IPR004277	9.15E-08	TRUE	554678	20	25334	9	0.45	0.000355254	3.56E-07	TRUE
5410	helix	UniProtKB=Helical;transmembrane region	IPR048028	0.002085976	TRUE	554678	2	25334	2	1	7.89453E-05	0.004308979	TRUE
5410	helix	UniProtKB=Helical;transmembrane region	IPR001493	1.89E-11	TRUE	554678	8	25334	8	1	0.000315781	1.10E-10	TRUE
5410	helix	UniProtKB=Helical;transmembrane region	IPR051408	4.43E-08	TRUE	554678	14	25334	8	0.571428571	0.000315781	1.80E-07	TRUE
5410	helix	UniProtKB=Helical;transmembrane region	IPR005672	5.70E-10	TRUE	554678	17	25334	10	0.588235294	0.000394726	2.85E-09	TRUE
5410	helix	UniProtKB=Helical;transmembrane region	IPR051124	7.85E-14	TRUE	554678	19	25334	13	0.684210526	0.000513144	5.68E-13	TRUE
5410	helix	UniProtKB=Helical;transmembrane region	IPR004703	0.003956893	TRUE	554678	15	25334	4	0.266666667	0.000157891	0.007762216	TRUE
5410	helix	UniProtKB=Helical;transmembrane region	IPR013853	9.53E-05	TRUE	554678	3	25334	3	1	0.000118418	0.000258556	TRUE
5410	helix	UniProtKB=Helical;transmembrane region	IPR004702	0.006067395	TRUE	554678	3	25334	2	0.666666667	7.89453E-05	0.011484026	TRUE
5410	helix	UniProtKB=Helical;transmembrane region	IPR051697	0.000731454	TRUE	554678	10	25334	4	0.4	0.000157891	0.001659594	TRUE
5410	helix	UniProtKB=Helical;transmembrane region	IPR052304	0.244591685	FALSE	554678	6	25334	1	0.166666667	3.94726E-05	0.338207171	FALSE
5410	helix	UniProtKB=Helical;transmembrane region	IPR050558	3.25E-34	TRUE	554678	46	25334	33	0.717391304	0.001302597	6.73E-33	TRUE
5410	helix	UniProtKB=Helical;transmembrane region	IPR004766	0.00013621	TRUE	554678	7	25334	4	0.571428571	0.000157891	0.000358663	TRUE
5410	helix	UniProtKB=Helical;transmembrane region	IPR007688	1.84E-14	TRUE	554678	39	25334	18	0.461538462	0.000710508	1.39E-13	TRUE
5410	helix	UniProtKB=Helical;transmembrane region	IPR011864	1.72E-11	TRUE	554678	17	25334	11	0.647058824	0.000434199	1.01E-10	TRUE
5410	helix	UniProtKB=Helical;transmembrane region	IPR043202	0.28318157	FALSE	554678	23	25334	2	0.086956522	7.89453E-05	0.386162283	FALSE
5410	helix	UniProtKB=Helical;transmembrane region	IPR001972	0.016016436	TRUE	554678	45	25334	6	0.133333333	0.000236836	0.02791862	TRUE
5410	helix	UniProtKB=Helical;transmembrane region	IPR050893	0.351258439	FALSE	554678	27	25334	2	0.074074074	7.89453E-05	0.468805407	FALSE
5410	helix	UniProtKB=Helical;transmembrane region	IPR044739	4.43E-08	TRUE	554678	14	25334	8	0.571428571	0.000315781	1.80E-07	TRUE
5410	helix	UniProtKB=Helical;transmembrane region	IPR016334	0.019018898	TRUE	554678	5	25334	2	0.4	7.89453E-05	0.03266221	TRUE
5410	helix	UniProtKB=Helical;transmembrane region	IPR008356	0.073554868	FALSE	554678	10	25334	2	0.2	7.89453E-05	0.113266192	FALSE
5410	helix	UniProtKB=Helical;transmembrane region	IPR011297	0.170554242	FALSE	554678	4	25334	1	0.25	3.94726E-05	0.243895682	FALSE
5410	helix	UniProtKB=Helical;transmembrane region	IPR033522	0.000731454	TRUE	554678	10	25334	4	0.4	0.000157891	0.001659594	TRUE
5410	helix	UniProtKB=Helical;transmembrane region	IPR042996	0.002085976	TRUE	554678	2	25334	2	1	7.89453E-05	0.004308979	TRUE
5410	helix	UniProtKB=Helical;transmembrane region	IPR051622	3.43E-06	TRUE	554678	11	25334	6	0.545454545	0.000236836	1.13E-05	TRUE
5410	helix	UniProtKB=Helical;transmembrane region	IPR004704	0.279094083	FALSE	554678	7	25334	1	0.142857143	3.94726E-05	0.381251329	FALSE
5410	helix	UniProtKB=Helical;transmembrane region	IPR052413	0.208438078	FALSE	554678	5	25334	1	0.2	3.94726E-05	0.292863668	FALSE
5410	helix	UniProtKB=Helical;transmembrane region	IPR001743	0.207092955	FALSE	554678	181	25334	11	0.060773481	0.000434199	0.291169352	FALSE
5410	helix	UniProtKB=Helical;transmembrane region	IPR009518	7.38E-06	TRUE	554678	39	25334	10	0.256410256	0.000394726	2.33E-05	TRUE
5410	helix	UniProtKB=Helical;transmembrane region	IPR023428	0.008973133	TRUE	554678	10	25334	3	0.3	0.000118418	0.016447903	TRUE
5410	helix	UniProtKB=Helical;transmembrane region	IPR023431	0.000265431	TRUE	554678	29	25334	7	0.24137931	0.000276309	0.000660001	TRUE
5410	helix	UniProtKB=Helical;transmembrane region	IPR006814	0.312020684	FALSE	554678	8	25334	1	0.125	3.94726E-05	0.42154878	FALSE
5410	helix	UniProtKB=Helical;transmembrane region	IPR009388	0.108510819	FALSE	554678	40	25334	4	0.1	0.000157891	0.161389906	FALSE
5410	helix	UniProtKB=Helical;transmembrane region	IPR038760	0.002085976	TRUE	554678	2	25334	2	1	7.89453E-05	0.004308979	TRUE
5410	helix	UniProtKB=Helical;transmembrane region	IPR050597	0.300642112	FALSE	554678	42	25334	3	0.071428571	0.000118418	0.407756629	FALSE
5410	helix	UniProtKB=Helical;transmembrane region	IPR009152	0.002901909	TRUE	554678	7	25334	3	0.428571429	0.000118418	0.005835911	TRUE
5410	helix	UniProtKB=Helical;transmembrane region	IPR052659	0.011766777	TRUE	554678	4	25334	2	0.5	7.89453E-05	0.021079062	TRUE
5410	helix	UniProtKB=Helical;transmembrane region	IPR014233	0.14797633	FALSE	554678	15	25334	2	0.133333333	7.89453E-05	0.214667478	FALSE
5410	helix	UniProtKB=Helical;transmembrane region	IPR053628	0.045673346	TRUE	554678	1	25334	1	1	3.94726E-05	0.073074148	FALSE
5410	helix	UniProtKB=Helical;transmembrane region	IPR014246	2.07E-12	TRUE	554678	15	25334	11	0.733333333	0.000434199	1.32E-11	TRUE
5410	helix	UniProtKB=Helical;transmembrane region	IPR050074	1	FALSE	554678	528	25334	1	0.001893939	3.94726E-05	1	FALSE
5410	helix	UniProtKB=Helical;transmembrane region	IPR005719	0.99999999	FALSE	554678	393	25334	1	0.002544529	3.94726E-05	1	FALSE
5410	helix	UniProtKB=Helical;transmembrane region	IPR006332	0.197577936	FALSE	554678	18	25334	2	0.111111111	7.89453E-05	0.279031902	FALSE
5410	helix	UniProtKB=Helical;transmembrane region	IPR052592	0.170554242	FALSE	554678	4	25334	1	0.25	3.94726E-05	0.243895682	FALSE
5410	helix	UniProtKB=Helical;transmembrane region	IPR050994	5.31E-05	TRUE	554678	23	25334	7	0.304347826	0.000276309	0.000150087	TRUE
5410	helix	UniProtKB=Helical;transmembrane region	IPR040234	0.548305483	FALSE	554678	17	25334	1	0.058823529	3.94726E-05	0.694984218	FALSE
5410	helix	UniProtKB=Helical;transmembrane region	IPR053549	0.045673346	TRUE	554678	1	25334	1	1	3.94726E-05	0.073074148	FALSE
5410	helix	UniProtKB=Helical;transmembrane region	IPR003744	0.130857375	FALSE	554678	3	25334	1	0.333333333	3.94726E-05	0.191894998	FALSE
5410	helix	UniProtKB=Helical;transmembrane region	IPR053547	0.045673346	TRUE	554678	1	25334	1	1	3.94726E-05	0.073074148	FALSE
5410	helix	UniProtKB=Helical;transmembrane region	IPR045055	0.017671145	TRUE	554678	59	25334	7	0.118644068	0.000276309	0.03055255	TRUE
5410	helix	UniProtKB=Helical;transmembrane region	IPR050534	2.03E-09	TRUE	554678	48	25334	15	0.3125	0.00059209	9.57E-09	TRUE
5410	helix	UniProtKB=Helical;transmembrane region	IPR017511	0.279094083	FALSE	554678	7	25334	1	0.142857143	3.94726E-05	0.381251329	FALSE
5410	helix	UniProtKB=Helical;transmembrane region	IPR006985	0.13207196	FALSE	554678	14	25334	2	0.142857143	7.89453E-05	0.193519431	FALSE
5410	helix	UniProtKB=Helical;transmembrane region	IPR047651	0.045673346	TRUE	554678	1	25334	1	1	3.94726E-05	0.073074148	FALSE
5410	helix	UniProtKB=Helical;transmembrane region	IPR043384	0.279094083	FALSE	554678	7	25334	1	0.142857143	3.94726E-05	0.381251329	FALSE
5410	helix	UniProtKB=Helical;transmembrane region	IPR016249	0.130857375	FALSE	554678	3	25334	1	0.333333333	3.94726E-05	0.191894998	FALSE
5410	helix	UniProtKB=Helical;transmembrane region	IPR014349	0.012842244	TRUE	554678	111	25334	11	0.099099099	0.000434199	0.022813484	TRUE
5410	helix	UniProtKB=Helical;transmembrane region	IPR030856	0.170554242	FALSE	554678	4	25334	1	0.25	3.94726E-05	0.243895682	FALSE
5410	helix	UniProtKB=Helical;transmembrane region	IPR031127	0.080620375	FALSE	554678	66	25334	6	0.090909091	0.000236836	0.123238772	FALSE
5410	helix	UniProtKB=Helical;transmembrane region	IPR046956	0.786212164	FALSE	554678	33	25334	1	0.03030303	3.94726E-05	0.939665081	FALSE
5410	helix	UniProtKB=Helical;transmembrane region	IPR052983	0.089260715	FALSE	554678	2	25334	1	0.5	3.94726E-05	0.135159991	FALSE
5410	helix	UniProtKB=Helical;transmembrane region	IPR052422	2.10E-05	TRUE	554678	5	25334	4	0.8	0.000157891	6.26E-05	TRUE
5410	helix	UniProtKB=Helical;transmembrane region	IPR020594	1	FALSE	554678	800	25334	2	0.0025	7.89453E-05	1	FALSE
5410	helix	UniProtKB=Helical;transmembrane region	IPR051319	0.028693558	TRUE	554678	15	25334	3	0.2	0.000118418	0.047621438	TRUE
5410	helix	UniProtKB=Helical;transmembrane region	IPR011293	0.146119231	FALSE	554678	131	25334	9	0.06870229	0.000355254	0.212267917	FALSE
5410	helix	UniProtKB=Helical;transmembrane region	IPR040096	0.279094083	FALSE	554678	7	25334	1	0.142857143	3.94726E-05	0.381251329	FALSE
5410	helix	UniProtKB=Helical;transmembrane region	IPR042494	9.53E-05	TRUE	554678	3	25334	3	1	0.000118418	0.000258556	TRUE
5410	helix	UniProtKB=Helical;transmembrane region	IPR040176	6.06E-05	TRUE	554678	6	25334	4	0.666666667	0.000157891	0.000170012	TRUE
5410	helix	UniProtKB=Helical;transmembrane region	IPR010968	6.89E-63	TRUE	554678	108	25334	68	0.62962963	0.00268414	2.97E-61	TRUE
5410	helix	UniProtKB=Helical;transmembrane region	IPR011303	6.07E-41	TRUE	554678	115	25334	54	0.469565217	0.002131523	1.55E-39	TRUE
5410	helix	UniProtKB=Helical;transmembrane region	IPR042285	2.10E-05	TRUE	554678	5	25334	4	0.8	0.000157891	6.26E-05	TRUE
5410	helix	UniProtKB=Helical;transmembrane region	IPR042973	0.002085976	TRUE	554678	2	25334	2	1	7.89453E-05	0.004308979	TRUE
5410	helix	UniProtKB=Helical;transmembrane region	IPR051435	0.480296856	FALSE	554678	14	25334	1	0.071428571	3.94726E-05	0.619032836	FALSE
5410	helix	UniProtKB=Helical;transmembrane region	IPR051716	0.008973133	TRUE	554678	10	25334	3	0.3	0.000118418	0.016447903	TRUE
5410	helix	UniProtKB=Helical;transmembrane region	IPR038896	9.07E-09	TRUE	554678	6	25334	6	1	0.000236836	3.99E-08	TRUE
5410	helix	UniProtKB=Helical;transmembrane region	IPR031932	0.000731454	TRUE	554678	10	25334	4	0.4	0.000157891	0.001659594	TRUE
5410	helix	UniProtKB=Helical;transmembrane region	IPR022230	0.130857375	FALSE	554678	3	25334	1	0.333333333	3.94726E-05	0.191894998	FALSE
5410	helix	UniProtKB=Helical;transmembrane region	IPR008760	0.000731454	TRUE	554678	10	25334	4	0.4	0.000157891	0.001659594	TRUE
5410	helix	UniProtKB=Helical;transmembrane region	IPR001477	7.82E-21	TRUE	554678	15	25334	15	1	0.00059209	8.87E-20	TRUE
5410	helix	UniProtKB=Helical;transmembrane region	IPR011923	9.90E-06	TRUE	554678	8	25334	5	0.625	0.000197363	3.07E-05	TRUE
5410	helix	UniProtKB=Helical;transmembrane region	IPR051474	5.22E-10	TRUE	554678	13	25334	9	0.692307692	0.000355254	2.62E-09	TRUE
5410	helix	UniProtKB=Helical;transmembrane region	IPR018764	7.93E-09	TRUE	554678	12	25334	8	0.666666667	0.000315781	3.52E-08	TRUE
5410	helix	UniProtKB=Helical;transmembrane region	IPR008158	3.83E-09	TRUE	554678	50	25334	15	0.3	0.00059209	1.75E-08	TRUE
5410	helix	UniProtKB=Helical;transmembrane region	IPR001901	2.26E-18	TRUE	554678	103	25334	32	0.310679612	0.001263125	2.23E-17	TRUE
5410	helix	UniProtKB=Helical;transmembrane region	IPR045163	0.170554242	FALSE	554678	4	25334	1	0.25	3.94726E-05	0.243895682	FALSE
5410	helix	UniProtKB=Helical;transmembrane region	IPR010209	0.00017112	TRUE	554678	45	25334	9	0.2	0.000355254	0.000442597	TRUE
5410	helix	UniProtKB=Helical;transmembrane region	IPR052340	0.019018898	TRUE	554678	5	25334	2	0.4	7.89453E-05	0.03266221	TRUE
5410	helix	UniProtKB=Helical;transmembrane region	IPR044235	0.004485545	TRUE	554678	8	25334	3	0.375	0.000118418	0.008721545	TRUE
5410	helix	UniProtKB=Helical;transmembrane region	IPR049626	0.40204909	FALSE	554678	11	25334	1	0.090909091	3.94726E-05	0.529329478	FALSE
5410	helix	UniProtKB=Helical;transmembrane region	IPR051624	0.011922617	TRUE	554678	11	25334	3	0.272727273	0.000118418	0.021318665	TRUE
5410	helix	UniProtKB=Helical;transmembrane region	IPR026268	0.130857375	FALSE	554678	3	25334	1	0.333333333	3.94726E-05	0.191894998	FALSE
5410	helix	UniProtKB=Helical;transmembrane region	IPR007359	0.130857375	FALSE	554678	3	25334	1	0.333333333	3.94726E-05	0.191894998	FALSE
5410	helix	UniProtKB=Helical;transmembrane region	IPR026505	0.011766777	TRUE	554678	4	25334	2	0.5	7.89453E-05	0.021079062	TRUE
5410	helix	UniProtKB=Helical;transmembrane region	IPR009262	0.008973133	TRUE	554678	10	25334	3	0.3	0.000118418	0.016447903	TRUE
5410	helix	UniProtKB=Helical;transmembrane region	IPR052221	0.244591685	FALSE	554678	6	25334	1	0.166666667	3.94726E-05	0.338207171	FALSE
5410	helix	UniProtKB=Helical;transmembrane region	IPR002445	0.000368013	TRUE	554678	4	25334	3	0.75	0.000118418	0.000887121	TRUE
5410	helix	UniProtKB=Helical;transmembrane region	IPR002443	0.000455375	TRUE	554678	9	25334	4	0.444444444	0.000157891	0.001076007	TRUE
5410	helix	UniProtKB=Helical;transmembrane region	IPR012404	0.027670042	TRUE	554678	6	25334	2	0.333333333	7.89453E-05	0.046075118	TRUE
5410	helix	UniProtKB=Helical;transmembrane region	IPR008496	0.170554242	FALSE	554678	4	25334	1	0.25	3.94726E-05	0.243895682	FALSE
5410	helix	UniProtKB=Helical;transmembrane region	IPR002444	0.170554242	FALSE	554678	4	25334	1	0.25	3.94726E-05	0.243895682	FALSE
5410	helix	UniProtKB=Helical;transmembrane region	IPR000076	0.002230197	TRUE	554678	13	25334	4	0.307692308	0.000157891	0.004584254	TRUE
5410	helix	UniProtKB=Helical;transmembrane region	IPR000622	4.35E-06	TRUE	554678	4	25334	4	1	0.000157891	1.41E-05	TRUE
5410	helix	UniProtKB=Helical;transmembrane region	IPR044177	0.089260715	FALSE	554678	2	25334	1	0.5	3.94726E-05	0.135159991	FALSE
5410	helix	UniProtKB=Helical;transmembrane region	IPR026096	0.000731454	TRUE	554678	10	25334	4	0.4	0.000157891	0.001659594	TRUE
5410	helix	UniProtKB=Helical;transmembrane region	IPR045891	2.07E-14	TRUE	554678	12	25334	11	0.916666667	0.000434199	1.56E-13	TRUE
5410	helix	UniProtKB=Helical;transmembrane region	IPR009716	0.42936005	FALSE	554678	12	25334	1	0.083333333	3.94726E-05	0.56116464	FALSE
5410	helix	UniProtKB=Helical;transmembrane region	IPR045349	0.00160174	TRUE	554678	12	25334	4	0.333333333	0.000157891	0.003385048	TRUE
5410	helix	UniProtKB=Helical;transmembrane region	IPR001902	1.36E-17	TRUE	554678	75	25334	27	0.36	0.001065761	1.28E-16	TRUE
5410	helix	UniProtKB=Helical;transmembrane region	IPR004692	6.48E-11	TRUE	554678	45	25334	16	0.355555556	0.000631562	3.60E-10	TRUE
5410	helix	UniProtKB=Helical;transmembrane region	IPR016482	1.60E-07	TRUE	554678	48	25334	13	0.270833333	0.000513144	6.07E-07	TRUE
5410	helix	UniProtKB=Helical;transmembrane region	IPR030671	0.42936005	FALSE	554678	12	25334	1	0.083333333	3.94726E-05	0.56116464	FALSE
5410	helix	UniProtKB=Helical;transmembrane region	IPR034549	0.002085976	TRUE	554678	2	25334	2	1	7.89453E-05	0.004308979	TRUE
5410	helix	UniProtKB=Helical;transmembrane region	IPR023604	4.35E-06	TRUE	554678	4	25334	4	1	0.000157891	1.41E-05	TRUE
5410	helix	UniProtKB=Helical;transmembrane region	IPR037878	0.000368013	TRUE	554678	4	25334	3	0.75	0.000118418	0.000887121	TRUE
5410	helix	UniProtKB=Helical;transmembrane region	IPR051216	7.25E-05	TRUE	554678	17	25334	6	0.352941176	0.000236836	0.000200623	TRUE
5410	helix	UniProtKB=Helical;transmembrane region	IPR005807	1.43E-09	TRUE	554678	54	25334	16	0.296296296	0.000631562	6.84E-09	TRUE
5410	helix	UniProtKB=Helical;transmembrane region	IPR002984	1.99E-07	TRUE	554678	5	25334	5	1	0.000197363	7.47E-07	TRUE
5410	helix	UniProtKB=Helical;transmembrane region	IPR008028	0.170554242	FALSE	554678	4	25334	1	0.25	3.94726E-05	0.243895682	FALSE
5410	helix	UniProtKB=Helical;transmembrane region	IPR023531	3.67E-08	TRUE	554678	36	25334	12	0.333333333	0.000473672	1.51E-07	TRUE
5410	helix	UniProtKB=Helical;transmembrane region	IPR052133	0.279094083	FALSE	554678	7	25334	1	0.142857143	3.94726E-05	0.381251329	FALSE
5410	helix	UniProtKB=Helical;transmembrane region	IPR028181	0.089260715	FALSE	554678	2	25334	1	0.5	3.94726E-05	0.135159991	FALSE
5410	helix	UniProtKB=Helical;transmembrane region	IPR033231	0.130857375	FALSE	554678	3	25334	1	0.333333333	3.94726E-05	0.191894998	FALSE
5410	helix	UniProtKB=Helical;transmembrane region	IPR005427	0.003009883	TRUE	554678	14	25334	4	0.285714286	0.000157891	0.006028895	TRUE
5410	helix	UniProtKB=Helical;transmembrane region	IPR046400	0.089260715	FALSE	554678	2	25334	1	0.5	3.94726E-05	0.135159991	FALSE
5410	helix	UniProtKB=Helical;transmembrane region	IPR019388	7.25E-05	TRUE	554678	17	25334	6	0.352941176	0.000236836	0.000200623	TRUE
5410	helix	UniProtKB=Helical;transmembrane region	IPR008611	0.089260715	FALSE	554678	2	25334	1	0.5	3.94726E-05	0.135159991	FALSE
[truncated: 48,817 more rows]
