# Supplementary material for: LCRAnnotationsDB: a database of low complexity regions functional and structural annotations
Source: BMC Genomics. 2024 Dec 27;25:1251. doi: 10.1186/s12864-024-10960-5 (PMC11674544; doi:10.1186/s12864-024-10960-5)
Supplement: Supplementary file 3 — Supplementary Material 3. [file 12864_2024_10960_MOESM3_ESM.csv]

Category ID of annotation	category of annotation	Annotation name	InterPro Family	Hypergeom test	Hypergeom test2	M - all proteins in SwissProt	k - Number of succes in total dataset M (Number of proteins in InterPro families)	N - Number of proteins with annotations from LCRAnnotDB	x - Common part of dataset with interpro families (k) and LCRAnnotationsDB(N)	percentage of common proteins in families	percentage of common proteins in annotations	Benjamini_Hochberg result	Benjamini_Hochberg result2
406	fatty acid biosynthetic process	IPR018201	IPR050091	0.0013012336913921926	True	554678	361	2	1	0.002770083	0.5	0.0028100824657311257	True
406	fatty acid biosynthetic process	IPR018201	IPR000794	0.0002307514105645953	True	554678	64	2	1	0.015625	0.5	0.0005805900095787365	True
554	biosynthetic process	IPR004838	IPR005860	9.014238892296831e-06	True	554678	5	1	1	0.2	1	2.8099790156931262e-05	True
554	biosynthetic process	IPR018088	IPR011141	0.00036597809900480526	True	554678	203	1	1	0.004926108	1	0.0008825537590261948	True
472	acyltransferase activity	IPR018088	IPR011141	0.00036597809900480526	True	554678	203	1	1	0.004926108	1	0.0008825537590261948	True
218	DNA-binding transcription factor activity	IPR000418	IPR046328	2.2069095475856754e-19	True	554678	105	5	5	0.047619048	1	2.3171626856533447e-18	True
218	DNA-binding transcription factor activity	IPR000835	IPR023071	8.473384558235528e-05	True	554678	47	1	1	0.021276596	1	0.00023147301557191634	True
218	DNA-binding transcription factor activity	IPR000835	IPR039422	0.00025420153674694514	True	554678	141	1	1	0.007092199	1	0.0006344672133606368	True
218	DNA-binding transcription factor activity	IPR000943	IPR050239	1.0134580826498667e-09	True	554678	114	10	3	0.026315789	0.3	4.92671776947225e-09	True
218	DNA-binding transcription factor activity	IPR000943	IPR014200	5.759501712798814e-25	True	554678	5	10	5	1	0.5	8.239962142586855e-24	True
218	DNA-binding transcription factor activity	IPR000943	IPR050813	8.206094245184212e-20	True	554678	30	10	5	0.166666667	0.5	8.830348584419066e-19	True
218	DNA-binding transcription factor activity	IPR000943	IPR014322	1.6087424334348203e-08	True	554678	11	10	2	0.181818182	0.2	6.88253337366051e-08	True
218	DNA-binding transcription factor activity	IPR001471	IPR051758	0.00018027161475928406	True	554678	10	10	1	0.1	0.1	0.0004639116299207714	True
218	DNA-binding transcription factor activity	IPR001471	IPR045277	1.458826218831716e-15	True	554678	30	10	4	0.133333333	0.4	1.1847179655457306e-14	True
218	DNA-binding transcription factor activity	IPR001471	IPR044808	2.166831354512399e-07	True	554678	39	10	2	0.051282051	0.2	8.118015229939407e-07	True
218	DNA-binding transcription factor activity	IPR001628	IPR050234	1.878510842881081e-12	True	554678	117	14	4	0.034188034	0.285714286	1.2062269982409888e-11	True
218	DNA-binding transcription factor activity	IPR001628	IPR023257	1.7764755634834635e-17	True	554678	8	14	4	0.5	0.285714286	1.6572073527901128e-16	True
218	DNA-binding transcription factor activity	IPR001628	IPR001723	3.466233384659987e-13	True	554678	393	14	5	0.012722646	0.357142857	2.371364791566459e-12	True
218	DNA-binding transcription factor activity	IPR001628	IPR051152	1.0212749878826642e-33	True	554678	19	14	8	0.421052632	0.571428571	2.063435953778388e-32	True
218	DNA-binding transcription factor activity	IPR001628	IPR042936	2.523986889687698e-05	True	554678	1	14	1	1	0.071428571	7.460179859814262e-05	True
218	DNA-binding transcription factor activity	IPR004827	IPR001630	3.634543489060706e-63	True	554678	16	39	15	0.9375	0.384615385	1.5834242068487735e-61	True
218	DNA-binding transcription factor activity	IPR004827	IPR050936	2.0074283518280825e-62	True	554678	25	39	16	0.64	0.41025641	8.567076030743861e-61	True
218	DNA-binding transcription factor activity	IPR004827	IPR047229	0.0007028939118642479	True	554678	10	39	1	0.1	0.025641026	0.0016011637458534346	True
218	DNA-binding transcription factor activity	IPR004827	IPR051882	0.0006326261890027276	True	554678	9	39	1	0.111111111	0.025641026	0.0014516387698275829	True
218	DNA-binding transcription factor activity	IPR004827	IPR052635	0.00028121535333194456	True	554678	4	39	1	0.25	0.025641026	0.0006938206149606953	True
218	DNA-binding transcription factor activity	IPR004827	IPR044168	0.00021091873970037467	True	554678	3	39	1	0.333333333	0.025641026	0.0005354195298261478	True
218	DNA-binding transcription factor activity	IPR001845	IPR052543	7.211391113837221e-06	True	554678	4	1	1	0.25	1	2.278552614085007e-05	True
218	DNA-binding transcription factor activity	IPR008121	IPR004979	3.543464863084459e-23	True	554678	20	5	5	0.25	1	4.607238718872613e-22	True
5410	helix	UniProtKB=Helical;transmembrane region	IPR007369	3.738849423170113e-12	True	554678	28	25334	14	0.5	0.000552617	2.3246453772306942e-11	True
5410	helix	UniProtKB=Helical;transmembrane region	IPR006639	3.0536828871953823e-37	True	554678	57	25334	38	0.666666667	0.001499961	6.991707880591324e-36	True
5410	helix	UniProtKB=Helical;transmembrane region	IPR000109	2.7041365305947743e-47	True	554678	130	25334	62	0.476923077	0.002447304	7.964507288585125e-46	True
5410	helix	UniProtKB=Helical;transmembrane region	IPR004749	5.418026792626775e-15	True	554678	53	25334	21	0.396226415	0.000828926	4.227610831286576e-14	True
5410	helix	UniProtKB=Helical;transmembrane region	IPR011701	0.0	True	554678	1589	25334	779	0.490245437	0.030749191	0.0	True
5410	helix	UniProtKB=Helical;transmembrane region	IPR051406	0.13207196049997494	False	554678	14	25334	2	0.142857143	0.0000789453	0.19351943108643996	False
5410	helix	UniProtKB=Helical;transmembrane region	IPR043216	1.9818509898691717e-10	True	554678	48	25334	16	0.333333333	0.000631562	1.0434865451065252e-09	True
5410	helix	UniProtKB=Helical;transmembrane region	IPR051512	9.932236901933008e-12	True	554678	13	25334	10	0.769230769	0.000394726	5.948438014728088e-11	True
5410	helix	UniProtKB=Helical;transmembrane region	IPR003811	4.186042318997605e-94	True	554678	503	25334	167	0.332007952	0.006591932	3.282642061028935e-92	True
5410	helix	UniProtKB=Helical;transmembrane region	IPR002166	3.042172229976994e-14	True	554678	57	25334	21	0.368421053	0.000828926	2.2693302597812924e-13	True
5410	helix	UniProtKB=Helical;transmembrane region	IPR050149	0.9978721963724894	False	554678	180	25334	2	0.011111111	0.0000789453	1.0	False
5410	helix	UniProtKB=Helical;transmembrane region	IPR000612	0.27544654391252804	False	554678	40	25334	3	0.075	0.000118418	0.37667877781694703	False
5410	helix	UniProtKB=Helical;transmembrane region	IPR050355	0.2322070898031008	False	554678	72	25334	5	0.069444444	0.000197363	0.322825745790527	False
5410	helix	UniProtKB=Helical;transmembrane region	IPR003663	0.02103483398276299	True	554678	266	25334	20	0.07518797	0.000789453	0.03585437603338231	True
5410	helix	UniProtKB=Helical;transmembrane region	IPR005828	1.2875129333841496e-35	True	554678	471	25334	97	0.205944798	0.003828847	2.7756743599950044e-34	True
5410	helix	UniProtKB=Helical;transmembrane region	IPR050549	0.8888982188090655	False	554678	47	25334	1	0.021276596	0.0000394726	1.0	False
5410	helix	UniProtKB=Helical;transmembrane region	IPR016865	0.0456733456141052	True	554678	1	25334	1	1	0.0000394726	0.07307414830860876	False
5410	helix	UniProtKB=Helical;transmembrane region	IPR007339	0.13085737541105247	False	554678	3	25334	1	0.333333333	0.0000394726	0.1918949980254069	False
5410	helix	UniProtKB=Helical;transmembrane region	IPR053532	0.0456733456141052	True	554678	1	25334	1	1	0.0000394726	0.07307414830860876	False
5410	helix	UniProtKB=Helical;transmembrane region	IPR000832	0.999191103140403	False	554678	203	25334	2	0.009852217	0.0000789453	1.0	False
5410	helix	UniProtKB=Helical;transmembrane region	IPR011541	1.1612419617799558e-11	True	554678	25	25334	13	0.52	0.000513144	6.901990949527763e-11	True
5410	helix	UniProtKB=Helical;transmembrane region	IPR051224	5.3658607378387735e-06	True	554678	17	25334	7	0.411764706	0.000276309	1.7188014980256085e-05	True
5410	helix	UniProtKB=Helical;transmembrane region	IPR020999	0.13085737541105247	False	554678	3	25334	1	0.333333333	0.0000394726	0.1918949980254069	False
5410	helix	UniProtKB=Helical;transmembrane region	IPR001898	9.763964107974102e-46	True	554678	54	25334	42	0.777777778	0.001657851	2.8098270106135565e-44	True
5410	helix	UniProtKB=Helical;transmembrane region	IPR002347	0.9999999999999913	False	554678	1154	25334	9	0.00779896	0.000355254	1.0	False
5410	helix	UniProtKB=Helical;transmembrane region	IPR002794	0.0007314540987714774	True	554678	10	25334	4	0.4	0.000157891	0.0016595939561095346	True
5410	helix	UniProtKB=Helical;transmembrane region	IPR050144	7.748153578988606e-190	True	554678	187	25334	163	0.871657754	0.006434041	2.430402073889251e-187	True
5410	helix	UniProtKB=Helical;transmembrane region	IPR000060	5.057381563694308e-37	True	554678	69	25334	41	0.594202899	0.001618378	1.1495464941969653e-35	True
5410	helix	UniProtKB=Helical;transmembrane region	IPR050736	0.01620236801624882	True	554678	33	25334	5	0.151515152	0.000197363	0.0282074526848722	True
5410	helix	UniProtKB=Helical;transmembrane region	IPR049941	1.5958822361268206e-10	True	554678	35	25334	14	0.4	0.000552617	8.495347652389996e-10	True
5410	helix	UniProtKB=Helical;transmembrane region	IPR004299	2.4714983634790873e-11	True	554678	85	25334	22	0.258823529	0.000868398	1.417919065686882e-10	True
5410	helix	UniProtKB=Helical;transmembrane region	IPR009627	2.145668968794708e-79	True	554678	67	25334	63	0.940298507	0.002486777	1.2819861214984381e-77	True
5410	helix	UniProtKB=Helical;transmembrane region	IPR050360	0.6253650147855332	False	554678	70	25334	3	0.042857143	0.000118418	0.7768767168825826	False
5410	helix	UniProtKB=Helical;transmembrane region	IPR045324	1.5814131909057036e-45	True	554678	164	25334	67	0.408536585	0.002644667	4.519815787310675e-44	True
5410	helix	UniProtKB=Helical;transmembrane region	IPR023737	5.477023461130138e-44	True	554678	57	25334	42	0.736842105	0.001657851	1.5004413398864596e-42	True
5410	helix	UniProtKB=Helical;transmembrane region	IPR000390	2.3691842577606577e-106	True	554678	307	25334	144	0.469055375	0.005684061	2.2350492392573663e-104	True
5410	helix	UniProtKB=Helical;transmembrane region	IPR050528	4.8128652332935735e-17	True	554678	49	25334	22	0.448979592	0.000868398	4.3790442409089536e-16	True
5410	helix	UniProtKB=Helical;transmembrane region	IPR003524	0.0	True	554678	717	25334	499	0.69595537	0.01969685	0.0	True
5410	helix	UniProtKB=Helical;transmembrane region	IPR000715	0.0	True	554678	745	25334	506	0.679194631	0.019973159	0.0	True
5410	helix	UniProtKB=Helical;transmembrane region	IPR023017	1.2827954904698942e-76	True	554678	77	25334	66	0.857142857	0.002605195	7.349422383071124e-75	True
5410	helix	UniProtKB=Helical;transmembrane region	IPR006726	1.5506099607169705e-72	True	554678	77	25334	64	0.831168831	0.002526249	8.106459657131595e-71	True
5410	helix	UniProtKB=Helical;transmembrane region	IPR051449	9.932236901933008e-12	True	554678	13	25334	10	0.769230769	0.000394726	5.948438014728088e-11	True
5410	helix	UniProtKB=Helical;transmembrane region	IPR023051	4.620002484134992e-156	True	554678	302	25334	179	0.592715232	0.007065604	9.502814945646186e-154	True
5410	helix	UniProtKB=Helical;transmembrane region	IPR003855	1.809698587318196e-151	True	554678	345	25334	186	0.539130435	0.007341912	3.2907664021857107e-149	True
5410	helix	UniProtKB=Helical;transmembrane region	IPR018499	3.519502839582258e-48	True	554678	185	25334	73	0.394594595	0.002881503	1.0589736721400142e-46	True
5410	helix	UniProtKB=Helical;transmembrane region	IPR000830	3.174144348271311e-05	True	554678	15	25334	6	0.4	0.000236836	9.255400682723713e-05	True
5410	helix	UniProtKB=Helical;transmembrane region	IPR000484	1.391881949255438e-134	True	554678	416	25334	188	0.451923077	0.007420857	1.9845389565122704e-132	True
5410	helix	UniProtKB=Helical;transmembrane region	IPR005871	0.5040340366021687	False	554678	15	25334	1	0.066666667	0.0000394726	0.6452520209414765	False
5410	helix	UniProtKB=Helical;transmembrane region	IPR001851	3.9791580961672847e-97	True	554678	106	25334	87	0.820754717	0.00343412	3.373411934635873e-95	True
5410	helix	UniProtKB=Helical;transmembrane region	IPR001757	8.13249756284882e-115	True	554678	530	25334	191	0.360377358	0.007539275	8.872908427918622e-113	True
5410	helix	UniProtKB=Helical;transmembrane region	IPR027256	3.676343503082701e-23	True	554678	118	25334	39	0.330508475	0.001539433	4.770122226802342e-22	True
5410	helix	UniProtKB=Helical;transmembrane region	IPR006534	0.44854490121259155	False	554678	33	25334	2	0.060606061	0.0000789453	0.5831409051408545	False
5410	helix	UniProtKB=Helical;transmembrane region	IPR050351	1.2712937842700267e-07	True	554678	72	25334	16	0.222222222	0.000631562	4.882437438394865e-07	True
5410	helix	UniProtKB=Helical;transmembrane region	IPR052114	0.00290190865558382	True	554678	7	25334	3	0.428571429	0.000118418	0.005835910867384226	True
5410	helix	UniProtKB=Helical;transmembrane region	IPR052014	0.31202068365943664	False	554678	8	25334	1	0.125	0.0000394726	0.42154877978625516	False
5410	helix	UniProtKB=Helical;transmembrane region	IPR001708	1.9196074461332915e-22	True	554678	464	25334	77	0.165948276	0.003039394	2.4013274802227724e-21	True
5410	helix	UniProtKB=Helical;transmembrane region	IPR019998	0.016118116647826322	True	554678	344	25334	25	0.072674419	0.000986816	0.028076358403481445	True
5410	helix	UniProtKB=Helical;transmembrane region	IPR026082	2.3281235435656654e-27	True	554678	55	25334	31	0.563636364	0.001223652	3.633204738945075e-26	True
5410	helix	UniProtKB=Helical;transmembrane region	IPR002401	3.19813788467692e-58	True	554678	1266	25334	210	0.165876777	0.008289256	1.212297161300342e-56	True
5410	helix	UniProtKB=Helical;transmembrane region	IPR001128	1.1385304662402011e-53	True	554678	1759	25334	246	0.139852189	0.009710271	3.924489494482364e-52	True
5410	helix	UniProtKB=Helical;transmembrane region	IPR050193	4.620754267505483e-27	True	554678	139	25334	46	0.330935252	0.001815742	7.113693717103227e-26	True
5410	helix	UniProtKB=Helical;transmembrane region	IPR023745	1.6279517121537097e-50	True	554678	50	25334	43	0.86	0.001697324	5.1192757224041595e-49	True
5410	helix	UniProtKB=Helical;transmembrane region	IPR047200	9.915781494815013e-50	True	554678	51	25334	43	0.843137255	0.001697324	3.056838093745552e-48	True
5410	helix	UniProtKB=Helical;transmembrane region	IPR016257	4.957966256848624e-33	True	554678	52	25334	34	0.653846154	0.00134207	9.629659849021624e-32	True
5410	helix	UniProtKB=Helical;transmembrane region	IPR050449	1.1320373782586598e-33	True	554678	58	25334	36	0.620689655	0.001421015	2.272587677601825e-32	True
5410	helix	UniProtKB=Helical;transmembrane region	IPR045231	6.948568574439549e-06	True	554678	31	25334	9	0.290322581	0.000355254	2.1993867281405906e-05	True
5410	helix	UniProtKB=Helical;transmembrane region	IPR004240	0.004696247268110439	True	554678	35	25334	6	0.171428571	0.000236836	0.009091778193640128	True
5410	helix	UniProtKB=Helical;transmembrane region	IPR003359	2.3153479418559206e-52	True	554678	150	25334	70	0.466666667	0.002763085	7.685362599594243e-51	True
5410	helix	UniProtKB=Helical;transmembrane region	IPR012506	1.5017727170472053e-08	True	554678	17	25334	9	0.529411765	0.000355254	6.448577098148967e-08	True
5410	helix	UniProtKB=Helical;transmembrane region	IPR004345	0.29342664112970607	False	554678	60	25334	4	0.066666667	0.000157891	0.3989622958663223	False
5410	helix	UniProtKB=Helical;transmembrane region	IPR050586	2.0203449891740854e-55	True	554678	43	25334	42	0.976744186	0.001657851	7.160810333098092e-54	True
5410	helix	UniProtKB=Helical;transmembrane region	IPR003918	6.576925562452107e-216	True	554678	349	25334	230	0.659025788	0.009078708	3.750940228731208e-213	True
5410	helix	UniProtKB=Helical;transmembrane region	IPR004775	1.6294558336804198e-23	True	554678	17	25334	17	1	0.000671035	2.1657608416512953e-22	True
5410	helix	UniProtKB=Helical;transmembrane region	IPR006369	1.0903131116236102e-206	True	554678	543	25334	270	0.497237569	0.010657614	5.0667254116820135e-204	True
5410	helix	UniProtKB=Helical;transmembrane region	IPR000537	0.0	True	554678	910	25334	488	0.536263736	0.019262651	0.0	True
5410	helix	UniProtKB=Helical;transmembrane region	IPR000276	1.0	False	554678	2427	25334	7	0.002884219	0.000276309	1.0	False
5410	helix	UniProtKB=Helical;transmembrane region	IPR000725	0.9999999999218815	False	554678	569	25334	2	0.003514938	0.0000789453	1.0	False
5410	helix	UniProtKB=Helical;transmembrane region	IPR030672	1.6023432826872628e-23	True	554678	27	25334	21	0.777777778	0.000828926	2.1319831567207937e-22	True
5410	helix	UniProtKB=Helical;transmembrane region	IPR042313	4.350639891343582e-06	True	554678	4	25334	4	1	0.000157891	1.4094365793103003e-05	True
5410	helix	UniProtKB=Helical;transmembrane region	IPR022248	0.0011078413432350418	True	554678	11	25334	4	0.363636364	0.000157891	0.002425420578183575	True
5410	helix	UniProtKB=Helical;transmembrane region	IPR002781	2.7323910891888084e-22	True	554678	26	25334	20	0.769230769	0.000789453	3.3843347478827223e-21	True
5410	helix	UniProtKB=Helical;transmembrane region	IPR051598	4.157901906192056e-13	True	554678	11	25334	10	0.909090909	0.000394726	2.819956498215769e-12	True
5410	helix	UniProtKB=Helical;transmembrane region	IPR010379	1.4472962564392632e-88	True	554678	88	25334	76	0.863636364	0.002999921	1.055768961019967e-86	True
5410	helix	UniProtKB=Helical;transmembrane region	IPR000776	2.125850852708612e-19	True	554678	60	25334	26	0.433333333	0.001026289	2.237672034306624e-18	True
5410	helix	UniProtKB=Helical;transmembrane region	IPR001694	0.0	True	554678	691	25334	446	0.645441389	0.0176048	0.0	True
5410	helix	UniProtKB=Helical;transmembrane region	IPR050726	0.20178166292087163	False	554678	34	25334	3	0.088235294	0.000118418	0.2844668005245142	False
5410	helix	UniProtKB=Helical;transmembrane region	IPR000775	0.1705542416004518	False	554678	4	25334	1	0.25	0.0000394726	0.24389568195009756	False
5410	helix	UniProtKB=Helical;transmembrane region	IPR002758	0.5774815797981699	False	554678	42	25334	2	0.047619048	0.0000789453	0.7260181745218074	False
5410	helix	UniProtKB=Helical;transmembrane region	IPR004847	0.1642384746794242	False	554678	16	25334	2	0.125	0.0000789453	0.23583201439720022	False
5410	helix	UniProtKB=Helical;transmembrane region	IPR010771	4.1428212057226777e-10	True	554678	7	25334	7	1	0.000276309	2.1007765233749214e-09	True
5410	helix	UniProtKB=Helical;transmembrane region	IPR050731	0.0007488160587131972	True	554678	34	25334	7	0.205882353	0.000276309	0.0016959196910964775	True
5410	helix	UniProtKB=Helical;transmembrane region	IPR021147	2.8929583228540875e-62	True	554678	102	25334	66	0.647058824	0.002605195	1.2180519488875919e-60	True
5410	helix	UniProtKB=Helical;transmembrane region	IPR006507	4.1099164932199934e-61	True	554678	101	25334	65	0.643564356	0.002565722	1.690725319358402e-59	True
5410	helix	UniProtKB=Helical;transmembrane region	IPR003689	1.001452614996764e-92	True	554678	188	25334	108	0.574468085	0.004263046	7.661723146563657e-91	True
5410	helix	UniProtKB=Helical;transmembrane region	IPR050799	0.00041272351524415565	True	554678	31	25334	7	0.225806452	0.000276309	0.0009829570819252962	True
5410	helix	UniProtKB=Helical;transmembrane region	IPR004752	2.3330067609581586e-15	True	554678	31	25334	17	0.548387097	0.000671035	1.870430404456359e-14	True
5410	helix	UniProtKB=Helical;transmembrane region	IPR002293	2.3173335318242743e-71	True	554678	167	25334	88	0.526946108	0.003473593	1.1724025735402892e-69	True
5410	helix	UniProtKB=Helical;transmembrane region	IPR004932	0.14797633015325257	False	554678	15	25334	2	0.133333333	0.0000789453	0.2146674776775188	False
5410	helix	UniProtKB=Helical;transmembrane region	IPR050553	9.195638727462197e-08	True	554678	46	25334	13	0.282608696	0.000513144	3.578712131311048e-07	True
5410	helix	UniProtKB=Helical;transmembrane region	IPR050647	3.15801861126442e-13	True	554678	39	25334	17	0.435897436	0.000671035	2.1735413886744204e-12	True
5410	helix	UniProtKB=Helical;transmembrane region	IPR050488	1.2368263842034068e-08	True	554678	54	25334	15	0.277777778	0.00059209	5.367852176617138e-08	True
5410	helix	UniProtKB=Helical;transmembrane region	IPR040287	0.37343107456025565	False	554678	10	25334	1	0.1	0.0000394726	0.4956039446274093	False
5410	helix	UniProtKB=Helical;transmembrane region	IPR051533	1.6755366743300013e-10	True	554678	12	25334	9	0.75	0.000355254	8.904260335797767e-10	True
5410	helix	UniProtKB=Helical;transmembrane region	IPR007016	2.0715372219370026e-12	True	554678	15	25334	11	0.733333333	0.000434199	1.3213816737998766e-11	True
5410	helix	UniProtKB=Helical;transmembrane region	IPR031427	0.20843807757009958	False	554678	5	25334	1	0.2	0.0000394726	0.2928636684515162	False
5410	helix	UniProtKB=Helical;transmembrane region	IPR050833	4.36584570094652e-19	True	554678	29	25334	19	0.655172414	0.00074998	4.519658911697689e-18	True
5410	helix	UniProtKB=Helical;transmembrane region	IPR004681	1.8843302329341278e-17	True	554678	16	25334	14	0.875	0.000552617	1.7526087051611937e-16	True
5410	helix	UniProtKB=Helical;transmembrane region	IPR007387	0.0002809842269160111	True	554678	14	25334	5	0.357142857	0.000197363	0.0006937247333953545	True
5410	helix	UniProtKB=Helical;transmembrane region	IPR003398	0.9508460125892502	False	554678	228	25334	6	0.026315789	0.000236836	1.0	False
5410	helix	UniProtKB=Helical;transmembrane region	IPR000568	2.3372580087006037e-286	True	554678	755	25334	375	0.496688742	0.014802242	3.665697029395809e-283	True
5410	helix	UniProtKB=Helical;transmembrane region	IPR045082	4.890167471601022e-183	True	554678	505	25334	244	0.483168317	0.009631325	1.394475710594955e-180	True
5410	helix	UniProtKB=Helical;transmembrane region	IPR046964	2.603432844650282e-08	True	554678	23	25334	10	0.434782609	0.000394726	1.0888423967275695e-07	True
5410	helix	UniProtKB=Helical;transmembrane region	IPR008896	0.00030724796878458534	True	554678	81	25334	12	0.148148148	0.000473672	0.0007529375516289439	True
5410	helix	UniProtKB=Helical;transmembrane region	IPR005947	4.1428212057226777e-10	True	554678	7	25334	7	1	0.000276309	2.1007765233749214e-09	True
5410	helix	UniProtKB=Helical;transmembrane region	IPR000337	0.11643691723879131	False	554678	73	25334	6	0.082191781	0.000236836	0.17225963926366164	False
5410	helix	UniProtKB=Helical;transmembrane region	IPR000068	0.02056543175839204	True	554678	35	25334	5	0.142857143	0.000197363	0.035125847028661165	True
5410	helix	UniProtKB=Helical;transmembrane region	IPR005372	1.0162532092829143e-105	True	554678	108	25334	92	0.851851852	0.003631483	9.515618669308004e-104	True
5410	helix	UniProtKB=Helical;transmembrane region	IPR023721	4.868565363226749e-54	True	554678	56	25334	47	0.839285714	0.001855214	1.6874555141548623e-52	True
5410	helix	UniProtKB=Helical;transmembrane region	IPR002229	1.105961374145018e-32	True	554678	69	25334	38	0.550724638	0.001499961	2.115319719725235e-31	True
5410	helix	UniProtKB=Helical;transmembrane region	IPR006391	7.310469823601198e-83	True	554678	121	25334	84	0.694214876	0.003315702	4.609269591795187e-81	True
5410	helix	UniProtKB=Helical;transmembrane region	IPR004623	8.919415353006719e-156	True	554678	225	25334	158	0.702222222	0.006236678	1.8050307166802468e-153	True
5410	helix	UniProtKB=Helical;transmembrane region	IPR050256	1.1660789744941104e-32	True	554678	103	25334	45	0.436893204	0.001776269	2.226909116130533e-31	True
5410	helix	UniProtKB=Helical;transmembrane region	IPR050297	4.674255229816699e-96	True	554678	87	25334	79	0.908045977	0.003118339	3.858413182138824e-94	True
5410	helix	UniProtKB=Helical;transmembrane region	IPR050401	3.991852526327758e-14	True	554678	64	25334	22	0.34375	0.000868398	2.958403641336939e-13	True
5410	helix	UniProtKB=Helical;transmembrane region	IPR007594	0.00018770951214319573	True	554678	13	25334	5	0.384615385	0.000197363	0.0004815357286568548	True
5410	helix	UniProtKB=Helical;transmembrane region	IPR009357	5.702132644801559e-10	True	554678	17	25334	10	0.588235294	0.000394726	2.846982025241749e-09	True
5410	helix	UniProtKB=Helical;transmembrane region	IPR004090	8.612439381728803e-18	True	554678	62	25334	25	0.403225806	0.000986816	8.192591123771894e-17	True
5410	helix	UniProtKB=Helical;transmembrane region	IPR039627	1.4587578396818772e-09	True	554678	23	25334	11	0.47826087	0.000434199	6.985891074232257e-09	True
5410	helix	UniProtKB=Helical;transmembrane region	IPR003425	7.251323659256736e-05	True	554678	17	25334	6	0.352941176	0.000236836	0.00020062261952082528	True
5410	helix	UniProtKB=Helical;transmembrane region	IPR004073	0.006067395112585799	True	554678	3	25334	2	0.666666667	0.0000789453	0.011484025716942828	True
5410	helix	UniProtKB=Helical;transmembrane region	IPR022831	1.1790748330873472e-68	True	554678	55	25334	53	0.963636364	0.00209205	5.734051135948429e-67	True
5410	helix	UniProtKB=Helical;transmembrane region	IPR001036	1.2831509452155129e-157	True	554678	173	25334	142	0.820809249	0.005605116	2.6832824849365067e-155	True
5410	helix	UniProtKB=Helical;transmembrane region	IPR023931	2.809568444399702e-79	True	554678	65	25334	62	0.953846154	0.002447304	1.6706945626484861e-77	True
5410	helix	UniProtKB=Helical;transmembrane region	IPR001123	4.228123088641684e-18	True	554678	98	25334	31	0.316326531	0.001223652	4.106057305974242e-17	True
5410	helix	UniProtKB=Helical;transmembrane region	IPR004778	1.981502550213642e-05	True	554678	14	25334	6	0.428571429	0.000236836	5.935047146701018e-05	True
5410	helix	UniProtKB=Helical;transmembrane region	IPR001712	5.519740351895188e-33	True	554678	33	25334	28	0.848484848	0.001105234	1.0687682437535328e-31	True
5410	helix	UniProtKB=Helical;transmembrane region	IPR006302	3.61336010836287e-16	True	554678	15	25334	13	0.866666667	0.000513144	3.0653704719154113e-15	True
5410	helix	UniProtKB=Helical;transmembrane region	IPR044772	2.8816649122808175e-05	True	554678	45	25334	10	0.222222222	0.000394726	8.449696109929286e-05	True
5410	helix	UniProtKB=Helical;transmembrane region	IPR020884	1.9087913216958862e-70	True	554678	52	25334	52	1	0.002052578	9.541675184588958e-69	True
5410	helix	UniProtKB=Helical;transmembrane region	IPR018227	0.016820152543814068	True	554678	72	25334	8	0.111111111	0.000315781	0.029197904533375087	True
5410	helix	UniProtKB=Helical;transmembrane region	IPR013059	0.0022301974586079946	True	554678	13	25334	4	0.307692308	0.000157891	0.00458425417974353	True
5410	helix	UniProtKB=Helical;transmembrane region	IPR052334	0.027670041806718414	True	554678	6	25334	2	0.333333333	0.0000789453	0.046075118055593355	True
5410	helix	UniProtKB=Helical;transmembrane region	IPR025720	0.31202068365943664	False	554678	8	25334	1	0.125	0.0000394726	0.42154877978625516	False
5410	helix	UniProtKB=Helical;transmembrane region	IPR024529	0.5040340366021687	False	554678	15	25334	1	0.066666667	0.0000394726	0.6452520209414765	False
5410	helix	UniProtKB=Helical;transmembrane region	IPR026160	0.000888595683400345	True	554678	5	25334	3	0.6	0.000118418	0.0019838452027800945	True
5410	helix	UniProtKB=Helical;transmembrane region	IPR004673	0.00023655275003539724	True	554678	57	25334	10	0.175438596	0.000394726	0.0005939618480476544	True
5410	helix	UniProtKB=Helical;transmembrane region	IPR006304	3.86091849591099e-06	True	554678	7	25334	5	0.714285714	0.000197363	1.2582582952777973e-05	True
5410	helix	UniProtKB=Helical;transmembrane region	IPR002010	4.249158989632815e-11	True	554678	18	25334	11	0.611111111	0.000434199	2.395067288541012e-10	True
5410	helix	UniProtKB=Helical;transmembrane region	IPR022839	2.7323953043331004e-90	True	554678	79	25334	73	0.924050633	0.002881503	2.0528960409261922e-88	True
5410	helix	UniProtKB=Helical;transmembrane region	IPR051739	0.07355486844517226	False	554678	10	25334	2	0.2	0.0000789453	0.11326619224123421	False
5410	helix	UniProtKB=Helical;transmembrane region	IPR017213	0.048607878580881274	True	554678	8	25334	2	0.25	0.0000789453	0.07735705892368307	False
5410	helix	UniProtKB=Helical;transmembrane region	IPR002610	4.431817863209677e-08	True	554678	14	25334	8	0.571428571	0.000315781	1.7972210319874538e-07	True
5410	helix	UniProtKB=Helical;transmembrane region	IPR027231	3.500597636076828e-06	True	554678	71	25334	14	0.197183099	0.000552617	1.1479874160966012e-05	True
5410	helix	UniProtKB=Helical;transmembrane region	IPR003752	2.0347944912704007e-87	True	554678	166	25334	99	0.596385542	0.003907792	1.4588895132554127e-85	True
5410	helix	UniProtKB=Helical;transmembrane region	IPR012187	0.01170770537044587	True	554678	20	25334	4	0.2	0.000157891	0.020985225611854907	True
5410	helix	UniProtKB=Helical;transmembrane region	IPR045083	2.1166474768376148e-104	True	554678	252	25334	131	0.51984127	0.005170917	1.9672278438430782e-102	True
5410	helix	UniProtKB=Helical;transmembrane region	IPR000883	2.169557893048381e-52	True	554678	259	25334	89	0.343629344	0.003513065	7.220541879065792e-51	True
5410	helix	UniProtKB=Helical;transmembrane region	IPR014241	2.0401493423329264e-25	True	554678	44	25334	27	0.613636364	0.001065761	2.969577006757683e-24	True
5410	helix	UniProtKB=Helical;transmembrane region	IPR045035	4.985512276929145e-16	True	554678	29	25334	17	0.586206897	0.000671035	4.189767082292698e-15	True
5410	helix	UniProtKB=Helical;transmembrane region	IPR004813	1.619281895143016e-15	True	554678	45	25334	20	0.444444444	0.000789453	1.3082504789671231e-14	True
5410	helix	UniProtKB=Helical;transmembrane region	IPR005936	2.4851341267336437e-53	True	554678	205	25334	81	0.395121951	0.003197284	8.473091817425823e-52	True
5410	helix	UniProtKB=Helical;transmembrane region	IPR010227	1.541993073619327e-153	True	554678	240	25334	161	0.670833333	0.006355096	3.071013824555825e-151	True
5410	helix	UniProtKB=Helical;transmembrane region	IPR022997	3.878451610531021e-64	True	554678	137	25334	76	0.554744526	0.002999921	1.7195382458421456e-62	True
5410	helix	UniProtKB=Helical;transmembrane region	IPR013261	0.1975779364636852	False	554678	18	25334	2	0.111111111	0.0000789453	0.27903190157839775	False
5410	helix	UniProtKB=Helical;transmembrane region	IPR020910	7.33322725040134e-21	True	554678	59	25334	27	0.457627119	0.001065761	8.333299924320458e-20	True
5410	helix	UniProtKB=Helical;transmembrane region	IPR017103	0.013948262649869817	True	554678	21	25334	4	0.19047619	0.000157891	0.02457989486908941	True
5410	helix	UniProtKB=Helical;transmembrane region	IPR015683	6.714348576569389e-16	True	554678	115	25334	31	0.269565217	0.001223652	5.58283178198914e-15	True
5410	helix	UniProtKB=Helical;transmembrane region	IPR050175	5.997335439099518e-151	True	554678	150	25334	130	0.866666667	0.005131444	1.0749795393483094e-148	True
5410	helix	UniProtKB=Helical;transmembrane region	IPR003917	2.771346855345985e-152	True	554678	146	25334	129	0.883561644	0.005091971	5.113542499121481e-150	True
5410	helix	UniProtKB=Helical;transmembrane region	IPR050846	0.0017363011026299113	True	554678	29	25334	6	0.206896552	0.000236836	0.003648529548601155	True
5410	helix	UniProtKB=Helical;transmembrane region	IPR004667	4.912262712218556e-12	True	554678	39	25334	16	0.41025641	0.000631562	3.024247313552808e-11	True
5410	helix	UniProtKB=Helical;transmembrane region	IPR050173	2.358685880403665e-22	True	554678	152	25334	43	0.282894737	0.001697324	2.933045762281941e-21	True
5410	helix	UniProtKB=Helical;transmembrane region	IPR004626	0.08725092432927167	False	554678	11	25334	2	0.181818182	0.0000789453	0.13238902825430263	False
5410	helix	UniProtKB=Helical;transmembrane region	IPR034294	7.396005786325474e-10	True	554678	233	25334	35	0.150214592	0.001381543	3.6548910831439826e-09	True
5410	helix	UniProtKB=Helical;transmembrane region	IPR000425	3.361891188644358e-14	True	554678	318	25334	50	0.157232704	0.001973632	2.498912840279666e-13	True
5410	helix	UniProtKB=Helical;transmembrane region	IPR004387	2.4673818189447036e-08	True	554678	73	25334	17	0.232876712	0.000671035	1.0353926315150232e-07	True
5410	helix	UniProtKB=Helical;transmembrane region	IPR016483	2.0958486103970676e-05	True	554678	5	25334	4	0.8	0.000157891	6.259607834956441e-05	True
5410	helix	UniProtKB=Helical;transmembrane region	IPR044537	2.0958486103970676e-05	True	554678	5	25334	4	0.8	0.000157891	6.259607834956441e-05	True
5410	helix	UniProtKB=Helical;transmembrane region	IPR052348	2.0958486103970676e-05	True	554678	5	25334	4	0.8	0.000157891	6.259607834956441e-05	True
5410	helix	UniProtKB=Helical;transmembrane region	IPR022883	2.645623558351485e-56	True	554678	73	25334	54	0.739726027	0.002131523	9.62163443090901e-55	True
5410	helix	UniProtKB=Helical;transmembrane region	IPR039808	1.3557528595448227e-59	True	554678	125	25334	70	0.56	0.002763085	5.2992620338656975e-58	True
5410	helix	UniProtKB=Helical;transmembrane region	IPR050206	1.8196360325451763e-37	True	554678	130	25334	54	0.415384615	0.002131523	4.2123566974805035e-36	True
5410	helix	UniProtKB=Helical;transmembrane region	IPR009760	2.0891492784846996e-203	True	554678	222	25334	183	0.824324324	0.007223494	8.737518665715842e-201	True
5410	helix	UniProtKB=Helical;transmembrane region	IPR050277	7.239702993488727e-103	True	554678	94	25334	85	0.904255319	0.003355175	6.630405361992923e-101	True
5410	helix	UniProtKB=Helical;transmembrane region	IPR014083	5.862717238251162e-74	True	554678	59	25334	57	0.966101695	0.002249941	3.198239703840754e-72	True
5410	helix	UniProtKB=Helical;transmembrane region	IPR001734	1.9679700838834297e-120	True	554678	161	25334	118	0.732919255	0.004657772	2.444764420048059e-118	True
5410	helix	UniProtKB=Helical;transmembrane region	IPR001991	1.1196014771111705e-100	True	554678	380	25334	153	0.402631579	0.006039315	9.755305370356844e-99	True
5410	helix	UniProtKB=Helical;transmembrane region	IPR023954	7.810451331828421e-05	True	554678	179	25334	21	0.117318436	0.000828926	0.00021481309263579834	True
5410	helix	UniProtKB=Helical;transmembrane region	IPR022689	0.9078485937925675	False	554678	51	25334	1	0.019607843	0.0000394726	1.0	False
5410	helix	UniProtKB=Helical;transmembrane region	IPR001626	2.5767900771913988e-23	True	554678	34	25334	23	0.676470588	0.000907871	3.3889921486918743e-22	True
5410	helix	UniProtKB=Helical;transmembrane region	IPR024245	4.350639891343582e-06	True	554678	4	25334	4	1	0.000157891	1.4094365793103003e-05	True
5410	helix	UniProtKB=Helical;transmembrane region	IPR003492	4.77194359209638e-09	True	554678	20	25334	10	0.5	0.000394726	2.1638444615118642e-08	True
5410	helix	UniProtKB=Helical;transmembrane region	IPR018460	2.449377374815155e-10	True	554678	16	25334	10	0.625	0.000394726	1.2709817171962675e-09	True
5410	helix	UniProtKB=Helical;transmembrane region	IPR023060	5.442599125402205e-26	True	554678	64	25334	32	0.5	0.001263125	8.062372045622369e-25	True
5410	helix	UniProtKB=Helical;transmembrane region	IPR033367	0.0020859759184047207	True	554678	2	25334	2	1	0.0000789453	0.004308979230856771	True
5410	helix	UniProtKB=Helical;transmembrane region	IPR039653	1.1251151736163241e-174	True	554678	272	25334	183	0.672794118	0.007223494	2.941004184034171e-172	True
5410	helix	UniProtKB=Helical;transmembrane region	IPR006370	4.650361137653619e-183	True	554678	239	25334	178	0.744769874	0.007026131	1.3569321207939525e-180	True
5410	helix	UniProtKB=Helical;transmembrane region	IPR023494	1.0094726141831427e-30	True	554678	50	25334	32	0.64	0.001263125	1.8145921046068612e-29	True
5410	helix	UniProtKB=Helical;transmembrane region	IPR050545	4.600587873607915e-58	True	554678	47	25334	45	0.957446809	0.001776269	1.7386619292216418e-56	True
5410	helix	UniProtKB=Helical;transmembrane region	IPR043429	1.0857342777352961e-13	True	554678	48	25334	19	0.395833333	0.00074998	7.731389320513484e-13	True
5410	helix	UniProtKB=Helical;transmembrane region	IPR000407	2.5811323808388863e-07	True	554678	58	25334	14	0.24137931	0.000552617	9.601383925996297e-07	True
5410	helix	UniProtKB=Helical;transmembrane region	IPR001133	8.769428544031268e-296	True	554678	846	25334	401	0.473995272	0.015828531	1.57185742774229e-292	True
5410	helix	UniProtKB=Helical;transmembrane region	IPR039428	1.40092967392e-312	True	554678	895	25334	424	0.473743017	0.016736402	5.859154872881413e-309	True
5410	helix	UniProtKB=Helical;transmembrane region	IPR028038	9.526632117254775e-05	True	554678	3	25334	3	1	0.000118418	0.00025855646371446175	True
5410	helix	UniProtKB=Helical;transmembrane region	IPR021368	0.0011078413432350418	True	554678	11	25334	4	0.363636364	0.000157891	0.002425420578183575	True
5410	helix	UniProtKB=Helical;transmembrane region	IPR050599	0.8596397940239019	False	554678	42	25334	1	0.023809524	0.0000394726	1.0	False
5410	helix	UniProtKB=Helical;transmembrane region	IPR002077	0.8721693729705644	False	554678	44	25334	1	0.022727273	0.0000394726	1.0	False
5410	helix	UniProtKB=Helical;transmembrane region	IPR003780	3.904856273898039e-65	True	554678	170	25334	84	0.494117647	0.003315702	1.7751533213260395e-63	True
5410	helix	UniProtKB=Helical;transmembrane region	IPR023754	7.516616328864381e-44	True	554678	109	25334	55	0.504587156	0.002170996	2.0413633133822812e-42	True
5410	helix	UniProtKB=Helical;transmembrane region	IPR006214	2.642588799915394e-22	True	554678	74	25334	31	0.418918919	0.001223652	3.2795807786882735e-21	True
5410	helix	UniProtKB=Helical;transmembrane region	IPR044173	6.516658760055792e-107	True	554678	175	25334	114	0.651428571	0.004499882	6.1942816259409105e-105	True
5410	helix	UniProtKB=Helical;transmembrane region	IPR006459	1.9153741641316184e-143	True	554678	288	25334	167	0.579861111	0.006591932	3.042050587007521e-141	True
5410	helix	UniProtKB=Helical;transmembrane region	IPR012160	0.001031681710792717	True	554678	18	25334	5	0.277777778	0.000197363	0.0022725615212984937	True
5410	helix	UniProtKB=Helical;transmembrane region	IPR050448	2.5811323808388863e-07	True	554678	58	25334	14	0.24137931	0.000552617	9.601383925996297e-07	True
5410	helix	UniProtKB=Helical;transmembrane region	IPR050864	0.00020961188341348287	True	554678	28	25334	7	0.25	0.000276309	0.0005324965177543975	True
5410	helix	UniProtKB=Helical;transmembrane region	IPR007873	4.91339486408984e-16	True	554678	25	25334	16	0.64	0.000631562	4.131927973172602e-15	True
5410	helix	UniProtKB=Helical;transmembrane region	IPR004705	1.3746591049546971e-08	True	554678	9	25334	7	0.777777778	0.000276309	5.931171867216845e-08	True
5410	helix	UniProtKB=Helical;transmembrane region	IPR018422	1.4983840570072186e-21	True	554678	72	25334	30	0.416666667	0.001184179	1.7837025392096368e-20	True
5410	helix	UniProtKB=Helical;transmembrane region	IPR038962	0.1705542416004518	False	554678	4	25334	1	0.25	0.0000394726	0.24389568195009756	False
5410	helix	UniProtKB=Helical;transmembrane region	IPR010096	0.0	True	554678	455	25334	396	0.87032967	0.015631168	0.0	True
5410	helix	UniProtKB=Helical;transmembrane region	IPR050368	5.023882422630137e-82	True	554678	69	25334	65	0.942028986	0.002565722	3.0899339586637414e-80	True
5410	helix	UniProtKB=Helical;transmembrane region	IPR022969	1.1367906494625964e-51	True	554678	38	25334	38	1	0.001499961	3.7241024226650644e-50	True
5410	helix	UniProtKB=Helical;transmembrane region	IPR001807	1.2734417114942017e-118	True	554678	192	25334	126	0.65625	0.004973553	1.5363339571267066e-116	True
5410	helix	UniProtKB=Helical;transmembrane region	IPR030689	0.0	True	554678	1672	25334	1387	0.829545455	0.054748559	0.0	True
5410	helix	UniProtKB=Helical;transmembrane region	IPR018393	1.5701511493670453e-183	True	554678	232	25334	176	0.75862069	0.006947186	4.8050454807581264e-181	True
5410	helix	UniProtKB=Helical;transmembrane region	IPR003945	1.7673696436687416e-215	True	554678	267	25334	205	0.767790262	0.008091892	9.239661216296541e-213	True
5410	helix	UniProtKB=Helical;transmembrane region	IPR002202	0.003353135955082611	True	554678	67	25334	9	0.134328358	0.000355254	0.006655876732862128	True
5410	helix	UniProtKB=Helical;transmembrane region	IPR004554	0.0021845049334062697	True	554678	63	25334	9	0.142857143	0.000355254	0.004496962001550199	True
5410	helix	UniProtKB=Helical;transmembrane region	IPR050269	1.8375272308163518e-72	True	554678	98	25334	71	0.724489796	0.002802558	9.527047175641639e-71	True
5410	helix	UniProtKB=Helical;transmembrane region	IPR001457	1.6961858385887438e-180	True	554678	231	25334	174	0.753246753	0.00686824	4.6265312427767324e-178	True
5410	helix	UniProtKB=Helical;transmembrane region	IPR023679	1.0893222972391728e-65	True	554678	168	25334	84	0.5	0.003315702	5.043441647033174e-64	True
5410	helix	UniProtKB=Helical;transmembrane region	IPR017039	3.253843754155964e-67	True	554678	172	25334	86	0.5	0.003394648	1.5348111873456722e-65	True
5410	helix	UniProtKB=Helical;transmembrane region	IPR050119	0.9988235341236317	False	554678	237	25334	3	0.012658228	0.000118418	1.0	False
5410	helix	UniProtKB=Helical;transmembrane region	IPR050208	1.5847369557869811e-55	True	554678	129	25334	68	0.527131783	0.00268414	5.648776870528197e-54	True
5410	helix	UniProtKB=Helical;transmembrane region	IPR039421	8.998913189292378e-69	True	554678	404	25334	127	0.314356436	0.005013026	4.393360458601224e-67	True
5410	helix	UniProtKB=Helical;transmembrane region	IPR050935	0.6892471613456075	False	554678	25	25334	1	0.04	0.0000394726	0.8428012994253326	False
5410	helix	UniProtKB=Helical;transmembrane region	IPR006036	4.0840668044895903e-63	True	554678	83	25334	61	0.734939759	0.002407831	1.773106788786536e-61	True
5410	helix	UniProtKB=Helical;transmembrane region	IPR001872	2.272164994734504e-42	True	554678	421	25334	100	0.237529691	0.003947265	5.964195437015443e-41	True
5410	helix	UniProtKB=Helical;transmembrane region	IPR003841	0.007951166435002316	True	554678	18	25334	4	0.222222222	0.000157891	0.014725208156453735	True
5410	helix	UniProtKB=Helical;transmembrane region	IPR001940	1.2082581799685111e-05	True	554678	134	25334	19	0.141791045	0.00074998	3.7184241805408164e-05	True
5410	helix	UniProtKB=Helical;transmembrane region	IPR037673	3.2748003282325064e-29	True	554678	385	25334	79	0.205194805	0.003118339	5.500524728023194e-28	True
5410	helix	UniProtKB=Helical;transmembrane region	IPR001185	2.725105503944147e-29	True	554678	384	25334	79	0.205729167	0.003118339	4.583364444770404e-28	True
5410	helix	UniProtKB=Helical;transmembrane region	IPR050482	0.011158492044645682	True	554678	54	25334	7	0.12962963	0.000276309	0.020069610046469233	True
5410	helix	UniProtKB=Helical;transmembrane region	IPR021988	0.18079253892043576	False	554678	17	25334	2	0.117647059	0.0000789453	0.257188660525477	False
5410	helix	UniProtKB=Helical;transmembrane region	IPR050817	5.09081349884563e-07	True	554678	30	25334	10	0.333333333	0.000394726	1.8333650106204396e-06	True
5410	helix	UniProtKB=Helical;transmembrane region	IPR023749	6.030305762728587e-07	True	554678	24	25334	9	0.375	0.000355254	2.1531658054910525e-06	True
5410	helix	UniProtKB=Helical;transmembrane region	IPR051280	2.449377374815155e-10	True	554678	16	25334	10	0.625	0.000394726	1.2709817171962675e-09	True
5410	helix	UniProtKB=Helical;transmembrane region	IPR025594	0.0017166093227156526	True	554678	6	25334	3	0.5	0.000118418	0.0036095688238835756	True
5410	helix	UniProtKB=Helical;transmembrane region	IPR019133	0.25251636903787517	False	554678	56	25334	4	0.071428571	0.000157891	0.34812909376092954	False
5410	helix	UniProtKB=Helical;transmembrane region	IPR050665	5.724124967561112e-06	True	554678	38	25334	10	0.263157895	0.000394726	1.8261021095344337e-05	True
5410	helix	UniProtKB=Helical;transmembrane region	IPR023449	4.834481804708841e-21	True	554678	44	25334	24	0.545454545	0.000947343	5.55478417616134e-20	True
5410	helix	UniProtKB=Helical;transmembrane region	IPR017573	0.08926071531377472	False	554678	2	25334	1	0.5	0.0000394726	0.13515999056544842	False
5410	helix	UniProtKB=Helical;transmembrane region	IPR047055	3.28691135252143e-06	True	554678	16	25334	7	0.4375	0.000276309	1.0818697990578798e-05	True
5410	helix	UniProtKB=Helical;transmembrane region	IPR004842	2.6851096272676494e-09	True	554678	42	25334	14	0.333333333	0.000552617	1.2524189774471078e-08	True
5410	helix	UniProtKB=Helical;transmembrane region	IPR011919	7.0410962106049325e-19	True	554678	128	25334	36	0.28125	0.001421015	7.188334756262009e-18	True
5410	helix	UniProtKB=Helical;transmembrane region	IPR027033	0.4293600498012481	False	554678	12	25334	1	0.083333333	0.0000394726	0.5611646400891938	False
5410	helix	UniProtKB=Helical;transmembrane region	IPR050316	0.001135856389246681	True	554678	81	25334	11	0.135802469	0.000434199	0.002483720828838987	True
5410	helix	UniProtKB=Helical;transmembrane region	IPR010010	3.3938054589787107e-06	True	554678	44	25334	11	0.25	0.000434199	1.114422326453962e-05	True
5410	helix	UniProtKB=Helical;transmembrane region	IPR002682	1.4817535252718201e-36	True	554678	158	25334	58	0.367088608	0.002289413	3.2905418551478813e-35	True
5410	helix	UniProtKB=Helical;transmembrane region	IPR022813	8.170142512531027e-34	True	554678	114	25334	48	0.421052632	0.001894687	1.6587504547690418e-32	True
5410	helix	UniProtKB=Helical;transmembrane region	IPR005791	1.3106335055723088e-15	True	554678	50	25334	21	0.42	0.000828926	1.0664408945794916e-14	True
5410	helix	UniProtKB=Helical;transmembrane region	IPR022645	1.1830145169292694e-26	True	554678	98	25334	39	0.397959184	0.001539433	1.7948347211501262e-25	True
5410	helix	UniProtKB=Helical;transmembrane region	IPR001312	0.00010536246960002813	True	554678	62	25334	11	0.177419355	0.000434199	0.000283809125391059	True
5410	helix	UniProtKB=Helical;transmembrane region	IPR022920	1.1152663561181662e-89	True	554678	131	25334	91	0.694656489	0.003592011	8.280027793026409e-88	True
5410	helix	UniProtKB=Helical;transmembrane region	IPR050183	2.751375172529791e-89	True	554678	146	25334	95	0.650684932	0.003749901	2.03067672292537e-87	True
5410	helix	UniProtKB=Helical;transmembrane region	IPR003373	1.2574648892543022e-09	True	554678	28	25334	12	0.428571429	0.000473672	6.056588086554215e-09	True
5410	helix	UniProtKB=Helical;transmembrane region	IPR050860	1.2574648892543022e-09	True	554678	28	25334	12	0.428571429	0.000473672	6.056588086554215e-09	True
5410	helix	UniProtKB=Helical;transmembrane region	IPR005782	0.4008343803031349	False	554678	30	25334	2	0.066666667	0.0000789453	0.527951812897694	False
5410	helix	UniProtKB=Helical;transmembrane region	IPR003474	5.401504479167945e-13	True	554678	21	25334	13	0.619047619	0.000513144	3.6242073101668563e-12	True
5410	helix	UniProtKB=Helical;transmembrane region	IPR023043	2.8180550450331073e-37	True	554678	356	25334	86	0.241573034	0.003394648	6.464010356495502e-36	True
5410	helix	UniProtKB=Helical;transmembrane region	IPR000440	3.6675704278514264e-112	True	554678	496	25334	183	0.368951613	0.007223494	3.803058360186103e-110	True
5410	helix	UniProtKB=Helical;transmembrane region	IPR050746	9.062373822418724e-10	True	554678	33	25334	13	0.393939394	0.000513144	4.420902190897657e-09	True
5410	helix	UniProtKB=Helical;transmembrane region	IPR050475	1.9376201149894526e-12	True	554678	55	25334	19	0.345454545	0.00074998	1.2410066147408198e-11	True
5410	helix	UniProtKB=Helical;transmembrane region	IPR023547	5.256197711862606e-13	True	554678	40	25334	17	0.425	0.000671035	3.534271848378355e-12	True
5410	helix	UniProtKB=Helical;transmembrane region	IPR004856	7.205469775131394e-07	True	554678	31	25334	10	0.322580645	0.000394726	2.550268808704474e-06	True
5410	helix	UniProtKB=Helical;transmembrane region	IPR005953	3.141206576891817e-275	True	554678	515	25334	312	0.605825243	0.012315465	3.9412718920261625e-272	True
5410	helix	UniProtKB=Helical;transmembrane region	IPR000454	4.71300258e-315	True	554678	641	25334	370	0.577223089	0.014604879	2.956702168454e-311	True
5410	helix	UniProtKB=Helical;transmembrane region	IPR001661	0.9929582735625923	False	554678	106	25334	1	0.009433962	0.0000394726	1.0	False
5410	helix	UniProtKB=Helical;transmembrane region	IPR035166	4.350639891343582e-06	True	554678	4	25334	4	1	0.000157891	1.4094365793103003e-05	True
5410	helix	UniProtKB=Helical;transmembrane region	IPR000973	0.0004056056186783248	True	554678	15	25334	5	0.333333333	0.000197363	0.0009686208027325736	True
5410	helix	UniProtKB=Helical;transmembrane region	IPR004777	1.0618586556026602e-21	True	554678	42	25334	24	0.571428571	0.000947343	1.2823041917080441e-20	True
5410	helix	UniProtKB=Helical;transmembrane region	IPR026788	0.011766776860702788	True	554678	4	25334	2	0.5	0.0000789453	0.021079061860542245	True
5410	helix	UniProtKB=Helical;transmembrane region	IPR051817	0.00045537535118164843	True	554678	9	25334	4	0.444444444	0.000157891	0.001076006503065187	True
5410	helix	UniProtKB=Helical;transmembrane region	IPR005614	1.3746591049546971e-08	True	554678	9	25334	7	0.777777778	0.000276309	5.931171867216845e-08	True
5410	helix	UniProtKB=Helical;transmembrane region	IPR023018	1.295238608117594e-98	True	554678	73	25334	73	1	0.002881503	1.1055346133368333e-96	True
5410	helix	UniProtKB=Helical;transmembrane region	IPR001548	1.2644998481135248e-12	True	554678	22	25334	13	0.590909091	0.000513144	8.25048340836214e-12	True
5410	helix	UniProtKB=Helical;transmembrane region	IPR002090	0.06063852129024079	False	554678	9	25334	2	0.222222222	0.0000789453	0.09489043734455614	False
5410	helix	UniProtKB=Helical;transmembrane region	IPR004709	6.020022684844166e-13	True	554678	52	25334	19	0.365384615	0.00074998	4.024146224120392e-12	True
5410	helix	UniProtKB=Helical;transmembrane region	IPR022914	6.380360950202978e-34	True	554678	83	25334	42	0.506024096	0.001657851	1.2995842344512462e-32	True
5410	helix	UniProtKB=Helical;transmembrane region	IPR009825	3.963931944825075e-34	True	554678	87	25334	43	0.494252874	0.001697324	8.166741233451595e-33	True
5410	helix	UniProtKB=Helical;transmembrane region	IPR027272	2.1440794639944654e-05	True	554678	9	25334	5	0.555555556	0.000197363	6.396044944065278e-05	True
5410	helix	UniProtKB=Helical;transmembrane region	IPR050250	3.9273241168053696e-82	True	554678	106	25334	79	0.745283019	0.003118339	2.42739584697325e-80	True
5410	helix	UniProtKB=Helical;transmembrane region	IPR002666	0.0030098827509865895	True	554678	14	25334	4	0.285714286	0.000157891	0.006028895095247244	True
5410	helix	UniProtKB=Helical;transmembrane region	IPR028337	0.006067395112585799	True	554678	3	25334	2	0.666666667	0.0000789453	0.011484025716942828	True
5410	helix	UniProtKB=Helical;transmembrane region	IPR006876	2.1190730511316544e-23	True	554678	64	25334	30	0.46875	0.001184179	2.804642359973509e-22	True
5410	helix	UniProtKB=Helical;transmembrane region	IPR023941	2.1259202802531504e-62	True	554678	46	25334	46	1	0.001815742	9.01146005281631e-61	True
5410	helix	UniProtKB=Helical;transmembrane region	IPR001508	5.458167796422831e-14	True	554678	93	25334	26	0.279569892	0.001026289	3.9978769026104647e-13	True
5410	helix	UniProtKB=Helical;transmembrane region	IPR003686	7.269815238809924e-08	True	554678	170	25334	26	0.152941176	0.001026289	2.8638735259449954e-07	True
5410	helix	UniProtKB=Helical;transmembrane region	IPR002245	1.1467070517033355e-06	True	554678	6	25334	5	0.833333333	0.000197363	3.978908566847829e-06	True
5410	helix	UniProtKB=Helical;transmembrane region	IPR014472	1.9076994583574817e-06	True	554678	27	25334	9	0.333333333	0.000355254	6.4534659218148614e-06	True
5410	helix	UniProtKB=Helical;transmembrane region	IPR000462	3.676027297015139e-10	True	554678	143	25334	27	0.188811189	0.001065761	1.867332570674047e-09	True
5410	helix	UniProtKB=Helical;transmembrane region	IPR004031	5.824185685499895e-59	True	554678	164	25334	78	0.475609756	0.003078866	2.227928591340463e-57	True
5410	helix	UniProtKB=Helical;transmembrane region	IPR006187	3.8841955724025363e-41	True	554678	74	25334	45	0.608108108	0.001776269	1.0007187237563578e-39	True
5410	helix	UniProtKB=Helical;transmembrane region	IPR003824	6.434245376172308e-124	True	554678	640	25334	217	0.3390625	0.008565564	8.497944919456205e-122	True
5410	helix	UniProtKB=Helical;transmembrane region	IPR017349	0.0020859759184047207	True	554678	2	25334	2	1	0.0000789453	0.004308979230856771	True
5410	helix	UniProtKB=Helical;transmembrane region	IPR003895	3.752670607481797e-18	True	554678	13	25334	13	1	0.000513144	3.65281288689481e-17	True
5410	helix	UniProtKB=Helical;transmembrane region	IPR001421	1.7323609024274848e-07	True	554678	112	25334	20	0.178571429	0.000789453	6.556842305507587e-07	True
5410	helix	UniProtKB=Helical;transmembrane region	IPR039017	0.00010670288369776473	True	554678	52	25334	10	0.192307692	0.000394726	0.0002872963694755052	True
5410	helix	UniProtKB=Helical;transmembrane region	IPR002033	7.648918766749329e-10	True	554678	52	25334	16	0.307692308	0.000631562	3.7665221258400244e-09	True
5410	helix	UniProtKB=Helical;transmembrane region	IPR007241	2.511191351365507e-07	True	554678	42	25334	12	0.285714286	0.000473672	9.355082507595907e-07	True
5410	helix	UniProtKB=Helical;transmembrane region	IPR018448	0.11987182406554893	False	554678	179	25334	12	0.067039106	0.000473672	0.1769638336564161	False
5410	helix	UniProtKB=Helical;transmembrane region	IPR003369	0.6282915727427125	False	554678	530	25334	23	0.043396226	0.000907871	0.7796631750769275	False
5410	helix	UniProtKB=Helical;transmembrane region	IPR052402	0.019018897644308145	True	554678	5	25334	2	0.4	0.0000789453	0.032662210339876034	True
5410	helix	UniProtKB=Helical;transmembrane region	IPR006544	4.1432934705409935e-18	True	554678	24	25334	17	0.708333333	0.000671035	4.026793429502544e-17	True
5410	helix	UniProtKB=Helical;transmembrane region	IPR001580	0.04196958094010948	True	554678	56	25334	6	0.107142857	0.000236836	0.0676071809032679	False
5410	helix	UniProtKB=Helical;transmembrane region	IPR002979	9.072595246355238e-09	True	554678	6	25334	6	1	0.000236836	3.987175220876328e-08	True
5410	helix	UniProtKB=Helical;transmembrane region	IPR003020	1.3254907660405621e-12	True	554678	54	25334	19	0.351851852	0.00074998	8.630478796840132e-12	True
5410	helix	UniProtKB=Helical;transmembrane region	IPR001717	5.2490578162848954e-08	True	554678	19	25334	9	0.473684211	0.000355254	2.1075177094696507e-07	True
5410	helix	UniProtKB=Helical;transmembrane region	IPR023561	0.1615986407151469	False	554678	116	25334	8	0.068965517	0.000315781	0.23238717994876198	False
5410	helix	UniProtKB=Helical;transmembrane region	IPR029569	0.00010455381804199227	True	554678	18	25334	6	0.333333333	0.000236836	0.0002817824747306966	True
5410	helix	UniProtKB=Helical;transmembrane region	IPR050352	9.755841114074824e-05	True	554678	72	25334	12	0.166666667	0.000473672	0.000264205781261163	True
5410	helix	UniProtKB=Helical;transmembrane region	IPR051072	0.06857113738829204	False	554678	21	25334	3	0.142857143	0.000118418	0.10619131829312518	False
5410	helix	UniProtKB=Helical;transmembrane region	IPR005423	9.526632117254775e-05	True	554678	3	25334	3	1	0.000118418	0.00025855646371446175	True
5410	helix	UniProtKB=Helical;transmembrane region	IPR008368	5.140433271764609e-06	True	554678	30	25334	9	0.3	0.000355254	1.653769647713604e-05	True
5410	helix	UniProtKB=Helical;transmembrane region	IPR050685	0.23812400927520044	False	554678	37	25334	3	0.081081081	0.000118418	0.33024670546876755	False
5410	helix	UniProtKB=Helical;transmembrane region	IPR006741	0.0014974757947614117	True	554678	38	25334	7	0.184210526	0.000276309	0.0031850870989780355	True
5410	helix	UniProtKB=Helical;transmembrane region	IPR038805	0.0456733456141052	True	554678	1	25334	1	1	0.0000394726	0.07307414830860876	False
5410	helix	UniProtKB=Helical;transmembrane region	IPR016439	0.0001178547140418037	True	554678	34	25334	8	0.235294118	0.000315781	0.0003144881108214613	True
5410	helix	UniProtKB=Helical;transmembrane region	IPR051234	0.0400829930446085	True	554678	17	25334	3	0.176470588	0.000118418	0.0647677158700197	False
5410	helix	UniProtKB=Helical;transmembrane region	IPR052017	0.00290190865558382	True	554678	7	25334	3	0.428571429	0.000118418	0.005835910867384226	True
5410	helix	UniProtKB=Helical;transmembrane region	IPR018383	1.8864479713113717e-52	True	554678	88	25334	56	0.636363636	0.002210468	6.295016674479729e-51	True
5410	helix	UniProtKB=Helical;transmembrane region	IPR003805	1.9870400625642787e-139	True	554678	247	25334	154	0.623481781	0.006078787	3.0779495882708647e-137	True
5410	helix	UniProtKB=Helical;transmembrane region	IPR009230	0.06076786956303682	False	554678	20	25334	3	0.15	0.000118418	0.09506913458945424	False
5410	helix	UniProtKB=Helical;transmembrane region	IPR043326	0.0022301974586079946	True	554678	13	25334	4	0.307692308	0.000157891	0.00458425417974353	True
5410	helix	UniProtKB=Helical;transmembrane region	IPR050671	9.26933577453251e-25	True	554678	38	25334	25	0.657894737	0.000986816	1.3097112158002187e-23	True
5410	helix	UniProtKB=Helical;transmembrane region	IPR050487	1.5113585840439403e-10	True	554678	54	25334	17	0.314814815	0.000671035	8.072803811834533e-10	True
5410	helix	UniProtKB=Helical;transmembrane region	IPR026580	9.43870604529287e-06	True	554678	40	25334	10	0.25	0.000394726	2.9371886098782152e-05	True
5410	helix	UniProtKB=Helical;transmembrane region	IPR040352	1.6755366743300013e-10	True	554678	12	25334	9	0.75	0.000355254	8.904260335797767e-10	True
5410	helix	UniProtKB=Helical;transmembrane region	IPR051170	1.2298653575798633e-09	True	554678	18	25334	10	0.555555556	0.000394726	5.93276456807172e-09	True
5410	helix	UniProtKB=Helical;transmembrane region	IPR050529	0.3889170060313549	False	554678	49	25334	3	0.06122449	0.000118418	0.5138192771059713	False
5410	helix	UniProtKB=Helical;transmembrane region	IPR002403	2.2900261139277673e-06	True	554678	267	25334	31	0.116104869	0.001223652	7.686719542924478e-06	True
5410	helix	UniProtKB=Helical;transmembrane region	IPR024204	0.0001468918673051332	True	554678	19	25334	6	0.315789474	0.000236836	0.0003839692206411471	True
5410	helix	UniProtKB=Helical;transmembrane region	IPR008155	2.401450297830617e-24	True	554678	23	25334	20	0.869565217	0.000789453	3.34788854298675e-23	True
5410	helix	UniProtKB=Helical;transmembrane region	IPR050167	0.5794126438566223	False	554678	157	25334	7	0.044585987	0.000276309	0.7280811659958978	False
5410	helix	UniProtKB=Helical;transmembrane region	IPR022343	0.5040340366021687	False	554678	15	25334	1	0.066666667	0.0000394726	0.6452520209414765	False
5410	helix	UniProtKB=Helical;transmembrane region	IPR050640	3.15801861126442e-13	True	554678	39	25334	17	0.435897436	0.000671035	2.1735413886744204e-12	True
5410	helix	UniProtKB=Helical;transmembrane region	IPR050122	1.3289536537961626e-33	True	554678	232	25334	66	0.284482759	0.002605195	2.6509350547186724e-32	True
5410	helix	UniProtKB=Helical;transmembrane region	IPR030658	0.004485544520062444	True	554678	8	25334	3	0.375	0.000118418	0.008721544567367656	True
5410	helix	UniProtKB=Helical;transmembrane region	IPR016543	2.084178922754518e-25	True	554678	27	25334	22	0.814814815	0.000868398	3.0301498196756598e-24	True
5410	helix	UniProtKB=Helical;transmembrane region	IPR005150	5.94513359718172e-25	True	554678	73	25334	33	0.452054795	0.001302597	8.486187854816728e-24	True
5410	helix	UniProtKB=Helical;transmembrane region	IPR042382	0.1705542416004518	False	554678	4	25334	1	0.25	0.0000394726	0.24389568195009756	False
5410	helix	UniProtKB=Helical;transmembrane region	IPR044632	4.125722988005177e-05	True	554678	10	25334	5	0.5	0.000197363	0.00011864645044808836	True
5410	helix	UniProtKB=Helical;transmembrane region	IPR052425	1.9867833798336613e-07	True	554678	5	25334	5	1	0.000197363	7.47471396305036e-07	True
5410	helix	UniProtKB=Helical;transmembrane region	IPR047821	6.863151115646893e-15	True	554678	14	25334	12	0.857142857	0.000473672	5.328710213367672e-14	True
5410	helix	UniProtKB=Helical;transmembrane region	IPR040314	0.4554236493479626	False	554678	13	25334	1	0.076923077	0.0000394726	0.5904518378104445	False
5410	helix	UniProtKB=Helical;transmembrane region	IPR050778	1.0636980155622872e-13	True	554678	32	25334	16	0.5	0.000631562	7.583078977988647e-13	True
5410	helix	UniProtKB=Helical;transmembrane region	IPR022640	2.0958486103970676e-05	True	554678	5	25334	4	0.8	0.000157891	6.259607834956441e-05	True
5410	helix	UniProtKB=Helical;transmembrane region	IPR048189	9.526632117254775e-05	True	554678	3	25334	3	1	0.000118418	0.00025855646371446175	True
5410	helix	UniProtKB=Helical;transmembrane region	IPR050971	6.899798111794531e-15	True	554678	24	25334	15	0.625	0.00059209	5.353850767389362e-14	True
5410	helix	UniProtKB=Helical;transmembrane region	IPR009122	8.047451233908959e-14	True	554678	27	25334	15	0.555555556	0.00059209	5.80628928302793e-13	True
5410	helix	UniProtKB=Helical;transmembrane region	IPR032848	9.526632117254775e-05	True	554678	3	25334	3	1	0.000118418	0.00025855646371446175	True
5410	helix	UniProtKB=Helical;transmembrane region	IPR004131	1.0436088706180688e-33	True	554678	47	25334	33	0.70212766	0.001302597	2.1037449976432842e-32	True
5410	helix	UniProtKB=Helical;transmembrane region	IPR051410	0.02374622480259797	True	554678	14	25334	3	0.214285714	0.000118418	0.04007854218431487	True
5410	helix	UniProtKB=Helical;transmembrane region	IPR039309	4.125722988005177e-05	True	554678	10	25334	5	0.5	0.000197363	0.00011864645044808836	True
5410	helix	UniProtKB=Helical;transmembrane region	IPR004324	0.00026251554828799476	True	554678	8	25334	4	0.5	0.000157891	0.0006537877301249444	True
5410	helix	UniProtKB=Helical;transmembrane region	IPR005599	4.8128652332935735e-17	True	554678	49	25334	22	0.448979592	0.000868398	4.3790442409089536e-16	True
5410	helix	UniProtKB=Helical;transmembrane region	IPR012552	0.35125843883955954	False	554678	27	25334	2	0.074074074	0.0000789453	0.4688054070971124	False
5410	helix	UniProtKB=Helical;transmembrane region	IPR052692	0.011766776860702788	True	554678	4	25334	2	0.5	0.0000789453	0.021079061860542245	True
5410	helix	UniProtKB=Helical;transmembrane region	IPR001563	0.08105757811648928	False	554678	220	25334	15	0.068181818	0.00059209	0.12383166110161829	False
5410	helix	UniProtKB=Helical;transmembrane region	IPR050367	1.6080191313623483e-38	True	554678	69	25334	42	0.608695652	0.001657851	3.925256039144627e-37	True
5410	helix	UniProtKB=Helical;transmembrane region	IPR023755	4.252687739527773e-20	True	554678	57	25334	26	0.456140351	0.001026289	4.647950615666809e-19	True
5410	helix	UniProtKB=Helical;transmembrane region	IPR050450	7.369993676110832e-20	True	554678	58	25334	26	0.448275862	0.001026289	7.951101517984747e-19	True
5410	helix	UniProtKB=Helical;transmembrane region	IPR027643	2.444662077732357e-10	True	554678	25	25334	12	0.48	0.000473672	1.2690597885522501e-09	True
5410	helix	UniProtKB=Helical;transmembrane region	IPR051022	1.534929774604642e-08	True	554678	22	25334	10	0.454545455	0.000394726	6.584192780158784e-08	True
5410	helix	UniProtKB=Helical;transmembrane region	IPR003691	5.544424844830542e-113	True	554678	522	25334	188	0.360153257	0.007420857	5.845873825889815e-111	True
5410	helix	UniProtKB=Helical;transmembrane region	IPR051014	7.942145423840084e-10	True	554678	22	25334	11	0.5	0.000434199	3.897148949273427e-09	True
5410	helix	UniProtKB=Helical;transmembrane region	IPR026247	4.350639891343582e-06	True	554678	4	25334	4	1	0.000157891	1.4094365793103003e-05	True
5410	helix	UniProtKB=Helical;transmembrane region	IPR018154	8.551881029010386e-44	True	554678	100	25334	53	0.53	0.00209205	2.312509725667959e-42	True
5410	helix	UniProtKB=Helical;transmembrane region	IPR004213	0.0020859759184047207	True	554678	2	25334	2	1	0.0000789453	0.004308979230856771	True
5410	helix	UniProtKB=Helical;transmembrane region	IPR006028	1.217564010059451e-05	True	554678	111	25334	17	0.153153153	0.000671035	3.744593557180386e-05	True
5410	helix	UniProtKB=Helical;transmembrane region	IPR006201	3.1503677755767316e-52	True	554678	260	25334	89	0.342307692	0.003513065	1.0429462923525396e-50	True
5410	helix	UniProtKB=Helical;transmembrane region	IPR002289	0.0013476780835002726	True	554678	19	25334	5	0.263157895	0.000197363	0.0028979120674683667	True
5410	helix	UniProtKB=Helical;transmembrane region	IPR000234	3.252555801183925e-34	True	554678	46	25334	33	0.717391304	0.001302597	6.734293339513979e-33	True
5410	helix	UniProtKB=Helical;transmembrane region	IPR001640	3.413711956104819e-90	True	554678	536	25334	168	0.313432836	0.006631404	2.5495145186456645e-88	True
5410	helix	UniProtKB=Helical;transmembrane region	IPR002549	7.019307000704176e-36	True	554678	43	25334	33	0.76744186	0.001302597	1.5234694030893026e-34	True
5410	helix	UniProtKB=Helical;transmembrane region	IPR052994	0.0020859759184047207	True	554678	2	25334	2	1	0.0000789453	0.004308979230856771	True
5410	helix	UniProtKB=Helical;transmembrane region	IPR050369	2.0711819395214067e-15	True	554678	69	25334	24	0.347826087	0.000947343	1.6626436209325073e-14	True
5410	helix	UniProtKB=Helical;transmembrane region	IPR050697	0.00018103702643893925	True	554678	36	25334	8	0.222222222	0.000315781	0.00046556088762643384	True
5410	helix	UniProtKB=Helical;transmembrane region	IPR004668	3.752670607481797e-18	True	554678	13	25334	13	1	0.000513144	3.65281288689481e-17	True
5410	helix	UniProtKB=Helical;transmembrane region	IPR001727	1.5363290724200334e-07	True	554678	21	25334	9	0.428571429	0.000355254	5.841309355046715e-07	True
5410	helix	UniProtKB=Helical;transmembrane region	IPR052015	0.31202068365943664	False	554678	8	25334	1	0.125	0.0000394726	0.42154877978625516	False
5410	helix	UniProtKB=Helical;transmembrane region	IPR026237	0.31202068365943664	False	554678	8	25334	1	0.125	0.0000394726	0.42154877978625516	False
5410	helix	UniProtKB=Helical;transmembrane region	IPR007470	0.13085737541105247	False	554678	3	25334	1	0.333333333	0.0000394726	0.1918949980254069	False
5410	helix	UniProtKB=Helical;transmembrane region	IPR050930	0.000757126380982057	True	554678	25	25334	6	0.24	0.000236836	0.0017131947163538087	True
5410	helix	UniProtKB=Helical;transmembrane region	IPR004734	2.3421827917818577e-18	True	554678	27	25334	18	0.666666667	0.000710508	2.306700744779197e-17	True
5410	helix	UniProtKB=Helical;transmembrane region	IPR023706	4.728795277717329e-73	True	554678	64	25334	59	0.921875	0.002328886	2.5247742276391205e-71	True
5410	helix	UniProtKB=Helical;transmembrane region	IPR003705	0.0006189122524985341	True	554678	33	25334	7	0.212121212	0.000276309	0.0014222512879302396	True
5410	helix	UniProtKB=Helical;transmembrane region	IPR010278	0.00036801336504053083	True	554678	4	25334	3	0.75	0.000118418	0.0008871207860064439	True
5410	helix	UniProtKB=Helical;transmembrane region	IPR004485	5.835306368855687e-38	True	554678	59	25334	39	0.661016949	0.001539433	1.3866588827657634e-36	True
5410	helix	UniProtKB=Helical;transmembrane region	IPR050949	0.6892471613456075	False	554678	25	25334	1	0.04	0.0000394726	0.8428012994253326	False
5410	helix	UniProtKB=Helical;transmembrane region	IPR001142	0.0001262009793070215	True	554678	26	25334	7	0.269230769	0.000276309	0.0003344832461692435	True
5410	helix	UniProtKB=Helical;transmembrane region	IPR013437	8.004381205595132e-57	True	554678	69	25334	53	0.768115942	0.00209205	2.9451897650029947e-55	True
5410	helix	UniProtKB=Helical;transmembrane region	IPR001182	1.2812485096635635e-71	True	554678	90	25334	68	0.755555556	0.00268414	6.53488823201168e-70	True
5410	helix	UniProtKB=Helical;transmembrane region	IPR026579	4.5277410405807866e-13	True	554678	71	25334	22	0.309859155	0.000868398	3.0608602821210736e-12	True
5410	helix	UniProtKB=Helical;transmembrane region	IPR050186	2.540414539590204e-16	True	554678	143	25334	35	0.244755245	0.001381543	2.1891882711702123e-15	True
5410	helix	UniProtKB=Helical;transmembrane region	IPR009580	0.0030098827509865895	True	554678	14	25334	4	0.285714286	0.000157891	0.006028895095247244	True
5410	helix	UniProtKB=Helical;transmembrane region	IPR002455	0.48029685617950546	False	554678	14	25334	1	0.071428571	0.0000394726	0.6190328355916029	False
5410	helix	UniProtKB=Helical;transmembrane region	IPR028070	9.526632117254775e-05	True	554678	3	25334	3	1	0.000118418	0.00025855646371446175	True
5410	helix	UniProtKB=Helical;transmembrane region	IPR000136	7.48496980116528e-15	True	554678	48	25334	20	0.416666667	0.000789453	5.790007157535188e-14	True
5410	helix	UniProtKB=Helical;transmembrane region	IPR004762	4.1432934705409935e-18	True	554678	24	25334	17	0.708333333	0.000671035	4.026793429502544e-17	True
5410	helix	UniProtKB=Helical;transmembrane region	IPR050524	3.802174911560552e-31	True	554678	49	25334	32	0.653061224	0.001263125	6.894477508806959e-30	True
5410	helix	UniProtKB=Helical;transmembrane region	IPR019168	0.34344345394437337	False	554678	9	25334	1	0.111111111	0.0000394726	0.4597444805974664	False
5410	helix	UniProtKB=Helical;transmembrane region	IPR024152	0.00036801336504053083	True	554678	4	25334	3	0.75	0.000118418	0.0008871207860064439	True
5410	helix	UniProtKB=Helical;transmembrane region	IPR045087	0.9897031987333132	False	554678	180	25334	3	0.016666667	0.000118418	1.0	False
5410	helix	UniProtKB=Helical;transmembrane region	IPR024715	0.5266870740511262	False	554678	16	25334	1	0.0625	0.0000394726	0.671033988436178	False
5410	helix	UniProtKB=Helical;transmembrane region	IPR014216	0.1705542416004518	False	554678	4	25334	1	0.25	0.0000394726	0.24389568195009756	False
5410	helix	UniProtKB=Helical;transmembrane region	IPR052175	9.072595246355238e-09	True	554678	6	25334	6	1	0.000236836	3.987175220876328e-08	True
5410	helix	UniProtKB=Helical;transmembrane region	IPR027545	0.9235667524951113	False	554678	55	25334	1	0.018181818	0.0000394726	1.0	False
5410	helix	UniProtKB=Helical;transmembrane region	IPR025341	0.0020859759184047207	True	554678	2	25334	2	1	0.0000789453	0.004308979230856771	True
5410	helix	UniProtKB=Helical;transmembrane region	IPR050616	9.263252967296005e-53	True	554678	41	25334	40	0.975609756	0.001578906	3.1243557790500795e-51	True
5410	helix	UniProtKB=Helical;transmembrane region	IPR022919	1.3458093877109905e-84	True	554678	420	25334	145	0.345238095	0.005723534	8.981845950856276e-83	True
5410	helix	UniProtKB=Helical;transmembrane region	IPR050083	2.851679601829287e-84	True	554678	422	25334	145	0.343601896	0.005723534	1.8635429147995868e-82	True
5410	helix	UniProtKB=Helical;transmembrane region	IPR039672	3.343263244501369e-05	True	554678	37	25334	9	0.243243243	0.000355254	9.71241582050444e-05	True
5410	helix	UniProtKB=Helical;transmembrane region	IPR020966	4.8814162760944015e-05	True	554678	16	25334	6	0.375	0.000236836	0.00013872509629933512	True
5410	helix	UniProtKB=Helical;transmembrane region	IPR000434	0.00036801336504053083	True	554678	4	25334	3	0.75	0.000118418	0.0008871207860064439	True
5410	helix	UniProtKB=Helical;transmembrane region	IPR017486	3.053126454332535e-13	True	554678	124	25334	29	0.233870968	0.001144707	2.1057930570101984e-12	True
5410	helix	UniProtKB=Helical;transmembrane region	IPR000932	6.509548721524508e-09	True	554678	289	25334	38	0.131487889	0.001499961	2.9097010263258997e-08	True
5410	helix	UniProtKB=Helical;transmembrane region	IPR000349	0.5749214908633272	False	554678	65	25334	3	0.046153846	0.000118418	0.7235677340743543	False
5410	helix	UniProtKB=Helical;transmembrane region	IPR004638	2.636033564668482e-44	True	554678	63	25334	44	0.698412698	0.001736796	7.301172877681113e-43	True
5410	helix	UniProtKB=Helical;transmembrane region	IPR052331	0.027670041806718414	True	554678	6	25334	2	0.333333333	0.0000789453	0.046075118055593355	True
5410	helix	UniProtKB=Helical;transmembrane region	IPR051874	6.761399428322625e-07	True	554678	9	25334	6	0.666666667	0.000236836	2.4032656834890646e-06	True
5410	helix	UniProtKB=Helical;transmembrane region	IPR007775	0.006067395112585799	True	554678	3	25334	2	0.666666667	0.0000789453	0.011484025716942828	True
5410	helix	UniProtKB=Helical;transmembrane region	IPR022924	7.24319906080019e-06	True	554678	118	25334	18	0.152542373	0.000710508	2.2874507580130882e-05	True
5410	helix	UniProtKB=Helical;transmembrane region	IPR016219	0.05942793033394893	False	554678	61	25334	6	0.098360656	0.000236836	0.09318198474132182	False
5410	helix	UniProtKB=Helical;transmembrane region	IPR007318	0.0019475866115837555	True	554678	74	25334	10	0.135135135	0.000394726	0.004045756492639301	True
5410	helix	UniProtKB=Helical;transmembrane region	IPR004670	8.697043753817239e-224	True	554678	296	25334	219	0.739864865	0.008644509	5.743253051533942e-221	True
5410	helix	UniProtKB=Helical;transmembrane region	IPR004707	1.3520219733033215e-23	True	554678	19	25334	18	0.947368421	0.000710508	1.8046616701102953e-22	True
5410	helix	UniProtKB=Helical;transmembrane region	IPR045242	0.7449297121920956	False	554678	110	25334	4	0.036363636	0.000157891	0.8997528974657513	False
5410	helix	UniProtKB=Helical;transmembrane region	IPR051130	0.5886252651473584	False	554678	19	25334	1	0.052631579	0.0000394726	0.7381052570261748	False
5410	helix	UniProtKB=Helical;transmembrane region	IPR050350	2.4673818189447036e-08	True	554678	73	25334	17	0.232876712	0.000671035	1.0353926315150232e-07	True
5410	helix	UniProtKB=Helical;transmembrane region	IPR002396	0.0021853369355102526	True	554678	21	25334	5	0.238095238	0.000197363	0.004497936766707208	True
5410	helix	UniProtKB=Helical;transmembrane region	IPR040236	1.9867833798336613e-07	True	554678	5	25334	5	1	0.000197363	7.47471396305036e-07	True
5410	helix	UniProtKB=Helical;transmembrane region	IPR052089	0.03757729506429091	True	554678	7	25334	2	0.285714286	0.0000789453	0.06105702164875137	False
5410	helix	UniProtKB=Helical;transmembrane region	IPR050412	7.670172511911606e-07	True	554678	63	25334	14	0.222222222	0.000552617	2.7093934264345422e-06	True
5410	helix	UniProtKB=Helical;transmembrane region	IPR030431	6.0582044210307206e-05	True	554678	6	25334	4	0.666666667	0.000157891	0.00017001183375234277	True
5410	helix	UniProtKB=Helical;transmembrane region	IPR007237	4.2688843536104184e-14	True	554678	46	25334	19	0.413043478	0.00074998	3.1525422003972877e-13	True
5410	helix	UniProtKB=Helical;transmembrane region	IPR050380	0.003353135955082611	True	554678	67	25334	9	0.134328358	0.000355254	0.006655876732862128	True
5410	helix	UniProtKB=Helical;transmembrane region	IPR040125	0.01170770537044587	True	554678	20	25334	4	0.2	0.000157891	0.020985225611854907	True
5410	helix	UniProtKB=Helical;transmembrane region	IPR039465	7.369043337303514e-09	True	554678	16	25334	9	0.5625	0.000355254	3.271617097117355e-08	True
5410	helix	UniProtKB=Helical;transmembrane region	IPR000355	0.9980986098158594	False	554678	134	25334	1	0.007462687	0.0000394726	1.0	False
5410	helix	UniProtKB=Helical;transmembrane region	IPR002000	4.6083152780796444e-21	True	554678	25	25334	19	0.76	0.00074998	5.314387113425119e-20	True
5410	helix	UniProtKB=Helical;transmembrane region	IPR023445	9.401014525984193e-15	True	554678	33	25334	17	0.515151515	0.000671035	7.22317999127518e-14	True
5410	helix	UniProtKB=Helical;transmembrane region	IPR050495	3.7484382992540817e-16	True	554678	53	25334	22	0.41509434	0.000868398	3.1756688278690725e-15	True
5410	helix	UniProtKB=Helical;transmembrane region	IPR001171	7.294044083701944e-08	True	554678	38	25334	12	0.315789474	0.000473672	2.872516356503713e-07	True
5410	helix	UniProtKB=Helical;transmembrane region	IPR052662	0.1705542416004518	False	554678	4	25334	1	0.25	0.0000394726	0.24389568195009756	False
5410	helix	UniProtKB=Helical;transmembrane region	IPR050794	2.169742815175725e-11	True	554678	31	25334	14	0.451612903	0.000552617	1.251092054320304e-10	True
5410	helix	UniProtKB=Helical;transmembrane region	IPR002067	0.9999965129016959	False	554678	329	25334	2	0.006079027	0.0000789453	1.0	False
5410	helix	UniProtKB=Helical;transmembrane region	IPR007382	9.485771649791733e-20	True	554678	159	25334	41	0.257861635	0.001618378	1.0146460092918744e-18	True
5410	helix	UniProtKB=Helical;transmembrane region	IPR050650	5.242678868550772e-05	True	554678	39	25334	9	0.230769231	0.000355254	0.0001483868526138203	True
5410	helix	UniProtKB=Helical;transmembrane region	IPR009619	0.31742045851486606	False	554678	25	25334	2	0.08	0.0000789453	0.42806045711371715	False
5410	helix	UniProtKB=Helical;transmembrane region	IPR038730	9.072595246355238e-09	True	554678	6	25334	6	1	0.000236836	3.987175220876328e-08	True
5410	helix	UniProtKB=Helical;transmembrane region	IPR018332	0.0040453511788325755	True	554678	34	25334	6	0.176470588	0.000236836	0.007918412050048724	True
5410	helix	UniProtKB=Helical;transmembrane region	IPR050865	0.7299132101295549	False	554678	28	25334	1	0.035714286	0.0000394726	0.8848522751203406	False
5410	helix	UniProtKB=Helical;transmembrane region	IPR039964	0.0456733456141052	True	554678	1	25334	1	1	0.0000394726	0.07307414830860876	False
5410	helix	UniProtKB=Helical;transmembrane region	IPR005665	3.4197844864493948e-15	True	554678	52	25334	21	0.403846154	0.000828926	2.705424713208106e-14	True
5410	helix	UniProtKB=Helical;transmembrane region	IPR014269	6.436617239852258e-17	True	554678	23	25334	16	0.695652174	0.000631562	5.780976128019061e-16	True
5410	helix	UniProtKB=Helical;transmembrane region	IPR002208	2.9632402929339945e-40	True	554678	156	25334	61	0.391025641	0.002407831	7.480840232483467e-39	True
5410	helix	UniProtKB=Helical;transmembrane region	IPR015925	1.0403426621110826e-20	True	554678	29	25334	20	0.689655172	0.000789453	1.1717396213202651e-19	True
5410	helix	UniProtKB=Helical;transmembrane region	IPR000493	1.2594523288978217e-13	True	554678	16	25334	12	0.75	0.000473672	8.937979847670232e-13	True
5410	helix	UniProtKB=Helical;transmembrane region	IPR007961	1.9867833798336613e-07	True	554678	5	25334	5	1	0.000197363	7.47471396305036e-07	True
5410	helix	UniProtKB=Helical;transmembrane region	IPR002259	3.9293917583074545e-07	True	554678	23	25334	9	0.391304348	0.000355254	1.4336167022821644e-06	True
5410	helix	UniProtKB=Helical;transmembrane region	IPR034764	3.181840337846188e-09	True	554678	8	25334	7	0.875	0.000276309	1.4709856565569684e-08	True
5410	helix	UniProtKB=Helical;transmembrane region	IPR047689	0.00036801336504053083	True	554678	4	25334	3	0.75	0.000118418	0.0008871207860064439	True
5410	helix	UniProtKB=Helical;transmembrane region	IPR032694	0.011922616929384509	True	554678	11	25334	3	0.272727273	0.000118418	0.0213186653289137	True
5410	helix	UniProtKB=Helical;transmembrane region	IPR011812	3.066279082896824e-05	True	554678	168	25334	21	0.125	0.000828926	8.959618922474721e-05	True
5410	helix	UniProtKB=Helical;transmembrane region	IPR016363	0.8934765281124435	False	554678	82	25334	2	0.024390244	0.0000789453	1.0	False
5410	helix	UniProtKB=Helical;transmembrane region	IPR050258	0.9519506587376424	False	554678	103	25334	2	0.019417476	0.0000789453	1.0	False
5410	helix	UniProtKB=Helical;transmembrane region	IPR050470	1.9376201149894526e-12	True	554678	55	25334	19	0.345454545	0.00074998	1.2410066147408198e-11	True
5410	helix	UniProtKB=Helical;transmembrane region	IPR050445	1.8839726692625785e-17	True	554678	58	25334	24	0.413793103	0.000947343	1.7526087051611937e-16	True
5410	helix	UniProtKB=Helical;transmembrane region	IPR001046	1.186044287359374e-30	True	554678	162	25334	53	0.327160494	0.00209205	2.122867000499011e-29	True
5410	helix	UniProtKB=Helical;transmembrane region	IPR022751	0.053408844935322726	False	554678	19	25334	3	0.157894737	0.000118418	0.08441934711558255	False
5410	helix	UniProtKB=Helical;transmembrane region	IPR001193	6.102247399580295e-08	True	554678	7	25334	6	0.857142857	0.000236836	2.4298603022067266e-07	True
5410	helix	UniProtKB=Helical;transmembrane region	IPR009571	7.1895900945607295e-06	True	554678	24	25334	8	0.333333333	0.000315781	2.273381726725138e-05	True
5410	helix	UniProtKB=Helical;transmembrane region	IPR051380	0.0004056056186783248	True	554678	15	25334	5	0.333333333	0.000197363	0.0009686208027325736	True
5410	helix	UniProtKB=Helical;transmembrane region	IPR050332	0.972674790948066	False	554678	77	25334	1	0.012987013	0.0000394726	1.0	False
5410	helix	UniProtKB=Helical;transmembrane region	IPR052504	0.000888595683400345	True	554678	5	25334	3	0.6	0.000118418	0.0019838452027800945	True
5410	helix	UniProtKB=Helical;transmembrane region	IPR045069	6.413341829217354e-16	True	554678	66	25334	24	0.363636364	0.000947343	5.343173966214485e-15	True
5410	helix	UniProtKB=Helical;transmembrane region	IPR002528	4.509448613386854e-30	True	554678	216	25334	60	0.277777778	0.002368359	7.771985130791875e-29	True
5410	helix	UniProtKB=Helical;transmembrane region	IPR050635	0.27544654391252804	False	554678	40	25334	3	0.075	0.000118418	0.37667877781694703	False
5410	helix	UniProtKB=Helical;transmembrane region	IPR008521	9.817665364810397e-13	True	554678	26	25334	14	0.538461538	0.000552617	6.466259702481682e-12	True
5410	helix	UniProtKB=Helical;transmembrane region	IPR004481	5.820046807632384e-12	True	554678	24	25334	13	0.541666667	0.000513144	3.553485513156376e-11	True
5410	helix	UniProtKB=Helical;transmembrane region	IPR009167	6.0582044210307206e-05	True	554678	6	25334	4	0.666666667	0.000157891	0.00017001183375234277	True
5410	helix	UniProtKB=Helical;transmembrane region	IPR039014	0.0020859759184047207	True	554678	2	25334	2	1	0.0000789453	0.004308979230856771	True
5410	helix	UniProtKB=Helical;transmembrane region	IPR031563	4.350639891343582e-06	True	554678	4	25334	4	1	0.000157891	1.4094365793103003e-05	True
5410	helix	UniProtKB=Helical;transmembrane region	IPR027537	0.0047094144571614436	True	554678	58	25334	8	0.137931034	0.000315781	0.009115862880901672	True
5410	helix	UniProtKB=Helical;transmembrane region	IPR008693	4.8814162760944015e-05	True	554678	16	25334	6	0.375	0.000236836	0.00013872509629933512	True
5410	helix	UniProtKB=Helical;transmembrane region	IPR019325	7.835712919533727e-10	True	554678	10	25334	8	0.8	0.000315781	3.847933072461435e-09	True
5410	helix	UniProtKB=Helical;transmembrane region	IPR003472	2.493677138083606e-07	True	554678	22	25334	9	0.409090909	0.000355254	9.300882001050832e-07	True
5410	helix	UniProtKB=Helical;transmembrane region	IPR011540	0.0456733456141052	True	554678	1	25334	1	1	0.0000394726	0.07307414830860876	False
5410	helix	UniProtKB=Helical;transmembrane region	IPR004697	0.0456733456141052	True	554678	1	25334	1	1	0.0000394726	0.07307414830860876	False
5410	helix	UniProtKB=Helical;transmembrane region	IPR022362	0.03757729506429091	True	554678	7	25334	2	0.285714286	0.0000789453	0.06105702164875137	False
5410	helix	UniProtKB=Helical;transmembrane region	IPR008297	1.7488204466277786e-07	True	554678	16	25334	8	0.5	0.000315781	6.617144192954987e-07	True
5410	helix	UniProtKB=Helical;transmembrane region	IPR050906	2.224307269850697e-11	True	554678	26	25334	13	0.5	0.000513144	1.2819652418381578e-10	True
5410	helix	UniProtKB=Helical;transmembrane region	IPR026458	2.0958486103970676e-05	True	554678	5	25334	4	0.8	0.000157891	6.259607834956441e-05	True
5410	helix	UniProtKB=Helical;transmembrane region	IPR022355	0.0020859759184047207	True	554678	2	25334	2	1	0.0000789453	0.004308979230856771	True
5410	helix	UniProtKB=Helical;transmembrane region	IPR023254	4.350639891343582e-06	True	554678	4	25334	4	1	0.000157891	1.4094365793103003e-05	True
5410	helix	UniProtKB=Helical;transmembrane region	IPR004848	0.019238782660229704	True	554678	60	25334	7	0.116666667	0.000276309	0.03303078900354435	True
5410	helix	UniProtKB=Helical;transmembrane region	IPR006043	1.3653673156651314e-17	True	554678	63	25334	25	0.396825397	0.000986816	1.283240727314637e-16	True
5410	helix	UniProtKB=Helical;transmembrane region	IPR001056	3.053126454332535e-13	True	554678	124	25334	29	0.233870968	0.001144707	2.1057930570101984e-12	True
5410	helix	UniProtKB=Helical;transmembrane region	IPR050372	3.241738388727656e-30	True	554678	68	25334	36	0.529411765	0.001421015	5.6335306874468e-29	True
5410	helix	UniProtKB=Helical;transmembrane region	IPR031176	0.07680191627261274	False	554678	22	25334	3	0.136363636	0.000118418	0.11780362389639022	False
5410	helix	UniProtKB=Helical;transmembrane region	IPR002958	0.048607878580881274	True	554678	8	25334	2	0.25	0.0000789453	0.07735705892368307	False
5410	helix	UniProtKB=Helical;transmembrane region	IPR015655	0.9992935824237872	False	554678	250	25334	3	0.012	0.000118418	1.0	False
5410	helix	UniProtKB=Helical;transmembrane region	IPR007704	4.278684173403903e-08	True	554678	24	25334	10	0.416666667	0.000394726	1.7384925622959446e-07	True
5410	helix	UniProtKB=Helical;transmembrane region	IPR050065	0.9999999999996936	False	554678	616	25334	1	0.001623377	0.0000394726	1.0	False
5410	helix	UniProtKB=Helical;transmembrane region	IPR047117	0.003956892617737942	True	554678	15	25334	4	0.266666667	0.000157891	0.007762215708999054	True
5410	helix	UniProtKB=Helical;transmembrane region	IPR051223	5.3658607378387735e-06	True	554678	17	25334	7	0.411764706	0.000276309	1.7188014980256085e-05	True
5410	helix	UniProtKB=Helical;transmembrane region	IPR050339	0.9685601283736462	False	554678	74	25334	1	0.013513514	0.0000394726	1.0	False
5410	helix	UniProtKB=Helical;transmembrane region	IPR008385	9.072595246355238e-09	True	554678	6	25334	6	1	0.000236836	3.987175220876328e-08	True
5410	helix	UniProtKB=Helical;transmembrane region	IPR016553	0.0020859759184047207	True	554678	2	25334	2	1	0.0000789453	0.004308979230856771	True
5410	helix	UniProtKB=Helical;transmembrane region	IPR050885	0.006905901015201618	True	554678	27	25334	5	0.185185185	0.000197363	0.012938381370424771	True
5410	helix	UniProtKB=Helical;transmembrane region	IPR027286	0.00036801336504053083	True	554678	4	25334	3	0.75	0.000118418	0.0008871207860064439	True
5410	helix	UniProtKB=Helical;transmembrane region	IPR050713	1.0607053034227273e-11	True	554678	35	25334	15	0.428571429	0.00059209	6.328421037586761e-11	True
5410	helix	UniProtKB=Helical;transmembrane region	IPR049604	1.9867833798336613e-07	True	554678	5	25334	5	1	0.000197363	7.47471396305036e-07	True
5410	helix	UniProtKB=Helical;transmembrane region	IPR049680	9.075519638450751e-07	True	554678	19	25334	8	0.421052632	0.000315781	3.185190067234729e-06	True
5410	helix	UniProtKB=Helical;transmembrane region	IPR050633	0.03461244283419526	True	554678	40	25334	5	0.125	0.000197363	0.05655454098719207	False
5410	helix	UniProtKB=Helical;transmembrane region	IPR050782	0.7759798227292455	False	554678	32	25334	1	0.03125	0.0000394726	0.9297720540008336	False
5410	helix	UniProtKB=Helical;transmembrane region	IPR037721	1.8454710809639926e-15	True	554678	16	25334	13	0.8125	0.000513144	1.486208321749372e-14	True
5410	helix	UniProtKB=Helical;transmembrane region	IPR050425	0.7736870239985477	False	554678	61	25334	2	0.032786885	0.0000789453	0.9275971034378101	False
5410	helix	UniProtKB=Helical;transmembrane region	IPR016336	0.027670041806718414	True	554678	6	25334	2	0.333333333	0.0000789453	0.046075118055593355	True
5410	helix	UniProtKB=Helical;transmembrane region	IPR050348	0.6535844642282819	False	554678	73	25334	3	0.04109589	0.000118418	0.8061860275926319	False
5410	helix	UniProtKB=Helical;transmembrane region	IPR053038	0.08926071531377472	False	554678	2	25334	1	0.5	0.0000394726	0.13515999056544842	False
5410	helix	UniProtKB=Helical;transmembrane region	IPR021855	0.08926071531377472	False	554678	2	25334	1	0.5	0.0000394726	0.13515999056544842	False
5410	helix	UniProtKB=Helical;transmembrane region	IPR000990	9.917385134329958e-09	True	554678	39	25334	13	0.333333333	0.000513144	4.341710791362107e-08	True
5410	helix	UniProtKB=Helical;transmembrane region	IPR039099	4.399363715328702e-08	True	554678	10	25334	7	0.7	0.000276309	1.7846368100947047e-07	True
5410	helix	UniProtKB=Helical;transmembrane region	IPR013836	0.08725092432927167	False	554678	11	25334	2	0.181818182	0.0000789453	0.13238902825430263	False
5410	helix	UniProtKB=Helical;transmembrane region	IPR042397	0.0020859759184047207	True	554678	2	25334	2	1	0.0000789453	0.004308979230856771	True
5410	helix	UniProtKB=Helical;transmembrane region	IPR030417	6.500353190137122e-08	True	554678	31	25334	11	0.35483871	0.000434199	2.5785624874059585e-07	True
5410	helix	UniProtKB=Helical;transmembrane region	IPR046959	2.589443073188007e-14	True	554678	18	25334	13	0.722222222	0.000513144	1.9373728228556902e-13	True
5410	helix	UniProtKB=Helical;transmembrane region	IPR031148	8.227515198763225e-35	True	554678	59	25334	37	0.627118644	0.001460488	1.740820121397676e-33	True
5410	helix	UniProtKB=Helical;transmembrane region	IPR051009	4.994070255648606e-06	True	554678	23	25334	8	0.347826087	0.000315781	1.608331609281906e-05	True
5410	helix	UniProtKB=Helical;transmembrane region	IPR045103	1.981502550213642e-05	True	554678	14	25334	6	0.428571429	0.000236836	5.935047146701018e-05	True
5410	helix	UniProtKB=Helical;transmembrane region	IPR017705	5.466962688622824e-63	True	554678	220	25334	92	0.418181818	0.003631483	2.365309684625882e-61	True
5410	helix	UniProtKB=Helical;transmembrane region	IPR009567	0.06063852129024079	False	554678	9	25334	2	0.222222222	0.0000789453	0.09489043734455614	False
5410	helix	UniProtKB=Helical;transmembrane region	IPR001050	9.817665364810397e-13	True	554678	26	25334	14	0.538461538	0.000552617	6.466259702481682e-12	True
5410	helix	UniProtKB=Helical;transmembrane region	IPR048273	0.1705542416004518	False	554678	4	25334	1	0.25	0.0000394726	0.24389568195009756	False
5410	helix	UniProtKB=Helical;transmembrane region	IPR039698	2.4889343381470554e-09	True	554678	19	25334	10	0.526315789	0.000394726	1.1648138433693064e-08	True
5410	helix	UniProtKB=Helical;transmembrane region	IPR001108	6.379484457133504e-28	True	554678	29	25334	24	0.827586207	0.000947343	1.0261973267135136e-26	True
5410	helix	UniProtKB=Helical;transmembrane region	IPR003804	4.157901906192056e-13	True	554678	11	25334	10	0.909090909	0.000394726	2.819956498215769e-12	True
5410	helix	UniProtKB=Helical;transmembrane region	IPR001446	0.001031681710792717	True	554678	18	25334	5	0.277777778	0.000197363	0.0022725615212984937	True
5410	helix	UniProtKB=Helical;transmembrane region	IPR001129	0.025630587883848907	True	554678	37	25334	5	0.135135135	0.000197363	0.04296419321024078	True
5410	helix	UniProtKB=Helical;transmembrane region	IPR050997	0.0033491046539812215	True	554678	23	25334	5	0.217391304	0.000197363	0.006648926597073163	True
5410	helix	UniProtKB=Helical;transmembrane region	IPR013333	1.9794754561167097e-08	True	554678	13	25334	8	0.615384615	0.000315781	8.376552629981908e-08	True
5410	helix	UniProtKB=Helical;transmembrane region	IPR008839	1.0147618938684624e-05	True	554678	25	25334	8	0.32	0.000315781	3.147643382538343e-05	True
5410	helix	UniProtKB=Helical;transmembrane region	IPR003411	0.019199453512570092	True	554678	23	25334	4	0.173913043	0.000157891	0.03296777654608142	True
5410	helix	UniProtKB=Helical;transmembrane region	IPR045269	0.5749214908633272	False	554678	65	25334	3	0.046153846	0.000118418	0.7235677340743543	False
5410	helix	UniProtKB=Helical;transmembrane region	IPR045913	0.000888595683400345	True	554678	5	25334	3	0.6	0.000118418	0.0019838452027800945	True
5410	helix	UniProtKB=Helical;transmembrane region	IPR044240	0.004485544520062444	True	554678	8	25334	3	0.375	0.000118418	0.008721544567367656	True
5410	helix	UniProtKB=Helical;transmembrane region	IPR008785	0.2445916847342602	False	554678	6	25334	1	0.166666667	0.0000394726	0.3382071708574788	False
5410	helix	UniProtKB=Helical;transmembrane region	IPR026910	0.0008993534152050981	True	554678	35	25334	7	0.2	0.000276309	0.002004296145751042	True
5410	helix	UniProtKB=Helical;transmembrane region	IPR007593	1.973975797049969e-08	True	554678	41	25334	13	0.317073171	0.000513144	8.356097950602552e-08	True
5410	helix	UniProtKB=Helical;transmembrane region	IPR022638	8.637268217571011e-13	True	554678	9	25334	9	1	0.000355254	5.715812464444276e-12	True
5410	helix	UniProtKB=Helical;transmembrane region	IPR052580	0.011766776860702788	True	554678	4	25334	2	0.5	0.0000789453	0.021079061860542245	True
5410	helix	UniProtKB=Helical;transmembrane region	IPR015621	4.305888792532186e-06	True	554678	45	25334	11	0.244444444	0.000434199	1.3963811496485226e-05	True
5410	helix	UniProtKB=Helical;transmembrane region	IPR050927	2.444662077732357e-10	True	554678	25	25334	12	0.48	0.000473672	1.2690597885522501e-09	True
5410	helix	UniProtKB=Helical;transmembrane region	IPR002153	1.2574648892543022e-09	True	554678	28	25334	12	0.428571429	0.000473672	6.056588086554215e-09	True
5410	helix	UniProtKB=Helical;transmembrane region	IPR005457	2.0958486103970676e-05	True	554678	5	25334	4	0.8	0.000157891	6.259607834956441e-05	True
5410	helix	UniProtKB=Helical;transmembrane region	IPR051836	0.06063852129024079	False	554678	9	25334	2	0.222222222	0.0000789453	0.09489043734455614	False
5410	helix	UniProtKB=Helical;transmembrane region	IPR050768	2.7624228397150183e-24	True	554678	32	25334	23	0.71875	0.000907871	3.838329941296161e-23	True
5410	helix	UniProtKB=Helical;transmembrane region	IPR022933	6.494931897419473e-25	True	554678	20	25334	19	0.95	0.00074998	9.249933089321468e-24	True
5410	helix	UniProtKB=Helical;transmembrane region	IPR047695	5.22201886149004e-10	True	554678	13	25334	9	0.692307692	0.000355254	2.6155956349347516e-09	True
5410	helix	UniProtKB=Helical;transmembrane region	IPR005498	6.35183959767013e-12	True	554678	16	25334	11	0.6875	0.000434199	3.865011223664749e-11	True
5410	helix	UniProtKB=Helical;transmembrane region	IPR051102	0.23162468790057086	False	554678	20	25334	2	0.1	0.0000789453	0.3221588470334179	False
5410	helix	UniProtKB=Helical;transmembrane region	IPR004251	0.31742045851486606	False	554678	25	25334	2	0.08	0.0000789453	0.42806045711371715	False
5410	helix	UniProtKB=Helical;transmembrane region	IPR051521	0.00018770951214319573	True	554678	13	25334	5	0.384615385	0.000197363	0.0004815357286568548	True
5410	helix	UniProtKB=Helical;transmembrane region	IPR051706	0.07355486844517226	False	554678	10	25334	2	0.2	0.0000789453	0.11326619224123421	False
5410	helix	UniProtKB=Helical;transmembrane region	IPR045014	0.0400829930446085	True	554678	17	25334	3	0.176470588	0.000118418	0.0647677158700197	False
5410	helix	UniProtKB=Helical;transmembrane region	IPR050442	0.05199844025754383	False	554678	59	25334	6	0.101694915	0.000236836	0.08236642215773292	False
5410	helix	UniProtKB=Helical;transmembrane region	IPR016318	0.0456733456141052	True	554678	1	25334	1	1	0.0000394726	0.07307414830860876	False
5410	helix	UniProtKB=Helical;transmembrane region	IPR052384	0.000888595683400345	True	554678	5	25334	3	0.6	0.000118418	0.0019838452027800945	True
5410	helix	UniProtKB=Helical;transmembrane region	IPR027938	0.011766776860702788	True	554678	4	25334	2	0.5	0.0000789453	0.021079061860542245	True
5410	helix	UniProtKB=Helical;transmembrane region	IPR017095	0.0020859759184047207	True	554678	2	25334	2	1	0.0000789453	0.004308979230856771	True
5410	helix	UniProtKB=Helical;transmembrane region	IPR026612	6.102247399580295e-08	True	554678	7	25334	6	0.857142857	0.000236836	2.4298603022067266e-07	True
5410	helix	UniProtKB=Helical;transmembrane region	IPR050681	0.001271303214720678	True	554678	37	25334	7	0.189189189	0.000276309	0.002750653808432548	True
5410	helix	UniProtKB=Helical;transmembrane region	IPR002524	4.96571595195066e-19	True	554678	174	25334	42	0.24137931	0.001657851	5.115339741307466e-18	True
5410	helix	UniProtKB=Helical;transmembrane region	IPR029861	0.027670041806718414	True	554678	6	25334	2	0.333333333	0.0000789453	0.046075118055593355	True
5410	helix	UniProtKB=Helical;transmembrane region	IPR000920	3.2421903112998475e-17	True	554678	34	25334	19	0.558823529	0.00074998	2.96715987132598e-16	True
5410	helix	UniProtKB=Helical;transmembrane region	IPR051275	0.0005677835531551375	True	554678	16	25334	5	0.3125	0.000197363	0.0013170604994338158	True
5410	helix	UniProtKB=Helical;transmembrane region	IPR045274	1.8779647360088653e-06	True	554678	34	25334	10	0.294117647	0.000394726	6.3614534402546525e-06	True
5410	helix	UniProtKB=Helical;transmembrane region	IPR050121	0.07641430965854976	False	554678	236	25334	16	0.06779661	0.000631562	0.117266431419499	False
5410	helix	UniProtKB=Helical;transmembrane region	IPR045018	9.112554400821732e-08	True	554678	15	25334	8	0.533333333	0.000315781	3.548579145472076e-07	True
5410	helix	UniProtKB=Helical;transmembrane region	IPR026033	0.0017166093227156526	True	554678	6	25334	3	0.5	0.000118418	0.0036095688238835756	True
5410	helix	UniProtKB=Helical;transmembrane region	IPR014161	0.13085737541105247	False	554678	3	25334	1	0.333333333	0.0000394726	0.1918949980254069	False
5410	helix	UniProtKB=Helical;transmembrane region	IPR019184	5.702132644801559e-10	True	554678	17	25334	10	0.588235294	0.000394726	2.846982025241749e-09	True
5410	helix	UniProtKB=Helical;transmembrane region	IPR050113	0.9999923709210371	False	554678	252	25334	1	0.003968254	0.0000394726	1.0	False
5410	helix	UniProtKB=Helical;transmembrane region	IPR044991	1.5017727170472053e-08	True	554678	17	25334	9	0.529411765	0.000355254	6.448577098148967e-08	True
5410	helix	UniProtKB=Helical;transmembrane region	IPR007620	0.006067395112585799	True	554678	3	25334	2	0.666666667	0.0000789453	0.011484025716942828	True
5410	helix	UniProtKB=Helical;transmembrane region	IPR053131	0.0020859759184047207	True	554678	2	25334	2	1	0.0000789453	0.004308979230856771	True
5410	helix	UniProtKB=Helical;transmembrane region	IPR051073	0.06857113738829204	False	554678	21	25334	3	0.142857143	0.000118418	0.10619131829312518	False
5410	helix	UniProtKB=Helical;transmembrane region	IPR045316	2.2502917009620065e-06	True	554678	21	25334	8	0.380952381	0.000315781	7.557390249456717e-06	True
5410	helix	UniProtKB=Helical;transmembrane region	IPR026112	0.000888595683400345	True	554678	5	25334	3	0.6	0.000118418	0.0019838452027800945	True
5410	helix	UniProtKB=Helical;transmembrane region	IPR008166	0.007951166435002316	True	554678	18	25334	4	0.222222222	0.000157891	0.014725208156453735	True
5410	helix	UniProtKB=Helical;transmembrane region	IPR039043	1.981502550213642e-05	True	554678	14	25334	6	0.428571429	0.000236836	5.935047146701018e-05	True
5410	helix	UniProtKB=Helical;transmembrane region	IPR003440	1.2644998481135248e-12	True	554678	22	25334	13	0.590909091	0.000513144	8.25048340836214e-12	True
5410	helix	UniProtKB=Helical;transmembrane region	IPR004698	7.336322895891583e-09	True	554678	26	25334	11	0.423076923	0.000434199	3.259519949530867e-08	True
5410	helix	UniProtKB=Helical;transmembrane region	IPR004754	1.6374950594458075e-20	True	554678	26	25334	19	0.730769231	0.00074998	1.8311631471360559e-19	True
5410	helix	UniProtKB=Helical;transmembrane region	IPR007603	8.462367265661472e-37	True	554678	58	25334	38	0.655172414	0.001499961	1.8994154218650177e-35	True
5410	helix	UniProtKB=Helical;transmembrane region	IPR010200	0.015362909362514698	True	554678	12	25334	3	0.25	0.000118418	0.026887770089478576	True
5410	helix	UniProtKB=Helical;transmembrane region	IPR052081	0.03757729506429091	True	554678	7	25334	2	0.285714286	0.0000789453	0.06105702164875137	False
5410	helix	UniProtKB=Helical;transmembrane region	IPR050925	9.601143872019743e-05	True	554678	25	25334	7	0.28	0.000276309	0.00026035347344333635	True
5410	helix	UniProtKB=Helical;transmembrane region	IPR051123	1.282137801140645e-05	True	554678	19	25334	7	0.368421053	0.000276309	3.931325266596205e-05	True
5410	helix	UniProtKB=Helical;transmembrane region	IPR004756	0.019018897644308145	True	554678	5	25334	2	0.4	0.0000789453	0.032662210339876034	True
5410	helix	UniProtKB=Helical;transmembrane region	IPR052215	6.0582044210307206e-05	True	554678	6	25334	4	0.666666667	0.000157891	0.00017001183375234277	True
5410	helix	UniProtKB=Helical;transmembrane region	IPR003392	4.7408855274784395e-09	True	554678	37	25334	13	0.351351351	0.000513144	2.1513161198290046e-08	True
5410	helix	UniProtKB=Helical;transmembrane region	IPR042480	9.526632117254775e-05	True	554678	3	25334	3	1	0.000118418	0.00025855646371446175	True
5410	helix	UniProtKB=Helical;transmembrane region	IPR051100	0.01170770537044587	True	554678	20	25334	4	0.2	0.000157891	0.020985225611854907	True
5410	helix	UniProtKB=Helical;transmembrane region	IPR018890	0.00026251554828799476	True	554678	8	25334	4	0.5	0.000157891	0.0006537877301249444	True
5410	helix	UniProtKB=Helical;transmembrane region	IPR022796	0.6063324624426538	False	554678	138	25334	6	0.043478261	0.000236836	0.7569804384346246	False
5410	helix	UniProtKB=Helical;transmembrane region	IPR001344	0.9710905155961757	False	554678	116	25334	2	0.017241379	0.0000789453	1.0	False
5410	helix	UniProtKB=Helical;transmembrane region	IPR030676	2.1486518594904299e-13	True	554678	20	25334	13	0.65	0.000513144	1.4977297156125792e-12	True
5410	helix	UniProtKB=Helical;transmembrane region	IPR006143	0.6202951949620165	False	554678	140	25334	6	0.042857143	0.000236836	0.7714952231550773	False
5410	helix	UniProtKB=Helical;transmembrane region	IPR050393	0.9521115751411495	False	554678	65	25334	1	0.015384615	0.0000394726	1.0	False
5410	helix	UniProtKB=Helical;transmembrane region	IPR022871	0.9366039705988931	False	554678	59	25334	1	0.016949153	0.0000394726	1.0	False
5410	helix	UniProtKB=Helical;transmembrane region	IPR050710	0.004696247268110439	True	554678	35	25334	6	0.171428571	0.000236836	0.009091778193640128	True
5410	helix	UniProtKB=Helical;transmembrane region	IPR010201	0.07355486844517226	False	554678	10	25334	2	0.2	0.0000789453	0.11326619224123421	False
5410	helix	UniProtKB=Helical;transmembrane region	IPR050747	0.06209880132998276	False	554678	33	25334	4	0.121212121	0.000157891	0.09704066446266499	False
5410	helix	UniProtKB=Helical;transmembrane region	IPR012451	0.5535899834407698	False	554678	63	25334	3	0.047619048	0.000118418	0.7006853144589266	False
5410	helix	UniProtKB=Helical;transmembrane region	IPR004878	8.28234494702004e-12	True	554678	10	25334	9	0.9	0.000355254	4.991286361683979e-11	True
5410	helix	UniProtKB=Helical;transmembrane region	IPR027640	0.9999936726434073	False	554678	256	25334	1	0.00390625	0.0000394726	1.0	False
5410	helix	UniProtKB=Helical;transmembrane region	IPR006408	9.164511308710398e-07	True	554678	39	25334	11	0.282051282	0.000434199	3.2155235847424315e-06	True
5410	helix	UniProtKB=Helical;transmembrane region	IPR051094	0.00020172684529714744	True	554678	20	25334	6	0.3	0.000236836	0.0005144444568990466	True
5410	helix	UniProtKB=Helical;transmembrane region	IPR040316	0.011766776860702788	True	554678	4	25334	2	0.5	0.0000789453	0.021079061860542245	True
5410	helix	UniProtKB=Helical;transmembrane region	IPR015812	9.908304063466316e-23	True	554678	52	25334	27	0.519230769	0.001065761	1.2494421214503706e-21	True
5410	helix	UniProtKB=Helical;transmembrane region	IPR012013	9.526632117254775e-05	True	554678	3	25334	3	1	0.000118418	0.00025855646371446175	True
5410	helix	UniProtKB=Helical;transmembrane region	IPR052611	0.011766776860702788	True	554678	4	25334	2	0.5	0.0000789453	0.021079061860542245	True
5410	helix	UniProtKB=Helical;transmembrane region	IPR005285	5.3658607378387735e-06	True	554678	17	25334	7	0.411764706	0.000276309	1.7188014980256085e-05	True
5410	helix	UniProtKB=Helical;transmembrane region	IPR016688	7.27764209750568e-05	True	554678	11	25334	5	0.454545455	0.000197363	0.0002012620132188754	True
5410	helix	UniProtKB=Helical;transmembrane region	IPR004817	4.350639891343582e-06	True	554678	4	25334	4	1	0.000157891	1.4094365793103003e-05	True
5410	helix	UniProtKB=Helical;transmembrane region	IPR044849	2.1440794639944654e-05	True	554678	9	25334	5	0.555555556	0.000197363	6.396044944065278e-05	True
5410	helix	UniProtKB=Helical;transmembrane region	IPR000175	0.09528550291325061	False	554678	102	25334	8	0.078431373	0.000315781	0.14331661532636722	False
5410	helix	UniProtKB=Helical;transmembrane region	IPR052277	0.0017166093227156526	True	554678	6	25334	3	0.5	0.000118418	0.0036095688238835756	True
5410	helix	UniProtKB=Helical;transmembrane region	IPR001204	1.9310366510059272e-22	True	554678	53	25334	27	0.509433962	0.001065761	2.413218810774041e-21	True
5410	helix	UniProtKB=Helical;transmembrane region	IPR050324	1.2835195451728935e-05	True	554678	79	25334	14	0.17721519	0.000552617	3.9346004723391877e-05	True
5410	helix	UniProtKB=Helical;transmembrane region	IPR002394	1.0694658134077338e-64	True	554678	115	25334	71	0.617391304	0.002802558	4.8268300578513803e-63	True
5410	helix	UniProtKB=Helical;transmembrane region	IPR050645	0.8385056501854986	False	554678	39	25334	1	0.025641026	0.0000394726	0.9876765295604065	False
5410	helix	UniProtKB=Helical;transmembrane region	IPR000560	0.9820605279993315	False	554678	86	25334	1	0.011627907	0.0000394726	1.0	False
5410	helix	UniProtKB=Helical;transmembrane region	IPR022400	0.00036801336504053083	True	554678	4	25334	3	0.75	0.000118418	0.0008871207860064439	True
5410	helix	UniProtKB=Helical;transmembrane region	IPR051633	0.0011078413432350418	True	554678	11	25334	4	0.363636364	0.000157891	0.002425420578183575	True
5410	helix	UniProtKB=Helical;transmembrane region	IPR000791	0.0004056056186783248	True	554678	15	25334	5	0.333333333	0.000197363	0.0009686208027325736	True
5410	helix	UniProtKB=Helical;transmembrane region	IPR004254	4.5897277536012464e-08	True	554678	59	25334	15	0.254237288	0.00059209	1.8570562439353383e-07	True
5410	helix	UniProtKB=Helical;transmembrane region	IPR004706	0.000888595683400345	True	554678	5	25334	3	0.6	0.000118418	0.0019838452027800945	True
5410	helix	UniProtKB=Helical;transmembrane region	IPR002657	1.97917888901094e-18	True	554678	39	25334	21	0.538461538	0.000828926	1.958419362809169e-17	True
5410	helix	UniProtKB=Helical;transmembrane region	IPR004764	1.5017727170472053e-08	True	554678	17	25334	9	0.529411765	0.000355254	6.448577098148967e-08	True
5410	helix	UniProtKB=Helical;transmembrane region	IPR003915	0.0004056056186783248	True	554678	15	25334	5	0.333333333	0.000197363	0.0009686208027325736	True
5410	helix	UniProtKB=Helical;transmembrane region	IPR017475	4.125722988005177e-05	True	554678	10	25334	5	0.5	0.000197363	0.00011864645044808836	True
5410	helix	UniProtKB=Helical;transmembrane region	IPR008901	0.5040340366021687	False	554678	15	25334	1	0.066666667	0.0000394726	0.6452520209414765	False
5410	helix	UniProtKB=Helical;transmembrane region	IPR003920	6.863151115646893e-15	True	554678	14	25334	12	0.857142857	0.000473672	5.328710213367672e-14	True
5410	helix	UniProtKB=Helical;transmembrane region	IPR003919	1.069404470162476e-06	True	554678	14	25334	7	0.5	0.000276309	3.7220021878303977e-06	True
5410	helix	UniProtKB=Helical;transmembrane region	IPR050321	8.172948577712873e-18	True	554678	80	25334	28	0.35	0.001105234	7.780423809147452e-17	True
5410	helix	UniProtKB=Helical;transmembrane region	IPR018513	1.2594523288978217e-13	True	554678	16	25334	12	0.75	0.000473672	8.937979847670232e-13	True
5410	helix	UniProtKB=Helical;transmembrane region	IPR043205	0.00020961188341348287	True	554678	28	25334	7	0.25	0.000276309	0.0005324965177543975	True
5410	helix	UniProtKB=Helical;transmembrane region	IPR005284	0.10162852733012567	False	554678	12	25334	2	0.166666667	0.0000789453	0.15200061180248978	False
5410	helix	UniProtKB=Helical;transmembrane region	IPR050111	0.9601388082899892	False	554678	265	25334	7	0.026415094	0.000276309	1.0	False
5410	helix	UniProtKB=Helical;transmembrane region	IPR009261	0.08926071531377472	False	554678	2	25334	1	0.5	0.0000394726	0.13515999056544842	False
5410	helix	UniProtKB=Helical;transmembrane region	IPR043242	0.0020859759184047207	True	554678	2	25334	2	1	0.0000789453	0.004308979230856771	True
5410	helix	UniProtKB=Helical;transmembrane region	IPR026170	0.31202068365943664	False	554678	8	25334	1	0.125	0.0000394726	0.42154877978625516	False
5410	helix	UniProtKB=Helical;transmembrane region	IPR023088	0.939470894304551	False	554678	97	25334	2	0.020618557	0.0000789453	1.0	False
5410	helix	UniProtKB=Helical;transmembrane region	IPR030182	1.2644998481135248e-12	True	554678	22	25334	13	0.590909091	0.000513144	8.25048340836214e-12	True
5410	helix	UniProtKB=Helical;transmembrane region	IPR015876	0.15747567339048887	False	554678	46	25334	4	0.086956522	0.000157891	0.227056685133356	False
5410	helix	UniProtKB=Helical;transmembrane region	IPR003674	3.7510276954065935e-06	True	554678	29	25334	9	0.310344828	0.000355254	1.2246719878809921e-05	True
5410	helix	UniProtKB=Helical;transmembrane region	IPR026410	0.0020859759184047207	True	554678	2	25334	2	1	0.0000789453	0.004308979230856771	True
5410	helix	UniProtKB=Helical;transmembrane region	IPR051104	4.77194359209638e-09	True	554678	20	25334	10	0.5	0.000394726	2.1638444615118642e-08	True
5410	helix	UniProtKB=Helical;transmembrane region	IPR050364	0.0003207962568708389	True	554678	70	25334	11	0.157142857	0.000434199	0.0007838423826598668	True
5410	helix	UniProtKB=Helical;transmembrane region	IPR000333	7.103710832827293e-07	True	554678	54	25334	13	0.240740741	0.000513144	2.519227241930018e-06	True
5410	helix	UniProtKB=Helical;transmembrane region	IPR022791	6.59189217994721e-23	True	554678	25	25334	20	0.8	0.000789453	8.38828308131822e-22	True
5410	helix	UniProtKB=Helical;transmembrane region	IPR051393	1.981502550213642e-05	True	554678	14	25334	6	0.428571429	0.000236836	5.935047146701018e-05	True
5410	helix	UniProtKB=Helical;transmembrane region	IPR031897	0.0456733456141052	True	554678	1	25334	1	1	0.0000394726	0.07307414830860876	False
5410	helix	UniProtKB=Helical;transmembrane region	IPR023277	0.1705542416004518	False	554678	4	25334	1	0.25	0.0000394726	0.24389568195009756	False
5410	helix	UniProtKB=Helical;transmembrane region	IPR051560	0.10162852733012567	False	554678	12	25334	2	0.166666667	0.0000789453	0.15200061180248978	False
5410	helix	UniProtKB=Helical;transmembrane region	IPR050327	1.1266035454296747e-08	True	554678	78	25334	18	0.230769231	0.000710508	4.908157876564628e-08	True
5410	helix	UniProtKB=Helical;transmembrane region	IPR048218	0.0456733456141052	True	554678	1	25334	1	1	0.0000394726	0.07307414830860876	False
5410	helix	UniProtKB=Helical;transmembrane region	IPR048243	0.0020859759184047207	True	554678	2	25334	2	1	0.0000789453	0.004308979230856771	True
5410	helix	UniProtKB=Helical;transmembrane region	IPR051587	0.4293600498012481	False	554678	12	25334	1	0.083333333	0.0000394726	0.5611646400891938	False
5410	helix	UniProtKB=Helical;transmembrane region	IPR008078	0.27909408299809924	False	554678	7	25334	1	0.142857143	0.0000394726	0.38125132927350586	False
5410	helix	UniProtKB=Helical;transmembrane region	IPR006838	0.048607878580881274	True	554678	8	25334	2	0.25	0.0000789453	0.07735705892368307	False
5410	helix	UniProtKB=Helical;transmembrane region	IPR029213	0.0456733456141052	True	554678	1	25334	1	1	0.0000394726	0.07307414830860876	False
5410	helix	UniProtKB=Helical;transmembrane region	IPR012394	0.6723470227448072	False	554678	50	25334	2	0.04	0.0000789453	0.8251920272306658	False
5410	helix	UniProtKB=Helical;transmembrane region	IPR021798	0.0020859759184047207	True	554678	2	25334	2	1	0.0000789453	0.004308979230856771	True
5410	helix	UniProtKB=Helical;transmembrane region	IPR018584	4.125722988005177e-05	True	554678	10	25334	5	0.5	0.000197363	0.00011864645044808836	True
5410	helix	UniProtKB=Helical;transmembrane region	IPR006539	1.181393939215857e-07	True	554678	63	25334	15	0.238095238	0.00059209	4.5413449005335036e-07	True
5410	helix	UniProtKB=Helical;transmembrane region	IPR050928	0.000757126380982057	True	554678	25	25334	6	0.24	0.000236836	0.0017131947163538087	True
5410	helix	UniProtKB=Helical;transmembrane region	IPR010574	0.6253460966074624	False	554678	21	25334	1	0.047619048	0.0000394726	0.7768767168825826	False
5410	helix	UniProtKB=Helical;transmembrane region	IPR016900	1.894358526385635e-05	True	554678	20	25334	7	0.35	0.000276309	5.691694547548027e-05	True
5410	helix	UniProtKB=Helical;transmembrane region	IPR000802	2.7323910891888084e-22	True	554678	26	25334	20	0.769230769	0.000789453	3.3843347478827223e-21	True
5410	helix	UniProtKB=Helical;transmembrane region	IPR051475	1.178118791749709e-05	True	554678	13	25334	6	0.461538462	0.000236836	3.629230660467371e-05	True
5410	helix	UniProtKB=Helical;transmembrane region	IPR008257	0.8052961280320967	False	554678	35	25334	1	0.028571429	0.0000394726	0.9573669242390295	False
5410	helix	UniProtKB=Helical;transmembrane region	IPR001463	1.1615843496350933e-07	True	554678	11	25334	7	0.636363636	0.000276309	4.46930353721911e-07	True
5410	helix	UniProtKB=Helical;transmembrane region	IPR038013	0.1975779364636852	False	554678	18	25334	2	0.111111111	0.0000789453	0.27903190157839775	False
5410	helix	UniProtKB=Helical;transmembrane region	IPR007632	0.001170046493648229	True	554678	27	25334	6	0.222222222	0.000236836	0.002551203198142326	True
5410	helix	UniProtKB=Helical;transmembrane region	IPR001170	3.1698366023028244e-07	True	554678	17	25334	8	0.470588235	0.000315781	1.1666746802315498e-06	True
5410	helix	UniProtKB=Helical;transmembrane region	IPR013969	0.02374622480259797	True	554678	14	25334	3	0.214285714	0.000118418	0.04007854218431487	True
5410	helix	UniProtKB=Helical;transmembrane region	IPR052612	4.350639891343582e-06	True	554678	4	25334	4	1	0.000157891	1.4094365793103003e-05	True
5410	helix	UniProtKB=Helical;transmembrane region	IPR044270	0.011766776860702788	True	554678	4	25334	2	0.5	0.0000789453	0.021079061860542245	True
5410	helix	UniProtKB=Helical;transmembrane region	IPR003298	4.399363715328702e-08	True	554678	10	25334	7	0.7	0.000276309	1.7846368100947047e-07	True
5410	helix	UniProtKB=Helical;transmembrane region	IPR000720	7.27764209750568e-05	True	554678	11	25334	5	0.454545455	0.000197363	0.0002012620132188754	True
5410	helix	UniProtKB=Helical;transmembrane region	IPR051085	1.451564541366674e-06	True	554678	20	25334	8	0.4	0.000315781	4.968025177448898e-06	True
5410	helix	UniProtKB=Helical;transmembrane region	IPR024194	2.1440794639944654e-05	True	554678	9	25334	5	0.555555556	0.000197363	6.396044944065278e-05	True
5410	helix	UniProtKB=Helical;transmembrane region	IPR028362	6.0582044210307206e-05	True	554678	6	25334	4	0.666666667	0.000157891	0.00017001183375234277	True
5410	helix	UniProtKB=Helical;transmembrane region	IPR051689	0.37343107456025565	False	554678	10	25334	1	0.1	0.0000394726	0.4956039446274093	False
5410	helix	UniProtKB=Helical;transmembrane region	IPR031283	0.008973132678879767	True	554678	10	25334	3	0.3	0.000118418	0.01644790295425923	True
5410	helix	UniProtKB=Helical;transmembrane region	IPR007581	0.9979122087532931	False	554678	132	25334	1	0.007575758	0.0000394726	1.0	False
5410	helix	UniProtKB=Helical;transmembrane region	IPR021173	0.0456733456141052	True	554678	1	25334	1	1	0.0000394726	0.07307414830860876	False
5410	helix	UniProtKB=Helical;transmembrane region	IPR001248	0.004901916938926778	True	554678	25	25334	5	0.2	0.000197363	0.009447673092582841	True
5410	helix	UniProtKB=Helical;transmembrane region	IPR012681	0.003956892617737942	True	554678	15	25334	4	0.266666667	0.000157891	0.007762215708999054	True
5410	helix	UniProtKB=Helical;transmembrane region	IPR045225	0.14797633015325257	False	554678	15	25334	2	0.133333333	0.0000789453	0.2146674776775188	False
5410	helix	UniProtKB=Helical;transmembrane region	IPR015771	0.00036801336504053083	True	554678	4	25334	3	0.75	0.000118418	0.0008871207860064439	True
5410	helix	UniProtKB=Helical;transmembrane region	IPR001905	4.215977396194979e-24	True	554678	52	25334	28	0.538461538	0.001105234	5.781187802192175e-23	True
5410	helix	UniProtKB=Helical;transmembrane region	IPR005171	3.4179536487557e-05	True	554678	29	25334	8	0.275862069	0.000315781	9.913329734382286e-05	True
5410	helix	UniProtKB=Helical;transmembrane region	IPR001834	1.909753804324235e-11	True	554678	92	25334	23	0.25	0.000907871	1.1062641266323257e-10	True
5410	helix	UniProtKB=Helical;transmembrane region	IPR003211	0.019018897644308145	True	554678	5	25334	2	0.4	0.0000789453	0.032662210339876034	True
5410	helix	UniProtKB=Helical;transmembrane region	IPR029216	0.0456733456141052	True	554678	1	25334	1	1	0.0000394726	0.07307414830860876	False
5410	helix	UniProtKB=Helical;transmembrane region	IPR008405	0.31202068365943664	False	554678	8	25334	1	0.125	0.0000394726	0.42154877978625516	False
5410	helix	UniProtKB=Helical;transmembrane region	IPR044089	0.20843807757009958	False	554678	5	25334	1	0.2	0.0000394726	0.2928636684515162	False
5410	helix	UniProtKB=Helical;transmembrane region	IPR002523	0.5679270607592597	False	554678	110	25334	5	0.045454545	0.000197363	0.7163028579962235	False
5410	helix	UniProtKB=Helical;transmembrane region	IPR051311	9.112554400821732e-08	True	554678	15	25334	8	0.533333333	0.000315781	3.548579145472076e-07	True
5410	helix	UniProtKB=Helical;transmembrane region	IPR017360	9.526632117254775e-05	True	554678	3	25334	3	1	0.000118418	0.00025855646371446175	True
5410	helix	UniProtKB=Helical;transmembrane region	IPR049783	0.006067395112585799	True	554678	3	25334	2	0.666666667	0.0000789453	0.011484025716942828	True
5410	helix	UniProtKB=Helical;transmembrane region	IPR050382	1.3957827844568047e-06	True	554678	66	25334	14	0.212121212	0.000552617	4.786249411472952e-06	True
5410	helix	UniProtKB=Helical;transmembrane region	IPR044777	0.0004056056186783248	True	554678	15	25334	5	0.333333333	0.000197363	0.0009686208027325736	True
5410	helix	UniProtKB=Helical;transmembrane region	IPR050796	0.4169659008836773	False	554678	31	25334	2	0.064516129	0.0000789453	0.5469026927020174	False
5410	helix	UniProtKB=Helical;transmembrane region	IPR024932	0.48029685617950546	False	554678	14	25334	1	0.071428571	0.0000394726	0.6190328355916029	False
5410	helix	UniProtKB=Helical;transmembrane region	IPR042425	0.27909408299809924	False	554678	7	25334	1	0.142857143	0.0000394726	0.38125132927350586	False
5410	helix	UniProtKB=Helical;transmembrane region	IPR003317	0.03757729506429091	True	554678	7	25334	2	0.285714286	0.0000789453	0.06105702164875137	False
5410	helix	UniProtKB=Helical;transmembrane region	IPR050363	5.154496384770462e-07	True	554678	70	25334	15	0.214285714	0.00059209	1.8552342552987664e-06	True
5410	helix	UniProtKB=Helical;transmembrane region	IPR002585	0.048607878580881274	True	554678	8	25334	2	0.25	0.0000789453	0.07735705892368307	False
5410	helix	UniProtKB=Helical;transmembrane region	IPR022857	3.765850286668237e-31	True	554678	74	25334	38	0.513513514	0.001499961	6.847843992293677e-30	True
5410	helix	UniProtKB=Helical;transmembrane region	IPR010128	0.006067395112585799	True	554678	3	25334	2	0.666666667	0.0000789453	0.011484025716942828	True
5410	helix	UniProtKB=Helical;transmembrane region	IPR050739	0.003463609687341536	True	554678	33	25334	6	0.181818182	0.000236836	0.006859970125820718	True
5410	helix	UniProtKB=Helical;transmembrane region	IPR010129	0.015362909362514698	True	554678	12	25334	3	0.25	0.000118418	0.026887770089478576	True
5410	helix	UniProtKB=Helical;transmembrane region	IPR023276	0.019018897644308145	True	554678	5	25334	2	0.4	0.0000789453	0.032662210339876034	True
5410	helix	UniProtKB=Helical;transmembrane region	IPR021765	0.03414131835986244	True	554678	16	25334	3	0.1875	0.000118418	0.055863981164805815	False
5410	helix	UniProtKB=Helical;transmembrane region	IPR019493	0.13085737541105247	False	554678	3	25334	1	0.333333333	0.0000394726	0.1918949980254069	False
5410	helix	UniProtKB=Helical;transmembrane region	IPR023743	1.2226785575414687e-15	True	554678	26	25334	16	0.615384615	0.000631562	9.981098153202868e-15	True
5410	helix	UniProtKB=Helical;transmembrane region	IPR044831	0.9602800403047788	False	554678	69	25334	1	0.014492754	0.0000394726	1.0	False
5410	helix	UniProtKB=Helical;transmembrane region	IPR002207	0.8835805102254805	False	554678	46	25334	1	0.02173913	0.0000394726	1.0	False
5410	helix	UniProtKB=Helical;transmembrane region	IPR022832	3.238496926372137e-14	True	554678	70	25334	23	0.328571429	0.000907871	2.411478987251703e-13	True
5410	helix	UniProtKB=Helical;transmembrane region	IPR044851	2.444662077732357e-10	True	554678	25	25334	12	0.48	0.000473672	1.2690597885522501e-09	True
5410	helix	UniProtKB=Helical;transmembrane region	IPR029383	4.350639891343582e-06	True	554678	4	25334	4	1	0.000157891	1.4094365793103003e-05	True
5410	helix	UniProtKB=Helical;transmembrane region	IPR047984	0.0016017396288659598	True	554678	12	25334	4	0.333333333	0.000157891	0.003385047519518477	True
5410	helix	UniProtKB=Helical;transmembrane region	IPR050820	3.281467085671854e-09	True	554678	30	25334	12	0.4	0.000473672	1.512585140482173e-08	True
5410	helix	UniProtKB=Helical;transmembrane region	IPR050189	1.0142674618287565e-117	True	554678	141	25334	110	0.780141844	0.004341991	1.1464877336545415e-115	True
5410	helix	UniProtKB=Helical;transmembrane region	IPR050398	1.6927473733940996e-68	True	554678	64	25334	57	0.890625	0.002249941	8.200347989952033e-67	True
5410	helix	UniProtKB=Helical;transmembrane region	IPR002475	0.010741652893076489	True	554678	80	25334	9	0.1125	0.000355254	0.019392160985529597	True
5410	helix	UniProtKB=Helical;transmembrane region	IPR050809	5.09081349884563e-07	True	554678	30	25334	10	0.333333333	0.000394726	1.8333650106204396e-06	True
5410	helix	UniProtKB=Helical;transmembrane region	IPR031548	0.0456733456141052	True	554678	1	25334	1	1	0.0000394726	0.07307414830860876	False
5410	helix	UniProtKB=Helical;transmembrane region	IPR031551	0.0456733456141052	True	554678	1	25334	1	1	0.0000394726	0.07307414830860876	False
5410	helix	UniProtKB=Helical;transmembrane region	IPR051821	0.34344345394437337	False	554678	9	25334	1	0.111111111	0.0000394726	0.4597444805974664	False
5410	helix	UniProtKB=Helical;transmembrane region	IPR052962	0.08926071531377472	False	554678	2	25334	1	0.5	0.0000394726	0.13515999056544842	False
5410	helix	UniProtKB=Helical;transmembrane region	IPR007290	0.0007314540987714774	True	554678	10	25334	4	0.4	0.000157891	0.0016595939561095346	True
5410	helix	UniProtKB=Helical;transmembrane region	IPR044738	5.173041353731125e-16	True	554678	38	25334	19	0.5	0.00074998	4.341548485970864e-15	True
5410	helix	UniProtKB=Helical;transmembrane region	IPR024671	8.789096700644436e-17	True	554678	40	25334	20	0.5	0.000789453	7.843299879301973e-16	True
5410	helix	UniProtKB=Helical;transmembrane region	IPR044602	1.6243594013515204e-06	True	554678	10	25334	6	0.6	0.000236836	5.535262740021056e-06	True
5410	helix	UniProtKB=Helical;transmembrane region	IPR051668	1.1615843496350933e-07	True	554678	11	25334	7	0.636363636	0.000276309	4.46930353721911e-07	True
5410	helix	UniProtKB=Helical;transmembrane region	IPR004533	3.434200560880589e-06	True	554678	11	25334	6	0.545454545	0.000236836	1.1268021557889317e-05	True
5410	helix	UniProtKB=Helical;transmembrane region	IPR026432	0.0456733456141052	True	554678	1	25334	1	1	0.0000394726	0.07307414830860876	False
5410	helix	UniProtKB=Helical;transmembrane region	IPR026485	0.0456733456141052	True	554678	1	25334	1	1	0.0000394726	0.07307414830860876	False
5410	helix	UniProtKB=Helical;transmembrane region	IPR019127	0.0020859759184047207	True	554678	2	25334	2	1	0.0000789453	0.004308979230856771	True
5410	helix	UniProtKB=Helical;transmembrane region	IPR051613	7.27764209750568e-05	True	554678	11	25334	5	0.454545455	0.000197363	0.0002012620132188754	True
5410	helix	UniProtKB=Helical;transmembrane region	IPR006413	7.27764209750568e-05	True	554678	11	25334	5	0.454545455	0.000197363	0.0002012620132188754	True
5410	helix	UniProtKB=Helical;transmembrane region	IPR017088	1.6755366743300013e-10	True	554678	12	25334	9	0.75	0.000355254	8.904260335797767e-10	True
5410	helix	UniProtKB=Helical;transmembrane region	IPR052599	0.1705542416004518	False	554678	4	25334	1	0.25	0.0000394726	0.24389568195009756	False
5410	helix	UniProtKB=Helical;transmembrane region	IPR051482	5.56861324394804e-07	True	554678	13	25334	7	0.538461538	0.000276309	1.996838821715235e-06	True
5410	helix	UniProtKB=Helical;transmembrane region	IPR039188	0.40204908956086854	False	554678	11	25334	1	0.090909091	0.0000394726	0.5293294781448287	False
5410	helix	UniProtKB=Helical;transmembrane region	IPR005775	0.9034378811832274	False	554678	50	25334	1	0.02	0.0000394726	1.0	False
5410	helix	UniProtKB=Helical;transmembrane region	IPR050510	0.9078485937925675	False	554678	51	25334	1	0.019607843	0.0000394726	1.0	False
5410	helix	UniProtKB=Helical;transmembrane region	IPR047820	0.0001362102118264364	True	554678	7	25334	4	0.571428571	0.000157891	0.00035866306983972667	True
5410	helix	UniProtKB=Helical;transmembrane region	IPR045899	0.13085737541105247	False	554678	3	25334	1	0.333333333	0.0000394726	0.1918949980254069	False
5410	helix	UniProtKB=Helical;transmembrane region	IPR006414	0.00026251554828799476	True	554678	8	25334	4	0.5	0.000157891	0.0006537877301249444	True
5410	helix	UniProtKB=Helical;transmembrane region	IPR052788	0.13085737541105247	False	554678	3	25334	1	0.333333333	0.0000394726	0.1918949980254069	False
5410	helix	UniProtKB=Helical;transmembrane region	IPR005864	0.11570720699907033	False	554678	520	25334	30	0.057692308	0.001184179	0.17128106727434347	False
5410	helix	UniProtKB=Helical;transmembrane region	IPR002146	7.447433867431374e-05	True	554678	930	25334	69	0.074193548	0.002723613	0.0002055498300366508	True
5410	helix	UniProtKB=Helical;transmembrane region	IPR050059	0.00012768160661029868	True	554678	710	25334	55	0.077464789	0.002170996	0.0003380504575099003	True
5410	helix	UniProtKB=Helical;transmembrane region	IPR021278	0.2445916847342602	False	554678	6	25334	1	0.166666667	0.0000394726	0.3382071708574788	False
5410	helix	UniProtKB=Helical;transmembrane region	IPR053070	0.08926071531377472	False	554678	2	25334	1	0.5	0.0000394726	0.13515999056544842	False
5410	helix	UniProtKB=Helical;transmembrane region	IPR034679	0.008208021135470289	True	554678	51	25334	7	0.137254902	0.000276309	0.015149461780927586	True
5410	helix	UniProtKB=Helical;transmembrane region	IPR050562	0.3512301073694009	False	554678	46	25334	3	0.065217391	0.000118418	0.4688054070971124	False
5410	helix	UniProtKB=Helical;transmembrane region	IPR000245	6.77539061677228e-14	True	554678	59	25334	21	0.355932203	0.000828926	4.922456633968837e-13	True
5410	helix	UniProtKB=Helical;transmembrane region	IPR005598	0.06076786956303682	False	554678	20	25334	3	0.15	0.000118418	0.09506913458945424	False
5410	helix	UniProtKB=Helical;transmembrane region	IPR001958	7.456801502408317e-35	True	554678	94	25334	45	0.478723404	0.001776269	1.580413656262114e-33	True
5410	helix	UniProtKB=Helical;transmembrane region	IPR032820	0.1705542416004518	False	554678	4	25334	1	0.25	0.0000394726	0.24389568195009756	False
5410	helix	UniProtKB=Helical;transmembrane region	IPR016989	0.08926071531377472	False	554678	2	25334	1	0.5	0.0000394726	0.13515999056544842	False
5410	helix	UniProtKB=Helical;transmembrane region	IPR003024	0.0027225246178342374	True	554678	22	25334	5	0.227272727	0.000197363	0.005499841632581899	True
5410	helix	UniProtKB=Helical;transmembrane region	IPR024171	8.985021728146158e-05	True	554678	51	25334	10	0.196078431	0.000394726	0.00024465075439029915	True
5410	helix	UniProtKB=Helical;transmembrane region	IPR009436	0.20843807757009958	False	554678	5	25334	1	0.2	0.0000394726	0.2928636684515162	False
5410	helix	UniProtKB=Helical;transmembrane region	IPR004725	0.4554236493479626	False	554678	13	25334	1	0.076923077	0.0000394726	0.5904518378104445	False
5410	helix	UniProtKB=Helical;transmembrane region	IPR026298	0.028150262211678632	True	554678	51	25334	6	0.117647059	0.000236836	0.04680643254306014	True
5410	helix	UniProtKB=Helical;transmembrane region	IPR013279	0.2445916847342602	False	554678	6	25334	1	0.166666667	0.0000394726	0.3382071708574788	False
5410	helix	UniProtKB=Helical;transmembrane region	IPR050598	9.120550248189161e-14	True	554678	42	25334	18	0.428571429	0.000710508	6.550403203436142e-13	True
5410	helix	UniProtKB=Helical;transmembrane region	IPR011265	0.006067395112585799	True	554678	3	25334	2	0.666666667	0.0000789453	0.011484025716942828	True
5410	helix	UniProtKB=Helical;transmembrane region	IPR001425	0.20334020130965325	False	554678	51	25334	4	0.078431373	0.000157891	0.28637439733216064	False
5410	helix	UniProtKB=Helical;transmembrane region	IPR042398	0.0020859759184047207	True	554678	2	25334	2	1	0.0000789453	0.004308979230856771	True
5410	helix	UniProtKB=Helical;transmembrane region	IPR000412	9.062373822418724e-10	True	554678	33	25334	13	0.393939394	0.000513144	4.420902190897657e-09	True
5410	helix	UniProtKB=Helical;transmembrane region	IPR002978	0.03757729506429091	True	554678	7	25334	2	0.285714286	0.0000789453	0.06105702164875137	False
5410	helix	UniProtKB=Helical;transmembrane region	IPR043189	0.20843807757009958	False	554678	5	25334	1	0.2	0.0000394726	0.2928636684515162	False
5410	helix	UniProtKB=Helical;transmembrane region	IPR009345	4.350639891343582e-06	True	554678	4	25334	4	1	0.000157891	1.4094365793103003e-05	True
5410	helix	UniProtKB=Helical;transmembrane region	IPR001546	0.1705542416004518	False	554678	4	25334	1	0.25	0.0000394726	0.24389568195009756	False
5410	helix	UniProtKB=Helical;transmembrane region	IPR001499	0.06063852129024079	False	554678	9	25334	2	0.222222222	0.0000789453	0.09489043734455614	False
5410	helix	UniProtKB=Helical;transmembrane region	IPR053243	0.0456733456141052	True	554678	1	25334	1	1	0.0000394726	0.07307414830860876	False
5410	helix	UniProtKB=Helical;transmembrane region	IPR051116	1.6275857836783873e-20	True	554678	20	25334	17	0.85	0.000671035	1.8217055154159433e-19	True
5410	helix	UniProtKB=Helical;transmembrane region	IPR052337	0.000888595683400345	True	554678	5	25334	3	0.6	0.000118418	0.0019838452027800945	True
5410	helix	UniProtKB=Helical;transmembrane region	IPR052756	0.13085737541105247	False	554678	3	25334	1	0.333333333	0.0000394726	0.1918949980254069	False
5410	helix	UniProtKB=Helical;transmembrane region	IPR004758	0.0456733456141052	True	554678	1	25334	1	1	0.0000394726	0.07307414830860876	False
5410	helix	UniProtKB=Helical;transmembrane region	IPR050835	0.14478497655501615	False	554678	29	25334	3	0.103448276	0.000118418	0.2104758545748798	False
5410	helix	UniProtKB=Helical;transmembrane region	IPR004710	1.8893641473440397e-16	True	554678	32	25334	18	0.5625	0.000710508	1.645097290543072e-15	True
5410	helix	UniProtKB=Helical;transmembrane region	IPR027022	0.00036801336504053083	True	554678	4	25334	3	0.75	0.000118418	0.0008871207860064439	True
5410	helix	UniProtKB=Helical;transmembrane region	IPR052536	0.00036801336504053083	True	554678	4	25334	3	0.75	0.000118418	0.0008871207860064439	True
5410	helix	UniProtKB=Helical;transmembrane region	IPR004812	6.761399428322625e-07	True	554678	9	25334	6	0.666666667	0.000236836	2.4032656834890646e-06	True
5410	helix	UniProtKB=Helical;transmembrane region	IPR026036	1.9867833798336613e-07	True	554678	5	25334	5	1	0.000197363	7.47471396305036e-07	True
5410	helix	UniProtKB=Helical;transmembrane region	IPR004896	1.9867833798336613e-07	True	554678	5	25334	5	1	0.000197363	7.47471396305036e-07	True
5410	helix	UniProtKB=Helical;transmembrane region	IPR003339	1.6145063688560917e-16	True	554678	46	25334	21	0.456521739	0.000828926	1.4077283815175388e-15	True
5410	helix	UniProtKB=Helical;transmembrane region	IPR052173	0.2445916847342602	False	554678	6	25334	1	0.166666667	0.0000394726	0.3382071708574788	False
5410	helix	UniProtKB=Helical;transmembrane region	IPR003784	0.0022301974586079946	True	554678	13	25334	4	0.307692308	0.000157891	0.00458425417974353	True
5410	helix	UniProtKB=Helical;transmembrane region	IPR039257	0.13085737541105247	False	554678	3	25334	1	0.333333333	0.0000394726	0.1918949980254069	False
5410	helix	UniProtKB=Helical;transmembrane region	IPR022270	4.350639891343582e-06	True	554678	4	25334	4	1	0.000157891	1.4094365793103003e-05	True
5410	helix	UniProtKB=Helical;transmembrane region	IPR045019	0.40204908956086854	False	554678	11	25334	1	0.090909091	0.0000394726	0.5293294781448287	False
5410	helix	UniProtKB=Helical;transmembrane region	IPR010548	0.004485544520062444	True	554678	8	25334	3	0.375	0.000118418	0.008721544567367656	True
5410	helix	UniProtKB=Helical;transmembrane region	IPR023691	6.850423084840936e-69	True	554678	59	25334	55	0.93220339	0.002170996	3.370676801784283e-67	True
5410	helix	UniProtKB=Helical;transmembrane region	IPR000522	8.06517880368175e-108	True	554678	103	25334	91	0.883495146	0.003592011	7.968015625968102e-106	True
5410	helix	UniProtKB=Helical;transmembrane region	IPR050879	1.6218591124561239e-07	True	554678	27	25334	10	0.37037037	0.000394726	6.149732935626167e-07	True
5410	helix	UniProtKB=Helical;transmembrane region	IPR050504	1.906901830617206e-05	True	554678	52	25334	11	0.211538462	0.000434199	5.722529841845033e-05	True
5410	helix	UniProtKB=Helical;transmembrane region	IPR051605	2.7566098266255493e-09	True	554678	11	25334	8	0.727272727	0.000315781	1.2843365575444027e-08	True
5410	helix	UniProtKB=Helical;transmembrane region	IPR000701	4.435100216763517e-07	True	554678	52	25334	13	0.25	0.000513144	1.6083006479691286e-06	True
5410	helix	UniProtKB=Helical;transmembrane region	IPR014314	0.001271303214720678	True	554678	37	25334	7	0.189189189	0.000276309	0.002750653808432548	True
5410	helix	UniProtKB=Helical;transmembrane region	IPR050182	0.22487956274913198	False	554678	146	25334	9	0.061643836	0.000355254	0.31368136451510387	False
5410	helix	UniProtKB=Helical;transmembrane region	IPR010001	0.0456733456141052	True	554678	1	25334	1	1	0.0000394726	0.07307414830860876	False
5410	helix	UniProtKB=Helical;transmembrane region	IPR043428	0.00036801336504053083	True	554678	4	25334	3	0.75	0.000118418	0.0008871207860064439	True
5410	helix	UniProtKB=Helical;transmembrane region	IPR002956	0.006067395112585799	True	554678	3	25334	2	0.666666667	0.0000789453	0.011484025716942828	True
5410	helix	UniProtKB=Helical;transmembrane region	IPR052168	0.2445916847342602	False	554678	6	25334	1	0.166666667	0.0000394726	0.3382071708574788	False
5410	helix	UniProtKB=Helical;transmembrane region	IPR045150	9.904875364739936e-06	True	554678	8	25334	5	0.625	0.000197363	3.0746281841017315e-05	True
5410	helix	UniProtKB=Helical;transmembrane region	IPR051772	0.37343107456025565	False	554678	10	25334	1	0.1	0.0000394726	0.4956039446274093	False
5410	helix	UniProtKB=Helical;transmembrane region	IPR044225	6.102247399580295e-08	True	554678	7	25334	6	0.857142857	0.000236836	2.4298603022067266e-07	True
5410	helix	UniProtKB=Helical;transmembrane region	IPR023208	0.01427225311748766	True	554678	32	25334	5	0.15625	0.000197363	0.025094445048362904	True
5410	helix	UniProtKB=Helical;transmembrane region	IPR023244	0.011766776860702788	True	554678	4	25334	2	0.5	0.0000789453	0.021079061860542245	True
5410	helix	UniProtKB=Helical;transmembrane region	IPR052430	0.019018897644308145	True	554678	5	25334	2	0.4	0.0000789453	0.032662210339876034	True
5410	helix	UniProtKB=Helical;transmembrane region	IPR053062	0.0020859759184047207	True	554678	2	25334	2	1	0.0000789453	0.004308979230856771	True
5410	helix	UniProtKB=Helical;transmembrane region	IPR051420	0.13207196049997494	False	554678	14	25334	2	0.142857143	0.0000789453	0.19351943108643996	False
5410	helix	UniProtKB=Helical;transmembrane region	IPR002397	0.9588601215771485	False	554678	107	25334	2	0.018691589	0.0000789453	1.0	False
5410	helix	UniProtKB=Helical;transmembrane region	IPR012908	2.224307269850697e-11	True	554678	26	25334	13	0.5	0.000513144	1.2819652418381578e-10	True
5410	helix	UniProtKB=Helical;transmembrane region	IPR039529	2.224307269850697e-11	True	554678	26	25334	13	0.5	0.000513144	1.2819652418381578e-10	True
5410	helix	UniProtKB=Helical;transmembrane region	IPR050651	0.001753791338754086	True	554678	39	25334	7	0.179487179	0.000276309	0.003683431524497408	True
5410	helix	UniProtKB=Helical;transmembrane region	IPR051103	0.01170770537044587	True	554678	20	25334	4	0.2	0.000157891	0.020985225611854907	True
5410	helix	UniProtKB=Helical;transmembrane region	IPR004685	7.485316932725066e-25	True	554678	25	25334	21	0.84	0.000828926	1.0636270844269696e-23	True
5410	helix	UniProtKB=Helical;transmembrane region	IPR002024	0.4639676035983228	False	554678	34	25334	2	0.058823529	0.0000789453	0.6002682534902203	False
5410	helix	UniProtKB=Helical;transmembrane region	IPR052306	0.027670041806718414	True	554678	6	25334	2	0.333333333	0.0000789453	0.046075118055593355	True
5410	helix	UniProtKB=Helical;transmembrane region	IPR051996	0.31202068365943664	False	554678	8	25334	1	0.125	0.0000394726	0.42154877978625516	False
5410	helix	UniProtKB=Helical;transmembrane region	IPR051382	0.5040340366021687	False	554678	15	25334	1	0.066666667	0.0000394726	0.6452520209414765	False
5410	helix	UniProtKB=Helical;transmembrane region	IPR050686	0.006224105885518716	True	554678	37	25334	6	0.162162162	0.000236836	0.011754042225406883	True
5410	helix	UniProtKB=Helical;transmembrane region	IPR022078	0.008973132678879767	True	554678	10	25334	3	0.3	0.000118418	0.01644790295425923	True
5410	helix	UniProtKB=Helical;transmembrane region	IPR006307	1.8454710809639926e-15	True	554678	16	25334	13	0.8125	0.000513144	1.486208321749372e-14	True
5410	helix	UniProtKB=Helical;transmembrane region	IPR006135	2.0093031782078473e-21	True	554678	31	25334	21	0.677419355	0.000828926	2.378370469525836e-20	True
5410	helix	UniProtKB=Helical;transmembrane region	IPR050174	4.8360735820833736e-68	True	554678	151	25334	82	0.543046358	0.003236757	2.3159624135267207e-66	True
5410	helix	UniProtKB=Helical;transmembrane region	IPR052291	0.027670041806718414	True	554678	6	25334	2	0.333333333	0.0000789453	0.046075118055593355	True
5410	helix	UniProtKB=Helical;transmembrane region	IPR029181	9.526632117254775e-05	True	554678	3	25334	3	1	0.000118418	0.00025855646371446175	True
5410	helix	UniProtKB=Helical;transmembrane region	IPR051173	0.00010455381804199227	True	554678	18	25334	6	0.333333333	0.000236836	0.0002817824747306966	True
5410	helix	UniProtKB=Helical;transmembrane region	IPR051505	0.00018770951214319573	True	554678	13	25334	5	0.384615385	0.000197363	0.0004815357286568548	True
5410	helix	UniProtKB=Helical;transmembrane region	IPR016247	0.2445916847342602	False	554678	6	25334	1	0.166666667	0.0000394726	0.3382071708574788	False
5410	helix	UniProtKB=Helical;transmembrane region	IPR002751	6.281200409492207e-05	True	554678	49	25334	10	0.204081633	0.000394726	0.00017560209790084386	True
5410	helix	UniProtKB=Helical;transmembrane region	IPR018024	0.012946091124200951	True	554678	43	25334	6	0.139534884	0.000236836	0.02299145156905157	True
5410	helix	UniProtKB=Helical;transmembrane region	IPR004713	1.4587578396818772e-09	True	554678	23	25334	11	0.47826087	0.000434199	6.985891074232257e-09	True
5410	helix	UniProtKB=Helical;transmembrane region	IPR004798	5.3658607378387735e-06	True	554678	17	25334	7	0.411764706	0.000276309	1.7188014980256085e-05	True
5410	helix	UniProtKB=Helical;transmembrane region	IPR014105	0.6029609478351274	False	554678	44	25334	2	0.045454545	0.0000789453	0.7534459727604167	False
5410	helix	UniProtKB=Helical;transmembrane region	IPR012420	0.7652577600224262	False	554678	31	25334	1	0.032258065	0.0000394726	0.9197440753623993	False
5410	helix	UniProtKB=Helical;transmembrane region	IPR052169	0.2445916847342602	False	554678	6	25334	1	0.166666667	0.0000394726	0.3382071708574788	False
5410	helix	UniProtKB=Helical;transmembrane region	IPR005701	0.20843807757009958	False	554678	5	25334	1	0.2	0.0000394726	0.2928636684515162	False
5410	helix	UniProtKB=Helical;transmembrane region	IPR029468	0.0456733456141052	True	554678	1	25334	1	1	0.0000394726	0.07307414830860876	False
5410	helix	UniProtKB=Helical;transmembrane region	IPR051203	0.548305482522435	False	554678	17	25334	1	0.058823529	0.0000394726	0.6949842182646456	False
5410	helix	UniProtKB=Helical;transmembrane region	IPR002797	1.451564541366674e-06	True	554678	20	25334	8	0.4	0.000315781	4.968025177448898e-06	True
5410	helix	UniProtKB=Helical;transmembrane region	IPR027813	0.0020859759184047207	True	554678	2	25334	2	1	0.0000789453	0.004308979230856771	True
5410	helix	UniProtKB=Helical;transmembrane region	IPR050428	2.002086230421815e-31	True	554678	60	25334	35	0.583333333	0.001381543	3.661833226399783e-30	True
5410	helix	UniProtKB=Helical;transmembrane region	IPR003568	8.637268217571011e-13	True	554678	9	25334	9	1	0.000355254	5.715812464444276e-12	True
5410	helix	UniProtKB=Helical;transmembrane region	IPR003567	1.4021865057029546e-09	True	554678	14	25334	9	0.642857143	0.000355254	6.720104693298309e-09	True
5410	helix	UniProtKB=Helical;transmembrane region	IPR005045	1.3258616092293624e-06	True	554678	26	25334	9	0.346153846	0.000355254	4.558943713620392e-06	True
5410	helix	UniProtKB=Helical;transmembrane region	IPR017572	0.08926071531377472	False	554678	2	25334	1	0.5	0.0000394726	0.13515999056544842	False
5410	helix	UniProtKB=Helical;transmembrane region	IPR005616	0.13207196049997494	False	554678	14	25334	2	0.142857143	0.0000789453	0.19351943108643996	False
5410	helix	UniProtKB=Helical;transmembrane region	IPR044705	0.0456733456141052	True	554678	1	25334	1	1	0.0000394726	0.07307414830860876	False
5410	helix	UniProtKB=Helical;transmembrane region	IPR021325	0.08926071531377472	False	554678	2	25334	1	0.5	0.0000394726	0.13515999056544842	False
5410	helix	UniProtKB=Helical;transmembrane region	IPR000301	3.8797186727821104e-30	True	554678	133	25334	48	0.360902256	0.001894687	6.723595329750986e-29	True
5410	helix	UniProtKB=Helical;transmembrane region	IPR008217	1.3258616092293624e-06	True	554678	26	25334	9	0.346153846	0.000355254	4.558943713620392e-06	True
5410	helix	UniProtKB=Helical;transmembrane region	IPR051790	2.1440794639944654e-05	True	554678	9	25334	5	0.555555556	0.000197363	6.396044944065278e-05	True
5410	helix	UniProtKB=Helical;transmembrane region	IPR051263	0.0005677835531551375	True	554678	16	25334	5	0.3125	0.000197363	0.0013170604994338158	True
5410	helix	UniProtKB=Helical;transmembrane region	IPR039284	0.13085737541105247	False	554678	3	25334	1	0.333333333	0.0000394726	0.1918949980254069	False
5410	helix	UniProtKB=Helical;transmembrane region	IPR053366	0.0456733456141052	True	554678	1	25334	1	1	0.0000394726	0.07307414830860876	False
5410	helix	UniProtKB=Helical;transmembrane region	IPR051713	0.07355486844517226	False	554678	10	25334	2	0.2	0.0000789453	0.11326619224123421	False
5410	helix	UniProtKB=Helical;transmembrane region	IPR042414	6.102247399580295e-08	True	554678	7	25334	6	0.857142857	0.000236836	2.4298603022067266e-07	True
5410	helix	UniProtKB=Helical;transmembrane region	IPR005421	0.0017166093227156526	True	554678	6	25334	3	0.5	0.000118418	0.0036095688238835756	True
5410	helix	UniProtKB=Helical;transmembrane region	IPR008370	9.526632117254775e-05	True	554678	3	25334	3	1	0.000118418	0.00025855646371446175	True
5410	helix	UniProtKB=Helical;transmembrane region	IPR029372	0.13085737541105247	False	554678	3	25334	1	0.333333333	0.0000394726	0.1918949980254069	False
5410	helix	UniProtKB=Helical;transmembrane region	IPR003544	1.2893138180706515e-13	True	554678	13	25334	11	0.846153846	0.000434199	9.144726102505632e-13	True
5410	helix	UniProtKB=Helical;transmembrane region	IPR026031	1.6334013433236943e-10	True	554678	9	25334	8	0.888888889	0.000315781	8.68770099816973e-10	True
5410	helix	UniProtKB=Helical;transmembrane region	IPR045062	1.2396117562769283e-60	True	554678	153	25334	77	0.503267974	0.003039394	5.017228614840845e-59	True
5410	helix	UniProtKB=Helical;transmembrane region	IPR017562	2.0865810239819715e-62	True	554678	138	25334	75	0.543478261	0.002960448	8.874688850136203e-61	True
5410	helix	UniProtKB=Helical;transmembrane region	IPR052075	3.86091849591099e-06	True	554678	7	25334	5	0.714285714	0.000197363	1.2582582952777973e-05	True
5410	helix	UniProtKB=Helical;transmembrane region	IPR007078	7.27764209750568e-05	True	554678	11	25334	5	0.454545455	0.000197363	0.0002012620132188754	True
5410	helix	UniProtKB=Helical;transmembrane region	IPR003557	7.251323659256736e-05	True	554678	17	25334	6	0.352941176	0.000236836	0.00020062261952082528	True
5410	helix	UniProtKB=Helical;transmembrane region	IPR000374	2.0937139415848715e-10	True	554678	55	25334	17	0.309090909	0.000671035	1.0968613288127508e-09	True
5410	helix	UniProtKB=Helical;transmembrane region	IPR009600	0.2445916847342602	False	554678	6	25334	1	0.166666667	0.0000394726	0.3382071708574788	False
5410	helix	UniProtKB=Helical;transmembrane region	IPR002726	7.103710832827293e-07	True	554678	54	25334	13	0.240740741	0.000513144	2.519227241930018e-06	True
5410	helix	UniProtKB=Helical;transmembrane region	IPR032690	7.103710832827293e-07	True	554678	54	25334	13	0.240740741	0.000513144	2.519227241930018e-06	True
5410	helix	UniProtKB=Helical;transmembrane region	IPR051359	1.925398530573231e-06	True	554678	15	25334	7	0.466666667	0.000276309	6.506322478616302e-06	True
5410	helix	UniProtKB=Helical;transmembrane region	IPR051671	0.40204908956086854	False	554678	11	25334	1	0.090909091	0.0000394726	0.5293294781448287	False
5410	helix	UniProtKB=Helical;transmembrane region	IPR038780	0.00036801336504053083	True	554678	4	25334	3	0.75	0.000118418	0.0008871207860064439	True
5410	helix	UniProtKB=Helical;transmembrane region	IPR044955	0.13085737541105247	False	554678	3	25334	1	0.333333333	0.0000394726	0.1918949980254069	False
5410	helix	UniProtKB=Helical;transmembrane region	IPR038811	0.0020859759184047207	True	554678	2	25334	2	1	0.0000789453	0.004308979230856771	True
5410	helix	UniProtKB=Helical;transmembrane region	IPR050469	2.0937139415848715e-10	True	554678	55	25334	17	0.309090909	0.000671035	1.0968613288127508e-09	True
5410	helix	UniProtKB=Helical;transmembrane region	IPR005428	5.56861324394804e-07	True	554678	13	25334	7	0.538461538	0.000276309	1.996838821715235e-06	True
5410	helix	UniProtKB=Helical;transmembrane region	IPR002159	2.465450987536764e-13	True	554678	56	25334	20	0.357142857	0.000789453	1.7118989231114433e-12	True
5410	helix	UniProtKB=Helical;transmembrane region	IPR050328	1.1266035454296747e-08	True	554678	78	25334	18	0.230769231	0.000710508	4.908157876564628e-08	True
5410	helix	UniProtKB=Helical;transmembrane region	IPR018629	1.085460704137343e-12	True	554678	36	25334	16	0.444444444	0.000631562	7.134245916611442e-12	True
5410	helix	UniProtKB=Helical;transmembrane region	IPR050895	2.8723925035058383e-15	True	554678	27	25334	16	0.592592593	0.000631562	2.282451471911827e-14	True
5410	helix	UniProtKB=Helical;transmembrane region	IPR006466	0.019302722935093365	True	554678	13	25334	3	0.230769231	0.000118418	0.033122437727928944	True
5410	helix	UniProtKB=Helical;transmembrane region	IPR005839	1.0	False	554678	1048	25334	4	0.003816794	0.000157891	1.0	False
5410	helix	UniProtKB=Helical;transmembrane region	IPR042842	9.526632117254775e-05	True	554678	3	25334	3	1	0.000118418	0.00025855646371446175	True
5410	helix	UniProtKB=Helical;transmembrane region	IPR050955	0.6743740932653386	False	554678	24	25334	1	0.041666667	0.0000394726	0.8274370964404658	False
5410	helix	UniProtKB=Helical;transmembrane region	IPR010126	0.6587892086026622	False	554678	23	25334	1	0.043478261	0.0000394726	0.8110747935824593	False
5410	helix	UniProtKB=Helical;transmembrane region	IPR003763	0.00020415339814585615	True	554678	46	25334	9	0.195652174	0.000355254	0.0005201040987890471	True
5410	helix	UniProtKB=Helical;transmembrane region	IPR050831	4.473921038083579e-05	True	554678	30	25334	8	0.266666667	0.000315781	0.00012783941531504137	True
5410	helix	UniProtKB=Helical;transmembrane region	IPR051088	1.894358526385635e-05	True	554678	20	25334	7	0.35	0.000276309	5.691694547548027e-05	True
5410	helix	UniProtKB=Helical;transmembrane region	IPR043210	8.220041051475895e-17	True	554678	12	25334	12	1	0.000473672	7.351165721515898e-16	True
5410	helix	UniProtKB=Helical;transmembrane region	IPR001231	8.637268217571011e-13	True	554678	9	25334	9	1	0.000355254	5.715812464444276e-12	True
5410	helix	UniProtKB=Helical;transmembrane region	IPR006704	2.7566098266255493e-09	True	554678	11	25334	8	0.727272727	0.000315781	1.2843365575444027e-08	True
5410	helix	UniProtKB=Helical;transmembrane region	IPR012171	0.0005139282925691942	True	554678	123	25334	15	0.12195122	0.00059209	0.0012021361459481133	True
5410	helix	UniProtKB=Helical;transmembrane region	IPR052614	0.1705542416004518	False	554678	4	25334	1	0.25	0.0000394726	0.24389568195009756	False
5410	helix	UniProtKB=Helical;transmembrane region	IPR037764	0.08926071531377472	False	554678	2	25334	1	0.5	0.0000394726	0.13515999056544842	False
5410	helix	UniProtKB=Helical;transmembrane region	IPR015993	0.8141894664378058	False	554678	36	25334	1	0.027777778	0.0000394726	0.9651960728831395	False
5410	helix	UniProtKB=Helical;transmembrane region	IPR004282	0.21918363402118093	False	554678	145	25334	9	0.062068966	0.000355254	0.3063833618609355	False
5410	helix	UniProtKB=Helical;transmembrane region	IPR044812	0.0017166093227156526	True	554678	6	25334	3	0.5	0.000118418	0.0036095688238835756	True
5410	helix	UniProtKB=Helical;transmembrane region	IPR015632	0.20843807757009958	False	554678	5	25334	1	0.2	0.0000394726	0.2928636684515162	False
5410	helix	UniProtKB=Helical;transmembrane region	IPR050271	0.07266088260435488	False	554678	96	25334	8	0.083333333	0.000315781	0.11198118197855424	False
5410	helix	UniProtKB=Helical;transmembrane region	IPR002213	0.998748084574667	False	554678	416	25334	8	0.019230769	0.000315781	1.0	False
5410	helix	UniProtKB=Helical;transmembrane region	IPR052946	0.0020859759184047207	True	554678	2	25334	2	1	0.0000789453	0.004308979230856771	True
5410	helix	UniProtKB=Helical;transmembrane region	IPR052020	0.27909408299809924	False	554678	7	25334	1	0.142857143	0.0000394726	0.38125132927350586	False
5410	helix	UniProtKB=Helical;transmembrane region	IPR045131	0.056535597288748164	False	554678	32	25334	4	0.125	0.000157891	0.08892467584078265	False
5410	helix	UniProtKB=Helical;transmembrane region	IPR014047	4.350639891343582e-06	True	554678	4	25334	4	1	0.000157891	1.4094365793103003e-05	True
5410	helix	UniProtKB=Helical;transmembrane region	IPR003370	6.0582044210307206e-05	True	554678	6	25334	4	0.666666667	0.000157891	0.00017001183375234277	True
5410	helix	UniProtKB=Helical;transmembrane region	IPR052518	0.011766776860702788	True	554678	4	25334	2	0.5	0.0000789453	0.021079061860542245	True
5410	helix	UniProtKB=Helical;transmembrane region	IPR004835	6.732268724834429e-08	True	554678	69	25334	16	0.231884058	0.000631562	2.665502546244796e-07	True
5410	helix	UniProtKB=Helical;transmembrane region	IPR004834	0.002073404340010738	True	554678	51	25334	8	0.156862745	0.000315781	0.004286538845627736	True
5410	helix	UniProtKB=Helical;transmembrane region	IPR038757	0.20843807757009958	False	554678	5	25334	1	0.2	0.0000394726	0.2928636684515162	False
5410	helix	UniProtKB=Helical;transmembrane region	IPR052776	0.13085737541105247	False	554678	3	25334	1	0.333333333	0.0000394726	0.1918949980254069	False
5410	helix	UniProtKB=Helical;transmembrane region	IPR023861	6.453206768846845e-24	True	554678	62	25334	30	0.483870968	0.001184179	8.772306102786712e-23	True
5410	helix	UniProtKB=Helical;transmembrane region	IPR005538	1.0831368986741598e-05	True	554678	133	25334	19	0.142857143	0.00074998	3.348144535024559e-05	True
5410	helix	UniProtKB=Helical;transmembrane region	IPR023760	2.1550741153472677e-10	True	554678	30	25334	13	0.433333333	0.000513144	1.1275944505947526e-09	True
5410	helix	UniProtKB=Helical;transmembrane region	IPR007300	5.774532032722111e-44	True	554678	48	25334	39	0.8125	0.001539433	1.5784978957421418e-42	True
5410	helix	UniProtKB=Helical;transmembrane region	IPR022057	0.009712096662965398	True	554678	19	25334	4	0.210526316	0.000157891	0.0176733396418023	True
5410	helix	UniProtKB=Helical;transmembrane region	IPR005331	0.6931768415223476	False	554678	52	25334	2	0.038461538	0.0000789453	0.8467812122072724	False
5410	helix	UniProtKB=Helical;transmembrane region	IPR039272	0.2445916847342602	False	554678	6	25334	1	0.166666667	0.0000394726	0.3382071708574788	False
5410	helix	UniProtKB=Helical;transmembrane region	IPR010761	0.08926071531377472	False	554678	2	25334	1	0.5	0.0000394726	0.13515999056544842	False
5410	helix	UniProtKB=Helical;transmembrane region	IPR050579	4.834481804708841e-21	True	554678	44	25334	24	0.545454545	0.000947343	5.55478417616134e-20	True
5410	helix	UniProtKB=Helical;transmembrane region	IPR050976	0.6743740932653386	False	554678	24	25334	1	0.041666667	0.0000394726	0.8274370964404658	False
5410	helix	UniProtKB=Helical;transmembrane region	IPR023790	7.623403691575509e-33	True	554678	26	25334	25	0.961538462	0.000986816	1.4715514787415064e-31	True
5410	helix	UniProtKB=Helical;transmembrane region	IPR003548	4.350639891343582e-06	True	554678	4	25334	4	1	0.000157891	1.4094365793103003e-05	True
5410	helix	UniProtKB=Helical;transmembrane region	IPR004727	0.40204908956086854	False	554678	11	25334	1	0.090909091	0.0000394726	0.5293294781448287	False
5410	helix	UniProtKB=Helical;transmembrane region	IPR051266	0.5266870740511262	False	554678	16	25334	1	0.0625	0.0000394726	0.671033988436178	False
5410	helix	UniProtKB=Helical;transmembrane region	IPR037670	1.1467070517033355e-06	True	554678	6	25334	5	0.833333333	0.000197363	3.978908566847829e-06	True
5410	helix	UniProtKB=Helical;transmembrane region	IPR008429	4.368184134812417e-11	True	554678	11	25334	9	0.818181818	0.000355254	2.4599464245732223e-10	True
5410	helix	UniProtKB=Helical;transmembrane region	IPR001577	0.001031681710792717	True	554678	18	25334	5	0.277777778	0.000197363	0.0022725615212984937	True
5410	helix	UniProtKB=Helical;transmembrane region	IPR008094	0.1705542416004518	False	554678	4	25334	1	0.25	0.0000394726	0.24389568195009756	False
5410	helix	UniProtKB=Helical;transmembrane region	IPR050970	0.6743740932653386	False	554678	24	25334	1	0.041666667	0.0000394726	0.8274370964404658	False
5410	helix	UniProtKB=Helical;transmembrane region	IPR004679	9.904875364739936e-06	True	554678	8	25334	5	0.625	0.000197363	3.0746281841017315e-05	True
5410	helix	UniProtKB=Helical;transmembrane region	IPR018025	9.904875364739936e-06	True	554678	8	25334	5	0.625	0.000197363	3.0746281841017315e-05	True
5410	helix	UniProtKB=Helical;transmembrane region	IPR051084	1.451564541366674e-06	True	554678	20	25334	8	0.4	0.000315781	4.968025177448898e-06	True
5410	helix	UniProtKB=Helical;transmembrane region	IPR004736	0.14797633015325257	False	554678	15	25334	2	0.133333333	0.0000789453	0.2146674776775188	False
5410	helix	UniProtKB=Helical;transmembrane region	IPR009231	0.03757729506429091	True	554678	7	25334	2	0.285714286	0.0000789453	0.06105702164875137	False
5410	helix	UniProtKB=Helical;transmembrane region	IPR007274	0.4639676035983228	False	554678	34	25334	2	0.058823529	0.0000789453	0.6002682534902203	False
5410	helix	UniProtKB=Helical;transmembrane region	IPR050578	0.00014265906253607525	True	554678	44	25334	9	0.204545455	0.000355254	0.0003740738260480953	True
5410	helix	UniProtKB=Helical;transmembrane region	IPR005889	0.027670041806718414	True	554678	6	25334	2	0.333333333	0.0000789453	0.046075118055593355	True
5410	helix	UniProtKB=Helical;transmembrane region	IPR039954	0.0456733456141052	True	554678	1	25334	1	1	0.0000394726	0.07307414830860876	False
5410	helix	UniProtKB=Helical;transmembrane region	IPR050407	0.9474175031675242	False	554678	63	25334	1	0.015873016	0.0000394726	1.0	False
5410	helix	UniProtKB=Helical;transmembrane region	IPR041056	0.13085737541105247	False	554678	3	25334	1	0.333333333	0.0000394726	0.1918949980254069	False
5410	helix	UniProtKB=Helical;transmembrane region	IPR052660	0.1705542416004518	False	554678	4	25334	1	0.25	0.0000394726	0.24389568195009756	False
5410	helix	UniProtKB=Helical;transmembrane region	IPR002246	9.526632117254775e-05	True	554678	3	25334	3	1	0.000118418	0.00025855646371446175	True
5410	helix	UniProtKB=Helical;transmembrane region	IPR003555	1.1467070517033355e-06	True	554678	6	25334	5	0.833333333	0.000197363	3.978908566847829e-06	True
5410	helix	UniProtKB=Helical;transmembrane region	IPR003549	1.9867833798336613e-07	True	554678	5	25334	5	1	0.000197363	7.47471396305036e-07	True
5410	helix	UniProtKB=Helical;transmembrane region	IPR005411	4.350639891343582e-06	True	554678	4	25334	4	1	0.000157891	1.4094365793103003e-05	True
5410	helix	UniProtKB=Helical;transmembrane region	IPR002247	4.1428212057226777e-10	True	554678	7	25334	7	1	0.000276309	2.1007765233749214e-09	True
5410	helix	UniProtKB=Helical;transmembrane region	IPR045095	1.0651127712505996e-07	True	554678	26	25334	10	0.384615385	0.000394726	4.115789941755859e-07	True
5410	helix	UniProtKB=Helical;transmembrane region	IPR003928	0.1705542416004518	False	554678	4	25334	1	0.25	0.0000394726	0.24389568195009756	False
5410	helix	UniProtKB=Helical;transmembrane region	IPR003550	0.00036801336504053083	True	554678	4	25334	3	0.75	0.000118418	0.0008871207860064439	True
5410	helix	UniProtKB=Helical;transmembrane region	IPR003925	0.0020859759184047207	True	554678	2	25334	2	1	0.0000789453	0.004308979230856771	True
5410	helix	UniProtKB=Helical;transmembrane region	IPR002248	9.526632117254775e-05	True	554678	3	25334	3	1	0.000118418	0.00025855646371446175	True
5410	helix	UniProtKB=Helical;transmembrane region	IPR003551	4.350639891343582e-06	True	554678	4	25334	4	1	0.000157891	1.4094365793103003e-05	True
5410	helix	UniProtKB=Helical;transmembrane region	IPR043405	0.008973132678879767	True	554678	10	25334	3	0.3	0.000118418	0.01644790295425923	True
5410	helix	UniProtKB=Helical;transmembrane region	IPR002249	4.350639891343582e-06	True	554678	4	25334	4	1	0.000157891	1.4094365793103003e-05	True
5410	helix	UniProtKB=Helical;transmembrane region	IPR003552	0.1705542416004518	False	554678	4	25334	1	0.25	0.0000394726	0.24389568195009756	False
5410	helix	UniProtKB=Helical;transmembrane region	IPR003553	0.0020859759184047207	True	554678	2	25334	2	1	0.0000789453	0.004308979230856771	True
5410	helix	UniProtKB=Helical;transmembrane region	IPR004032	7.345058510634477e-11	True	554678	28	25334	13	0.464285714	0.000513144	4.0580558843210383e-10	True
5410	helix	UniProtKB=Helical;transmembrane region	IPR035230	0.08926071531377472	False	554678	2	25334	1	0.5	0.0000394726	0.13515999056544842	False
5410	helix	UniProtKB=Helical;transmembrane region	IPR013922	0.01620236801624882	True	554678	33	25334	5	0.151515152	0.000197363	0.0282074526848722	True
5410	helix	UniProtKB=Helical;transmembrane region	IPR050365	0.0012683106804569726	True	554678	70	25334	10	0.142857143	0.000394726	0.00274559939746267	True
5410	helix	UniProtKB=Helical;transmembrane region	IPR006461	0.845882156103464	False	554678	40	25334	1	0.025	0.0000394726	0.9939392594708898	False
5410	helix	UniProtKB=Helical;transmembrane region	IPR004763	8.637268217571011e-13	True	554678	9	25334	9	1	0.000355254	5.715812464444276e-12	True
5410	helix	UniProtKB=Helical;transmembrane region	IPR005695	0.00036801336504053083	True	554678	4	25334	3	0.75	0.000118418	0.0008871207860064439	True
5410	helix	UniProtKB=Helical;transmembrane region	IPR051909	0.004485544520062444	True	554678	8	25334	3	0.375	0.000118418	0.008721544567367656	True
5410	helix	UniProtKB=Helical;transmembrane region	IPR015672	0.13207196049997494	False	554678	14	25334	2	0.142857143	0.0000789453	0.19351943108643996	False
5410	helix	UniProtKB=Helical;transmembrane region	IPR050366	1.105961374145018e-32	True	554678	69	25334	38	0.550724638	0.001499961	2.115319719725235e-31	True
5410	helix	UniProtKB=Helical;transmembrane region	IPR053474	0.0020859759184047207	True	554678	2	25334	2	1	0.0000789453	0.004308979230856771	True
5410	helix	UniProtKB=Helical;transmembrane region	IPR052159	1.1467070517033355e-06	True	554678	6	25334	5	0.833333333	0.000197363	3.978908566847829e-06	True
5410	helix	UniProtKB=Helical;transmembrane region	IPR004797	0.00036801336504053083	True	554678	4	25334	3	0.75	0.000118418	0.0008871207860064439	True
5410	helix	UniProtKB=Helical;transmembrane region	IPR029255	0.0020859759184047207	True	554678	2	25334	2	1	0.0000789453	0.004308979230856771	True
5410	helix	UniProtKB=Helical;transmembrane region	IPR026748	2.1440794639944654e-05	True	554678	9	25334	5	0.555555556	0.000197363	6.396044944065278e-05	True
5410	helix	UniProtKB=Helical;transmembrane region	IPR013936	0.003956892617737942	True	554678	15	25334	4	0.266666667	0.000157891	0.007762215708999054	True
5410	helix	UniProtKB=Helical;transmembrane region	IPR016940	0.000888595683400345	True	554678	5	25334	3	0.6	0.000118418	0.0019838452027800945	True
5410	helix	UniProtKB=Helical;transmembrane region	IPR047692	0.08926071531377472	False	554678	2	25334	1	0.5	0.0000394726	0.13515999056544842	False
5410	helix	UniProtKB=Helical;transmembrane region	IPR003004	7.339976663030928e-12	True	554678	20	25334	12	0.6	0.000473672	4.438298177881882e-11	True
5410	helix	UniProtKB=Helical;transmembrane region	IPR016785	0.0456733456141052	True	554678	1	25334	1	1	0.0000394726	0.07307414830860876	False
5410	helix	UniProtKB=Helical;transmembrane region	IPR002416	7.27764209750568e-05	True	554678	11	25334	5	0.454545455	0.000197363	0.0002012620132188754	True
5410	helix	UniProtKB=Helical;transmembrane region	IPR000983	0.0021853369355102526	True	554678	21	25334	5	0.238095238	0.000197363	0.004497936766707208	True
5410	helix	UniProtKB=Helical;transmembrane region	IPR030840	0.5284548399560612	False	554678	83	25334	4	0.048192771	0.000157891	0.6729445729147163	False
5410	helix	UniProtKB=Helical;transmembrane region	IPR031878	0.13085737541105247	False	554678	3	25334	1	0.333333333	0.0000394726	0.1918949980254069	False
5410	helix	UniProtKB=Helical;transmembrane region	IPR030874	9.062373822418724e-10	True	554678	33	25334	13	0.393939394	0.000513144	4.420902190897657e-09	True
5410	helix	UniProtKB=Helical;transmembrane region	IPR045187	0.03779284913297752	True	554678	355	25334	24	0.067605634	0.000947343	0.06133577520003479	False
5410	helix	UniProtKB=Helical;transmembrane region	IPR042944	0.1705542416004518	False	554678	4	25334	1	0.25	0.0000394726	0.24389568195009756	False
5410	helix	UniProtKB=Helical;transmembrane region	IPR051564	0.015362909362514698	True	554678	12	25334	3	0.25	0.000118418	0.026887770089478576	True
5410	helix	UniProtKB=Helical;transmembrane region	IPR052317	0.0017166093227156526	True	554678	6	25334	3	0.5	0.000118418	0.0036095688238835756	True
5410	helix	UniProtKB=Helical;transmembrane region	IPR031347	0.011766776860702788	True	554678	4	25334	2	0.5	0.0000789453	0.021079061860542245	True
5410	helix	UniProtKB=Helical;transmembrane region	IPR006290	8.28234494702004e-12	True	554678	10	25334	9	0.9	0.000355254	4.991286361683979e-11	True
5410	helix	UniProtKB=Helical;transmembrane region	IPR024791	5.715760875431798e-14	True	554678	207	25334	39	0.188405797	0.001539433	4.1816706532969546e-13	True
5410	helix	UniProtKB=Helical;transmembrane region	IPR051409	1.4021865057029546e-09	True	554678	14	25334	9	0.642857143	0.000355254	6.720104693298309e-09	True
5410	helix	UniProtKB=Helical;transmembrane region	IPR045009	9.43870604529287e-06	True	554678	40	25334	10	0.25	0.000394726	2.9371886098782152e-05	True
5410	helix	UniProtKB=Helical;transmembrane region	IPR016315	0.1642384746794242	False	554678	16	25334	2	0.125	0.0000789453	0.23583201439720022	False
5410	helix	UniProtKB=Helical;transmembrane region	IPR030686	0.1705542416004518	False	554678	4	25334	1	0.25	0.0000394726	0.24389568195009756	False
5410	helix	UniProtKB=Helical;transmembrane region	IPR050196	0.01026053691132436	True	554678	137	25334	13	0.094890511	0.000513144	0.018594992254673405	True
5410	helix	UniProtKB=Helical;transmembrane region	IPR039983	0.0020859759184047207	True	554678	2	25334	2	1	0.0000789453	0.004308979230856771	True
5410	helix	UniProtKB=Helical;transmembrane region	IPR014207	4.125722988005177e-05	True	554678	10	25334	5	0.5	0.000197363	0.00011864645044808836	True
5410	helix	UniProtKB=Helical;transmembrane region	IPR008071	0.2445916847342602	False	554678	6	25334	1	0.166666667	0.0000394726	0.3382071708574788	False
5410	helix	UniProtKB=Helical;transmembrane region	IPR033943	0.0456733456141052	True	554678	1	25334	1	1	0.0000394726	0.07307414830860876	False
5410	helix	UniProtKB=Helical;transmembrane region	IPR053096	0.0020859759184047207	True	554678	2	25334	2	1	0.0000789453	0.004308979230856771	True
5410	helix	UniProtKB=Helical;transmembrane region	IPR017258	0.10162852733012567	False	554678	12	25334	2	0.166666667	0.0000789453	0.15200061180248978	False
5410	helix	UniProtKB=Helical;transmembrane region	IPR004677	6.0582044210307206e-05	True	554678	6	25334	4	0.666666667	0.000157891	0.00017001183375234277	True
5410	helix	UniProtKB=Helical;transmembrane region	IPR008069	0.33440312308818665	False	554678	26	25334	2	0.076923077	0.0000789453	0.4486479881723137	False
5410	helix	UniProtKB=Helical;transmembrane region	IPR052059	0.27909408299809924	False	554678	7	25334	1	0.142857143	0.0000394726	0.38125132927350586	False
5410	helix	UniProtKB=Helical;transmembrane region	IPR033369	0.2445916847342602	False	554678	6	25334	1	0.166666667	0.0000394726	0.3382071708574788	False
5410	helix	UniProtKB=Helical;transmembrane region	IPR052624	0.011766776860702788	True	554678	4	25334	2	0.5	0.0000789453	0.021079061860542245	True
5410	helix	UniProtKB=Helical;transmembrane region	IPR004447	0.0004668364884228415	True	554678	23	25334	6	0.260869565	0.000236836	0.0011008076339487677	True
5410	helix	UniProtKB=Helical;transmembrane region	IPR045122	3.678764406974127e-20	True	554678	34	25334	21	0.617647059	0.000828926	4.038272704663549e-19	True
5410	helix	UniProtKB=Helical;transmembrane region	IPR000579	0.27909408299809924	False	554678	7	25334	1	0.142857143	0.0000394726	0.38125132927350586	False
5410	helix	UniProtKB=Helical;transmembrane region	IPR051949	0.00026251554828799476	True	554678	8	25334	4	0.5	0.000157891	0.0006537877301249444	True
5410	helix	UniProtKB=Helical;transmembrane region	IPR004755	1.9794754561167097e-08	True	554678	13	25334	8	0.615384615	0.000315781	8.376552629981908e-08	True
5410	helix	UniProtKB=Helical;transmembrane region	IPR050980	9.463867080286506e-14	True	554678	23	25334	14	0.608695652	0.000552617	6.781447187684453e-13	True
5410	helix	UniProtKB=Helical;transmembrane region	IPR053469	0.0020859759184047207	True	554678	2	25334	2	1	0.0000789453	0.004308979230856771	True
5410	helix	UniProtKB=Helical;transmembrane region	IPR000576	0.00290190865558382	True	554678	7	25334	3	0.428571429	0.000118418	0.005835910867384226	True
5410	helix	UniProtKB=Helical;transmembrane region	IPR020066	1.6755366743300013e-10	True	554678	12	25334	9	0.75	0.000355254	8.904260335797767e-10	True
5410	helix	UniProtKB=Helical;transmembrane region	IPR008001	0.13085737541105247	False	554678	3	25334	1	0.333333333	0.0000394726	0.1918949980254069	False
5410	helix	UniProtKB=Helical;transmembrane region	IPR050379	1.1182235524837967e-11	True	554678	67	25334	20	0.298507463	0.000789453	6.658923072147222e-11	True
5410	helix	UniProtKB=Helical;transmembrane region	IPR051561	6.600729489125714e-06	True	554678	12	25334	6	0.5	0.000236836	2.092983393986867e-05	True
5410	helix	UniProtKB=Helical;transmembrane region	IPR007271	4.2688843536104184e-14	True	554678	46	25334	19	0.413043478	0.00074998	3.1525422003972877e-13	True
5410	helix	UniProtKB=Helical;transmembrane region	IPR052307	6.0582044210307206e-05	True	554678	6	25334	4	0.666666667	0.000157891	0.00017001183375234277	True
5410	helix	UniProtKB=Helical;transmembrane region	IPR044850	0.4293600498012481	False	554678	12	25334	1	0.083333333	0.0000394726	0.5611646400891938	False
5410	helix	UniProtKB=Helical;transmembrane region	IPR000500	0.01284224418059945	True	554678	111	25334	11	0.099099099	0.000434199	0.022813484034260412	True
5410	helix	UniProtKB=Helical;transmembrane region	IPR002269	0.1705542416004518	False	554678	4	25334	1	0.25	0.0000394726	0.24389568195009756	False
5410	helix	UniProtKB=Helical;transmembrane region	IPR002271	0.006067395112585799	True	554678	3	25334	2	0.666666667	0.0000789453	0.011484025716942828	True
5410	helix	UniProtKB=Helical;transmembrane region	IPR038873	0.08926071531377472	False	554678	2	25334	1	0.5	0.0000394726	0.13515999056544842	False
5410	helix	UniProtKB=Helical;transmembrane region	IPR008432	0.34344345394437337	False	554678	9	25334	1	0.111111111	0.0000394726	0.4597444805974664	False
5410	helix	UniProtKB=Helical;transmembrane region	IPR000675	0.8229085733452938	False	554678	68	25334	2	0.029411765	0.0000789453	0.9735087563420141	False
5410	helix	UniProtKB=Helical;transmembrane region	IPR019172	0.13085737541105247	False	554678	3	25334	1	0.333333333	0.0000394726	0.1918949980254069	False
5410	helix	UniProtKB=Helical;transmembrane region	IPR002263	0.1705542416004518	False	554678	4	25334	1	0.25	0.0000394726	0.24389568195009756	False
5410	helix	UniProtKB=Helical;transmembrane region	IPR002326	0.0854422856871036	False	554678	23	25334	3	0.130434783	0.000118418	0.12988179773638103	False
5410	helix	UniProtKB=Helical;transmembrane region	IPR002264	0.0017166093227156526	True	554678	6	25334	3	0.5	0.000118418	0.0036095688238835756	True
5410	helix	UniProtKB=Helical;transmembrane region	IPR051916	0.004485544520062444	True	554678	8	25334	3	0.375	0.000118418	0.008721544567367656	True
5410	helix	UniProtKB=Helical;transmembrane region	IPR019402	0.0027302973552029647	True	554678	42	25334	7	0.166666667	0.000276309	0.005514655652886606	True
5410	helix	UniProtKB=Helical;transmembrane region	IPR000778	4.203182441836844e-05	True	554678	38	25334	9	0.236842105	0.000355254	0.00012076329310219118	True
5410	helix	UniProtKB=Helical;transmembrane region	IPR050668	0.0939731564822401	False	554678	38	25334	4	0.105263158	0.000157891	0.14155494285932432	False
5410	helix	UniProtKB=Helical;transmembrane region	IPR023530	0.9853221663493673	False	554678	133	25334	2	0.015037594	0.0000789453	1.0	False
5410	helix	UniProtKB=Helical;transmembrane region	IPR005282	0.06063852129024079	False	554678	9	25334	2	0.222222222	0.0000789453	0.09489043734455614	False
5410	helix	UniProtKB=Helical;transmembrane region	IPR002325	0.5994407137192546	False	554678	160	25334	7	0.04375	0.000276309	0.7495697264336741	False
5410	helix	UniProtKB=Helical;transmembrane region	IPR052527	0.1705542416004518	False	554678	4	25334	1	0.25	0.0000394726	0.24389568195009756	False
5410	helix	UniProtKB=Helical;transmembrane region	IPR014223	0.011766776860702788	True	554678	4	25334	2	0.5	0.0000789453	0.021079061860542245	True
5410	helix	UniProtKB=Helical;transmembrane region	IPR018732	0.1642384746794242	False	554678	16	25334	2	0.125	0.0000789453	0.23583201439720022	False
5410	helix	UniProtKB=Helical;transmembrane region	IPR047465	0.13085737541105247	False	554678	3	25334	1	0.333333333	0.0000394726	0.1918949980254069	False
5410	helix	UniProtKB=Helical;transmembrane region	IPR034701	0.019018897644308145	True	554678	5	25334	2	0.4	0.0000789453	0.032662210339876034	True
5410	helix	UniProtKB=Helical;transmembrane region	IPR050338	0.8571978387824588	False	554678	74	25334	2	0.027027027	0.0000789453	1.0	False
5410	helix	UniProtKB=Helical;transmembrane region	IPR034693	0.011766776860702788	True	554678	4	25334	2	0.5	0.0000789453	0.021079061860542245	True
5410	helix	UniProtKB=Helical;transmembrane region	IPR014046	0.03757729506429091	True	554678	7	25334	2	0.285714286	0.0000789453	0.06105702164875137	False
5410	helix	UniProtKB=Helical;transmembrane region	IPR050177	0.814992768968639	False	554678	149	25334	5	0.033557047	0.000197363	0.9655097981540471	False
5410	helix	UniProtKB=Helical;transmembrane region	IPR004747	9.526632117254775e-05	True	554678	3	25334	3	1	0.000118418	0.00025855646371446175	True
5410	helix	UniProtKB=Helical;transmembrane region	IPR052524	0.00036801336504053083	True	554678	4	25334	3	0.75	0.000118418	0.0008871207860064439	True
5410	helix	UniProtKB=Helical;transmembrane region	IPR006333	0.4554236493479626	False	554678	13	25334	1	0.076923077	0.0000394726	0.5904518378104445	False
5410	helix	UniProtKB=Helical;transmembrane region	IPR014210	0.0001362102118264364	True	554678	7	25334	4	0.571428571	0.000157891	0.00035866306983972667	True
5410	helix	UniProtKB=Helical;transmembrane region	IPR050968	0.004072958827068718	True	554678	24	25334	5	0.208333333	0.000197363	0.007964996010478679	True
5410	helix	UniProtKB=Helical;transmembrane region	IPR046396	2.0958486103970676e-05	True	554678	5	25334	4	0.8	0.000157891	6.259607834956441e-05	True
5410	helix	UniProtKB=Helical;transmembrane region	IPR014206	0.048607878580881274	True	554678	8	25334	2	0.25	0.0000789453	0.07735705892368307	False
5410	helix	UniProtKB=Helical;transmembrane region	IPR053595	0.0456733456141052	True	554678	1	25334	1	1	0.0000394726	0.07307414830860876	False
5410	helix	UniProtKB=Helical;transmembrane region	IPR032899	0.0020859759184047207	True	554678	2	25334	2	1	0.0000789453	0.004308979230856771	True
5410	helix	UniProtKB=Helical;transmembrane region	IPR043240	6.102247399580295e-08	True	554678	7	25334	6	0.857142857	0.000236836	2.4298603022067266e-07	True
5410	helix	UniProtKB=Helical;transmembrane region	IPR051856	6.761399428322625e-07	True	554678	9	25334	6	0.666666667	0.000236836	2.4032656834890646e-06	True
5410	helix	UniProtKB=Helical;transmembrane region	IPR004669	1.8916660990631542e-11	True	554678	8	25334	8	1	0.000315781	1.09781380873938e-10	True
5410	helix	UniProtKB=Helical;transmembrane region	IPR018385	7.835712919533727e-10	True	554678	10	25334	8	0.8	0.000315781	3.847933072461435e-09	True
5410	helix	UniProtKB=Helical;transmembrane region	IPR035161	0.13085737541105247	False	554678	3	25334	1	0.333333333	0.0000394726	0.1918949980254069	False
5410	helix	UniProtKB=Helical;transmembrane region	IPR011865	1.4021865057029546e-09	True	554678	14	25334	9	0.642857143	0.000355254	6.720104693298309e-09	True
5410	helix	UniProtKB=Helical;transmembrane region	IPR005667	3.0649097769279027e-12	True	554678	19	25334	12	0.631578947	0.000473672	1.9275901238653833e-11	True
5410	helix	UniProtKB=Helical;transmembrane region	IPR001826	0.40204908956086854	False	554678	11	25334	1	0.090909091	0.0000394726	0.5293294781448287	False
5410	helix	UniProtKB=Helical;transmembrane region	IPR032724	0.0456733456141052	True	554678	1	25334	1	1	0.0000394726	0.07307414830860876	False
5410	helix	UniProtKB=Helical;transmembrane region	IPR050708	0.21375636067094736	False	554678	35	25334	3	0.085714286	0.000118418	0.2995979733398544	False
5410	helix	UniProtKB=Helical;transmembrane region	IPR022985	4.6714679201498534e-06	True	554678	54	25334	12	0.222222222	0.000473672	1.5083095212074168e-05	True
5410	helix	UniProtKB=Helical;transmembrane region	IPR050480	5.72642095708307e-06	True	554678	55	25334	12	0.218181818	0.000473672	1.826370202046804e-05	True
5410	helix	UniProtKB=Helical;transmembrane region	IPR011866	0.000888595683400345	True	554678	5	25334	3	0.6	0.000118418	0.0019838452027800945	True
5410	helix	UniProtKB=Helical;transmembrane region	IPR032818	2.5808098359703876e-09	True	554678	24	25334	11	0.458333333	0.000434199	1.2055629565123028e-08	True
5410	helix	UniProtKB=Helical;transmembrane region	IPR003687	0.0017830279387095983	True	554678	125	25334	14	0.112	0.000552617	0.003738578132852495	True
5410	helix	UniProtKB=Helical;transmembrane region	IPR001441	0.9999730292789033	False	554678	225	25334	1	0.004444444	0.0000394726	1.0	False
5410	helix	UniProtKB=Helical;transmembrane region	IPR016636	1.925398530573231e-06	True	554678	15	25334	7	0.466666667	0.000276309	6.506322478616302e-06	True
5410	helix	UniProtKB=Helical;transmembrane region	IPR039357	0.00020961188341348287	True	554678	28	25334	7	0.25	0.000276309	0.0005324965177543975	True
5410	helix	UniProtKB=Helical;transmembrane region	IPR017055	9.526632117254775e-05	True	554678	3	25334	3	1	0.000118418	0.00025855646371446175	True
5410	helix	UniProtKB=Helical;transmembrane region	IPR014844	0.00012004477205261035	True	554678	12	25334	5	0.416666667	0.000197363	0.0003194853390483415	True
5410	helix	UniProtKB=Helical;transmembrane region	IPR052155	0.0017166093227156526	True	554678	6	25334	3	0.5	0.000118418	0.0036095688238835756	True
5410	helix	UniProtKB=Helical;transmembrane region	IPR053025	0.0020859759184047207	True	554678	2	25334	2	1	0.0000789453	0.004308979230856771	True
5410	helix	UniProtKB=Helical;transmembrane region	IPR007130	0.49402928386958367	False	554678	36	25334	2	0.055555556	0.0000789453	0.6341263861597612	False
5410	helix	UniProtKB=Helical;transmembrane region	IPR014312	0.0016017396288659598	True	554678	12	25334	4	0.333333333	0.000157891	0.003385047519518477	True
5410	helix	UniProtKB=Helical;transmembrane region	IPR053385	3.943591901150246e-14	True	554678	10	25334	10	1	0.000394726	2.9243645144049726e-13	True
5410	helix	UniProtKB=Helical;transmembrane region	IPR052485	0.20843807757009958	False	554678	5	25334	1	0.2	0.0000394726	0.2928636684515162	False
5410	helix	UniProtKB=Helical;transmembrane region	IPR009914	2.1440794639944654e-05	True	554678	9	25334	5	0.555555556	0.000197363	6.396044944065278e-05	True
5410	helix	UniProtKB=Helical;transmembrane region	IPR052214	0.0017166093227156526	True	554678	6	25334	3	0.5	0.000118418	0.0036095688238835756	True
5410	helix	UniProtKB=Helical;transmembrane region	IPR038869	0.08725092432927167	False	554678	11	25334	2	0.181818182	0.0000789453	0.13238902825430263	False
5410	helix	UniProtKB=Helical;transmembrane region	IPR050160	1.7897189139845083e-18	True	554678	163	25334	40	0.245398773	0.001578906	1.7737443296811712e-17	True
5410	helix	UniProtKB=Helical;transmembrane region	IPR024024	0.13085737541105247	False	554678	3	25334	1	0.333333333	0.0000394726	0.1918949980254069	False
5410	helix	UniProtKB=Helical;transmembrane region	IPR001614	0.33440312308818665	False	554678	26	25334	2	0.076923077	0.0000789453	0.4486479881723137	False
5410	helix	UniProtKB=Helical;transmembrane region	IPR039528	0.5266870740511262	False	554678	16	25334	1	0.0625	0.0000394726	0.671033988436178	False
5410	helix	UniProtKB=Helical;transmembrane region	IPR039020	0.037107448659160804	True	554678	28	25334	4	0.142857143	0.000157891	0.0603483030883332	False
5410	helix	UniProtKB=Helical;transmembrane region	IPR032974	0.027670041806718414	True	554678	6	25334	2	0.333333333	0.0000789453	0.046075118055593355	True
5410	helix	UniProtKB=Helical;transmembrane region	IPR052049	6.102247399580295e-08	True	554678	7	25334	6	0.857142857	0.000236836	2.4298603022067266e-07	True
5410	helix	UniProtKB=Helical;transmembrane region	IPR013174	0.34344345394437337	False	554678	9	25334	1	0.111111111	0.0000394726	0.4597444805974664	False
5410	helix	UniProtKB=Helical;transmembrane region	IPR051328	9.582155131140348e-11	True	554678	15	25334	10	0.666666667	0.000394726	5.240945964708717e-10	True
5410	helix	UniProtKB=Helical;transmembrane region	IPR004377	4.350639891343582e-06	True	554678	4	25334	4	1	0.000157891	1.4094365793103003e-05	True
5410	helix	UniProtKB=Helical;transmembrane region	IPR050911	0.005843705733069152	True	554678	26	25334	5	0.192307692	0.000197363	0.01109578932094713	True
5410	helix	UniProtKB=Helical;transmembrane region	IPR051019	0.642458441740765	False	554678	22	25334	1	0.045454545	0.0000394726	0.7944147106062264	False
5410	helix	UniProtKB=Helical;transmembrane region	IPR018469	6.102247399580295e-08	True	554678	7	25334	6	0.857142857	0.000236836	2.4298603022067266e-07	True
5410	helix	UniProtKB=Helical;transmembrane region	IPR050538	0.8939730388783415	False	554678	48	25334	1	0.020833333	0.0000394726	1.0	False
5410	helix	UniProtKB=Helical;transmembrane region	IPR005943	0.0020859759184047207	True	554678	2	25334	2	1	0.0000789453	0.004308979230856771	True
5410	helix	UniProtKB=Helical;transmembrane region	IPR052902	0.0020859759184047207	True	554678	2	25334	2	1	0.0000789453	0.004308979230856771	True
5410	helix	UniProtKB=Helical;transmembrane region	IPR022910	4.419174371138125e-25	True	554678	49	25334	28	0.571428571	0.001105234	6.3672311684488256e-24	True
5410	helix	UniProtKB=Helical;transmembrane region	IPR023836	7.27764209750568e-05	True	554678	11	25334	5	0.454545455	0.000197363	0.0002012620132188754	True
5410	helix	UniProtKB=Helical;transmembrane region	IPR007795	0.13207196049997494	False	554678	14	25334	2	0.142857143	0.0000789453	0.19351943108643996	False
5410	helix	UniProtKB=Helical;transmembrane region	IPR023837	0.019302722935093365	True	554678	13	25334	3	0.230769231	0.000118418	0.033122437727928944	True
5410	helix	UniProtKB=Helical;transmembrane region	IPR024962	1.6406411616682008e-11	True	554678	21	25334	12	0.571428571	0.000473672	9.592322765820556e-11	True
5410	helix	UniProtKB=Helical;transmembrane region	IPR006707	8.220041051475895e-17	True	554678	12	25334	12	1	0.000473672	7.351165721515898e-16	True
5410	helix	UniProtKB=Helical;transmembrane region	IPR051517	1.178118791749709e-05	True	554678	13	25334	6	0.461538462	0.000236836	3.629230660467371e-05	True
5410	helix	UniProtKB=Helical;transmembrane region	IPR050638	9.651017460300387e-16	True	554678	39	25334	19	0.487179487	0.00074998	7.919641339070566e-15	True
5410	helix	UniProtKB=Helical;transmembrane region	IPR005279	4.362093793623411e-11	True	554678	44	25334	16	0.363636364	0.000631562	2.457619704921102e-10	True
5410	helix	UniProtKB=Helical;transmembrane region	IPR050171	1.0436739092370867e-39	True	554678	153	25334	60	0.392156863	0.002368359	2.6137677722949555e-38	True
5410	helix	UniProtKB=Helical;transmembrane region	IPR023777	1.1615843496350933e-07	True	554678	11	25334	7	0.636363636	0.000276309	4.46930353721911e-07	True
5410	helix	UniProtKB=Helical;transmembrane region	IPR004799	8.733350836104851e-09	True	554678	21	25334	10	0.476190476	0.000394726	3.844819401424827e-08	True
5410	helix	UniProtKB=Helical;transmembrane region	IPR000718	0.8660509996625679	False	554678	43	25334	1	0.023255814	0.0000394726	1.0	False
5410	helix	UniProtKB=Helical;transmembrane region	IPR024919	6.030305762728587e-07	True	554678	24	25334	9	0.375	0.000355254	2.1531658054910525e-06	True
5410	helix	UniProtKB=Helical;transmembrane region	IPR051611	0.011922616929384509	True	554678	11	25334	3	0.272727273	0.000118418	0.0213186653289137	True
5410	helix	UniProtKB=Helical;transmembrane region	IPR045226	0.08926071531377472	False	554678	2	25334	1	0.5	0.0000394726	0.13515999056544842	False
5410	helix	UniProtKB=Helical;transmembrane region	IPR001082	3.7599567288207166e-08	True	554678	43	25334	13	0.302325581	0.000513144	1.5442283822099354e-07	True
5410	helix	UniProtKB=Helical;transmembrane region	IPR023517	0.0050865956388261935	True	554678	16	25334	4	0.25	0.000157891	0.009775043173706975	True
5410	helix	UniProtKB=Helical;transmembrane region	IPR007905	0.06063852129024079	False	554678	9	25334	2	0.222222222	0.0000789453	0.09489043734455614	False
5410	helix	UniProtKB=Helical;transmembrane region	IPR044644	0.00290190865558382	True	554678	7	25334	3	0.428571429	0.000118418	0.005835910867384226	True
5410	helix	UniProtKB=Helical;transmembrane region	IPR006965	0.27909408299809924	False	554678	7	25334	1	0.142857143	0.0000394726	0.38125132927350586	False
5410	helix	UniProtKB=Helical;transmembrane region	IPR023778	0.07355486844517226	False	554678	10	25334	2	0.2	0.0000789453	0.11326619224123421	False
5410	helix	UniProtKB=Helical;transmembrane region	IPR005217	8.28234494702004e-12	True	554678	10	25334	9	0.9	0.000355254	4.991286361683979e-11	True
5410	helix	UniProtKB=Helical;transmembrane region	IPR004923	3.4427097045619057e-19	True	554678	22	25334	17	0.772727273	0.000671035	3.584703623496949e-18	True
5410	helix	UniProtKB=Helical;transmembrane region	IPR018937	0.5040340366021687	False	554678	15	25334	1	0.066666667	0.0000394726	0.6452520209414765	False
5410	helix	UniProtKB=Helical;transmembrane region	IPR019791	0.9699962840972253	False	554678	75	25334	1	0.013333333	0.0000394726	1.0	False
5410	helix	UniProtKB=Helical;transmembrane region	IPR040346	0.08926071531377472	False	554678	2	25334	1	0.5	0.0000394726	0.13515999056544842	False
5410	helix	UniProtKB=Helical;transmembrane region	IPR008504	6.761399428322625e-07	True	554678	9	25334	6	0.666666667	0.000236836	2.4032656834890646e-06	True
5410	helix	UniProtKB=Helical;transmembrane region	IPR029008	6.600729489125714e-06	True	554678	12	25334	6	0.5	0.000236836	2.092983393986867e-05	True
5410	helix	UniProtKB=Helical;transmembrane region	IPR031328	0.002489107557105011	True	554678	31	25334	6	0.193548387	0.000236836	0.005072410673866586	True
5410	helix	UniProtKB=Helical;transmembrane region	IPR039163	7.835712919533727e-10	True	554678	10	25334	8	0.8	0.000315781	3.847933072461435e-09	True
5410	helix	UniProtKB=Helical;transmembrane region	IPR031155	0.00290190865558382	True	554678	7	25334	3	0.428571429	0.000118418	0.005835910867384226	True
5410	helix	UniProtKB=Helical;transmembrane region	IPR051599	3.434200560880589e-06	True	554678	11	25334	6	0.545454545	0.000236836	1.1268021557889317e-05	True
5410	helix	UniProtKB=Helical;transmembrane region	IPR051809	2.1440794639944654e-05	True	554678	9	25334	5	0.555555556	0.000197363	6.396044944065278e-05	True
5410	helix	UniProtKB=Helical;transmembrane region	IPR003934	4.350639891343582e-06	True	554678	4	25334	4	1	0.000157891	1.4094365793103003e-05	True
5410	helix	UniProtKB=Helical;transmembrane region	IPR003932	0.000888595683400345	True	554678	5	25334	3	0.6	0.000118418	0.0019838452027800945	True
5410	helix	UniProtKB=Helical;transmembrane region	IPR003493	0.004696247268110439	True	554678	35	25334	6	0.171428571	0.000236836	0.009091778193640128	True
5410	helix	UniProtKB=Helical;transmembrane region	IPR017187	0.1705542416004518	False	554678	4	25334	1	0.25	0.0000394726	0.24389568195009756	False
5410	helix	UniProtKB=Helical;transmembrane region	IPR010279	4.399363715328702e-08	True	554678	10	25334	7	0.7	0.000276309	1.7846368100947047e-07	True
5410	helix	UniProtKB=Helical;transmembrane region	IPR003933	0.019018897644308145	True	554678	5	25334	2	0.4	0.0000789453	0.032662210339876034	True
5410	helix	UniProtKB=Helical;transmembrane region	IPR052066	0.27909408299809924	False	554678	7	25334	1	0.142857143	0.0000394726	0.38125132927350586	False
5410	helix	UniProtKB=Helical;transmembrane region	IPR016245	8.432073677556757e-06	True	554678	18	25334	7	0.388888889	0.000276309	2.6404221525182543e-05	True
5410	helix	UniProtKB=Helical;transmembrane region	IPR045058	0.8988160640061756	False	554678	49	25334	1	0.020408163	0.0000394726	1.0	False
5410	helix	UniProtKB=Helical;transmembrane region	IPR016317	1.1467070517033355e-06	True	554678	6	25334	5	0.833333333	0.000197363	3.978908566847829e-06	True
5410	helix	UniProtKB=Helical;transmembrane region	IPR029382	1.3746591049546971e-08	True	554678	9	25334	7	0.777777778	0.000276309	5.931171867216845e-08	True
5410	helix	UniProtKB=Helical;transmembrane region	IPR051255	1.0223109883539091e-16	True	554678	17	25334	14	0.823529412	0.000552617	9.077803234873672e-16	True
5410	helix	UniProtKB=Helical;transmembrane region	IPR042319	0.1705542416004518	False	554678	4	25334	1	0.25	0.0000394726	0.24389568195009756	False
5410	helix	UniProtKB=Helical;transmembrane region	IPR001806	1.0	False	554678	995	25334	1	0.001005025	0.0000394726	1.0	False
5410	helix	UniProtKB=Helical;transmembrane region	IPR002413	0.8672046288054148	False	554678	76	25334	2	0.026315789	0.0000789453	1.0	False
5410	helix	UniProtKB=Helical;transmembrane region	IPR001283	0.9966358826986798	False	554678	169	25334	2	0.01183432	0.0000789453	1.0	False
5410	helix	UniProtKB=Helical;transmembrane region	IPR050462	0.9303898995869003	False	554678	57	25334	1	0.01754386	0.0000394726	1.0	False
5410	helix	UniProtKB=Helical;transmembrane region	IPR013901	0.4554236493479626	False	554678	13	25334	1	0.076923077	0.0000394726	0.5904518378104445	False
5410	helix	UniProtKB=Helical;transmembrane region	IPR051204	1.724486864652105e-11	True	554678	17	25334	11	0.647058824	0.000434199	1.0054431547764852e-10	True
5410	helix	UniProtKB=Helical;transmembrane region	IPR044838	0.004485544520062444	True	554678	8	25334	3	0.375	0.000118418	0.008721544567367656	True
5410	helix	UniProtKB=Helical;transmembrane region	IPR002874	0.13207196049997494	False	554678	14	25334	2	0.142857143	0.0000789453	0.19351943108643996	False
5410	helix	UniProtKB=Helical;transmembrane region	IPR011306	0.019018897644308145	True	554678	5	25334	2	0.4	0.0000789453	0.032662210339876034	True
5410	helix	UniProtKB=Helical;transmembrane region	IPR002076	0.9449006501935915	False	554678	62	25334	1	0.016129032	0.0000394726	1.0	False
5410	helix	UniProtKB=Helical;transmembrane region	IPR004913	0.0020859759184047207	True	554678	2	25334	2	1	0.0000789453	0.004308979230856771	True
5410	helix	UniProtKB=Helical;transmembrane region	IPR004761	0.00026251554828799476	True	554678	8	25334	4	0.5	0.000157891	0.0006537877301249444	True
5410	helix	UniProtKB=Helical;transmembrane region	IPR004995	0.0007314540987714774	True	554678	10	25334	4	0.4	0.000157891	0.0016595939561095346	True
5410	helix	UniProtKB=Helical;transmembrane region	IPR039635	0.13085737541105247	False	554678	3	25334	1	0.333333333	0.0000394726	0.1918949980254069	False
5410	helix	UniProtKB=Helical;transmembrane region	IPR002567	0.11659685541453096	False	554678	13	25334	2	0.153846154	0.0000789453	0.1724759189915256	False
5410	helix	UniProtKB=Helical;transmembrane region	IPR027538	0.29342664112970607	False	554678	60	25334	4	0.066666667	0.000157891	0.3989622958663223	False
5410	helix	UniProtKB=Helical;transmembrane region	IPR028945	0.3769753996741602	False	554678	68	25334	4	0.058823529	0.000157891	0.49977919903969653	False
5410	helix	UniProtKB=Helical;transmembrane region	IPR052730	9.526632117254775e-05	True	554678	3	25334	3	1	0.000118418	0.00025855646371446175	True
5410	helix	UniProtKB=Helical;transmembrane region	IPR050490	0.9160748329259578	False	554678	53	25334	1	0.018867925	0.0000394726	1.0	False
5410	helix	UniProtKB=Helical;transmembrane region	IPR010651	2.4430306394307792e-33	True	554678	55	25334	35	0.636363636	0.001381543	4.804499284159559e-32	True
5410	helix	UniProtKB=Helical;transmembrane region	IPR000925	5.3075408615568494e-05	True	554678	23	25334	7	0.304347826	0.000276309	0.0001500872553300739	True
5410	helix	UniProtKB=Helical;transmembrane region	IPR010031	0.300336861917873	False	554678	24	25334	2	0.083333333	0.0000789453	0.40738666016038405	False
5410	helix	UniProtKB=Helical;transmembrane region	IPR010029	0.011766776860702788	True	554678	4	25334	2	0.5	0.0000789453	0.021079061860542245	True
5410	helix	UniProtKB=Helical;transmembrane region	IPR014802	0.053408844935322726	False	554678	19	25334	3	0.157894737	0.000118418	0.08441934711558255	False
5410	helix	UniProtKB=Helical;transmembrane region	IPR028143	0.06076786956303682	False	554678	20	25334	3	0.15	0.000118418	0.09506913458945424	False
5410	helix	UniProtKB=Helical;transmembrane region	IPR000785	3.4576705737852677e-11	True	554678	22	25334	12	0.545454545	0.000473672	1.9639381027290063e-10	True
5410	helix	UniProtKB=Helical;transmembrane region	IPR001535	7.336322895891583e-09	True	554678	26	25334	11	0.423076923	0.000434199	3.259519949530867e-08	True
5410	helix	UniProtKB=Helical;transmembrane region	IPR001195	0.4293600498012481	False	554678	12	25334	1	0.083333333	0.0000394726	0.5611646400891938	False
5410	helix	UniProtKB=Helical;transmembrane region	IPR049535	0.34344345394437337	False	554678	9	25334	1	0.111111111	0.0000394726	0.4597444805974664	False
5410	helix	UniProtKB=Helical;transmembrane region	IPR051337	0.003956892617737942	True	554678	15	25334	4	0.266666667	0.000157891	0.007762215708999054	True
5410	helix	UniProtKB=Helical;transmembrane region	IPR000849	5.256197711862606e-13	True	554678	40	25334	17	0.425	0.000671035	3.534271848378355e-12	True
5410	helix	UniProtKB=Helical;transmembrane region	IPR044740	2.7566098266255493e-09	True	554678	11	25334	8	0.727272727	0.000315781	1.2843365575444027e-08	True
5410	helix	UniProtKB=Helical;transmembrane region	IPR050307	0.5379537834709445	False	554678	84	25334	4	0.047619048	0.000157891	0.683791522764658	False
5410	helix	UniProtKB=Helical;transmembrane region	IPR007305	0.6253460966074624	False	554678	21	25334	1	0.047619048	0.0000394726	0.7768767168825826	False
5410	helix	UniProtKB=Helical;transmembrane region	IPR045176	0.40204908956086854	False	554678	11	25334	1	0.090909091	0.0000394726	0.5293294781448287	False
5410	helix	UniProtKB=Helical;transmembrane region	IPR050541	0.000286206202134353	True	554678	48	25334	9	0.1875	0.000355254	0.0007049527322692829	True
5410	helix	UniProtKB=Helical;transmembrane region	IPR021261	0.000888595683400345	True	554678	5	25334	3	0.6	0.000118418	0.0019838452027800945	True
5410	helix	UniProtKB=Helical;transmembrane region	IPR045197	0.27909408299809924	False	554678	7	25334	1	0.142857143	0.0000394726	0.38125132927350586	False
5410	helix	UniProtKB=Helical;transmembrane region	IPR051753	0.37343107456025565	False	554678	10	25334	1	0.1	0.0000394726	0.4956039446274093	False
5410	helix	UniProtKB=Helical;transmembrane region	IPR001903	0.0003937982190665804	True	554678	50	25334	9	0.18	0.000355254	0.0009431162921604093	True
5410	helix	UniProtKB=Helical;transmembrane region	IPR007881	0.0016017396288659598	True	554678	12	25334	4	0.333333333	0.000157891	0.003385047519518477	True
5410	helix	UniProtKB=Helical;transmembrane region	IPR023662	0.9366039705988931	False	554678	59	25334	1	0.016949153	0.0000394726	1.0	False
5410	helix	UniProtKB=Helical;transmembrane region	IPR002417	0.2445916847342602	False	554678	6	25334	1	0.166666667	0.0000394726	0.3382071708574788	False
5410	helix	UniProtKB=Helical;transmembrane region	IPR013657	2.6027826236014048e-08	True	554678	82	25334	18	0.219512195	0.000710508	1.0888423967275695e-07	True
5410	helix	UniProtKB=Helical;transmembrane region	IPR004445	0.13085737541105247	False	554678	3	25334	1	0.333333333	0.0000394726	0.1918949980254069	False
5410	helix	UniProtKB=Helical;transmembrane region	IPR034703	0.0456733456141052	True	554678	1	25334	1	1	0.0000394726	0.07307414830860876	False
5410	helix	UniProtKB=Helical;transmembrane region	IPR022284	0.9944764280751508	False	554678	157	25334	2	0.012738854	0.0000789453	1.0	False
5410	helix	UniProtKB=Helical;transmembrane region	IPR017473	0.006067395112585799	True	554678	3	25334	2	0.666666667	0.0000789453	0.011484025716942828	True
5410	helix	UniProtKB=Helical;transmembrane region	IPR009707	0.1705542416004518	False	554678	4	25334	1	0.25	0.0000394726	0.24389568195009756	False
5410	helix	UniProtKB=Helical;transmembrane region	IPR007315	1.894358526385635e-05	True	554678	20	25334	7	0.35	0.000276309	5.691694547548027e-05	True
5410	helix	UniProtKB=Helical;transmembrane region	IPR002591	3.077700183538666e-06	True	554678	80	25334	15	0.1875	0.00059209	1.0151394375094544e-05	True
5410	helix	UniProtKB=Helical;transmembrane region	IPR039527	7.27764209750568e-05	True	554678	11	25334	5	0.454545455	0.000197363	0.0002012620132188754	True
5410	helix	UniProtKB=Helical;transmembrane region	IPR034707	0.09447336185672424	False	554678	24	25334	3	0.125	0.000118418	0.1421973693877542	False
5410	helix	UniProtKB=Helical;transmembrane region	IPR013604	0.9270580608202847	False	554678	56	25334	1	0.017857143	0.0000394726	1.0	False
5410	helix	UniProtKB=Helical;transmembrane region	IPR052313	0.027670041806718414	True	554678	6	25334	2	0.333333333	0.0000789453	0.046075118055593355	True
5410	helix	UniProtKB=Helical;transmembrane region	IPR039524	2.0958486103970676e-05	True	554678	5	25334	4	0.8	0.000157891	6.259607834956441e-05	True
5410	helix	UniProtKB=Helical;transmembrane region	IPR008119	0.08926071531377472	False	554678	2	25334	1	0.5	0.0000394726	0.13515999056544842	False
5410	helix	UniProtKB=Helical;transmembrane region	IPR033895	0.34344345394437337	False	554678	9	25334	1	0.111111111	0.0000394726	0.4597444805974664	False
5410	helix	UniProtKB=Helical;transmembrane region	IPR016402	5.8079152908063685e-21	True	554678	17	25334	16	0.941176471	0.000631562	6.648897185560904e-20	True
5410	helix	UniProtKB=Helical;transmembrane region	IPR012478	7.835712919533727e-10	True	554678	10	25334	8	0.8	0.000315781	3.847933072461435e-09	True
5410	helix	UniProtKB=Helical;transmembrane region	IPR014413	2.0958486103970676e-05	True	554678	5	25334	4	0.8	0.000157891	6.259607834956441e-05	True
5410	helix	UniProtKB=Helical;transmembrane region	IPR012487	0.0456733456141052	True	554678	1	25334	1	1	0.0000394726	0.07307414830860876	False
5410	helix	UniProtKB=Helical;transmembrane region	IPR016404	0.006067395112585799	True	554678	3	25334	2	0.666666667	0.0000789453	0.011484025716942828	True
5410	helix	UniProtKB=Helical;transmembrane region	IPR016480	0.027670041806718414	True	554678	6	25334	2	0.333333333	0.0000789453	0.046075118055593355	True
5410	helix	UniProtKB=Helical;transmembrane region	IPR051401	0.13207196049997494	False	554678	14	25334	2	0.142857143	0.0000789453	0.19351943108643996	False
5410	helix	UniProtKB=Helical;transmembrane region	IPR001639	0.07355486844517226	False	554678	10	25334	2	0.2	0.0000789453	0.11326619224123421	False
5410	helix	UniProtKB=Helical;transmembrane region	IPR011850	0.0017166093227156526	True	554678	6	25334	3	0.5	0.000118418	0.0036095688238835756	True
5410	helix	UniProtKB=Helical;transmembrane region	IPR009447	0.0004668364884228415	True	554678	23	25334	6	0.260869565	0.000236836	0.0011008076339487677	True
5410	helix	UniProtKB=Helical;transmembrane region	IPR010054	0.06063852129024079	False	554678	9	25334	2	0.222222222	0.0000789453	0.09489043734455614	False
5410	helix	UniProtKB=Helical;transmembrane region	IPR049875	0.00026251554828799476	True	554678	8	25334	4	0.5	0.000157891	0.0006537877301249444	True
5410	helix	UniProtKB=Helical;transmembrane region	IPR010055	0.00045537535118164843	True	554678	9	25334	4	0.444444444	0.000157891	0.001076006503065187	True
5410	helix	UniProtKB=Helical;transmembrane region	IPR051621	7.27764209750568e-05	True	554678	11	25334	5	0.454545455	0.000197363	0.0002012620132188754	True
5410	helix	UniProtKB=Helical;transmembrane region	IPR005628	9.904875364739936e-06	True	554678	8	25334	5	0.625	0.000197363	3.0746281841017315e-05	True
5410	helix	UniProtKB=Helical;transmembrane region	IPR051669	0.08725092432927167	False	554678	11	25334	2	0.181818182	0.0000789453	0.13238902825430263	False
5410	helix	UniProtKB=Helical;transmembrane region	IPR007690	0.004485544520062444	True	554678	8	25334	3	0.375	0.000118418	0.008721544567367656	True
5410	helix	UniProtKB=Helical;transmembrane region	IPR010635	0.48029685617950546	False	554678	14	25334	1	0.071428571	0.0000394726	0.6190328355916029	False
5410	helix	UniProtKB=Helical;transmembrane region	IPR007812	0.048607878580881274	True	554678	8	25334	2	0.25	0.0000789453	0.07735705892368307	False
5410	helix	UniProtKB=Helical;transmembrane region	IPR009861	0.0001362102118264364	True	554678	7	25334	4	0.571428571	0.000157891	0.00035866306983972667	True
5410	helix	UniProtKB=Helical;transmembrane region	IPR000665	2.8060099879511144e-12	True	554678	56	25334	19	0.339285714	0.00074998	1.7718675047218234e-11	True
5410	helix	UniProtKB=Helical;transmembrane region	IPR042545	2.401450297830617e-24	True	554678	23	25334	20	0.869565217	0.000789453	3.34788854298675e-23	True
5410	helix	UniProtKB=Helical;transmembrane region	IPR050587	0.8660509996625679	False	554678	43	25334	1	0.023255814	0.0000394726	1.0	False
5410	helix	UniProtKB=Helical;transmembrane region	IPR008414	0.006067395112585799	True	554678	3	25334	2	0.666666667	0.0000789453	0.011484025716942828	True
5410	helix	UniProtKB=Helical;transmembrane region	IPR052785	0.006067395112585799	True	554678	3	25334	2	0.666666667	0.0000789453	0.011484025716942828	True
5410	helix	UniProtKB=Helical;transmembrane region	IPR006514	0.27909408299809924	False	554678	7	25334	1	0.142857143	0.0000394726	0.38125132927350586	False
5410	helix	UniProtKB=Helical;transmembrane region	IPR000149	0.9834366807590225	False	554678	167	25334	3	0.017964072	0.000118418	1.0	False
5410	helix	UniProtKB=Helical;transmembrane region	IPR001364	0.9339633433932816	False	554678	217	25334	6	0.02764977	0.000236836	1.0	False
5410	helix	UniProtKB=Helical;transmembrane region	IPR050493	0.43823879852421715	False	554678	53	25334	3	0.056603774	0.000118418	0.5711682573521518	False
5410	helix	UniProtKB=Helical;transmembrane region	IPR040326	0.00290190865558382	True	554678	7	25334	3	0.428571429	0.000118418	0.005835910867384226	True
5410	helix	UniProtKB=Helical;transmembrane region	IPR007568	0.028693557851042883	True	554678	15	25334	3	0.2	0.000118418	0.047621437877914695	True
5410	helix	UniProtKB=Helical;transmembrane region	IPR044502	0.5040340366021687	False	554678	15	25334	1	0.066666667	0.0000394726	0.6452520209414765	False
5410	helix	UniProtKB=Helical;transmembrane region	IPR051322	9.582155131140348e-11	True	554678	15	25334	10	0.666666667	0.000394726	5.240945964708717e-10	True
5410	helix	UniProtKB=Helical;transmembrane region	IPR005744	9.582155131140348e-11	True	554678	15	25334	10	0.666666667	0.000394726	5.240945964708717e-10	True
5410	helix	UniProtKB=Helical;transmembrane region	IPR050557	2.740690555327689e-15	True	554678	46	25334	20	0.434782609	0.000789453	2.1861058104066445e-14	True
5410	helix	UniProtKB=Helical;transmembrane region	IPR003995	5.5640653440471874e-18	True	554678	36	25334	20	0.555555556	0.000789453	5.3660513352621105e-17	True
5410	helix	UniProtKB=Helical;transmembrane region	IPR016285	2.375693073521769e-10	True	554678	42	25334	15	0.357142857	0.00059209	1.236839045372516e-09	True
5410	helix	UniProtKB=Helical;transmembrane region	IPR003445	0.004696247268110439	True	554678	35	25334	6	0.171428571	0.000236836	0.009091778193640128	True
5410	helix	UniProtKB=Helical;transmembrane region	IPR051143	0.21453900607715076	False	554678	19	25334	2	0.105263158	0.0000789453	0.3005606196125514	False
5410	helix	UniProtKB=Helical;transmembrane region	IPR048279	3.497774854047177e-10	True	554678	133	25334	26	0.195488722	0.001026289	1.7818343927620757e-09	True
5410	helix	UniProtKB=Helical;transmembrane region	IPR050222	1.5742138603791368e-12	True	554678	123	25334	28	0.227642276	0.001105234	1.0186519497770515e-11	True
5410	helix	UniProtKB=Helical;transmembrane region	IPR040438	0.0020859759184047207	True	554678	2	25334	2	1	0.0000789453	0.004308979230856771	True
5410	helix	UniProtKB=Helical;transmembrane region	IPR017841	9.526632117254775e-05	True	554678	3	25334	3	1	0.000118418	0.00025855646371446175	True
5410	helix	UniProtKB=Helical;transmembrane region	IPR000021	0.6074147691646788	False	554678	20	25334	1	0.05	0.0000394726	0.7581807708624378	False
5410	helix	UniProtKB=Helical;transmembrane region	IPR017249	9.526632117254775e-05	True	554678	3	25334	3	1	0.000118418	0.00025855646371446175	True
5410	helix	UniProtKB=Helical;transmembrane region	IPR016246	0.14797633015325257	False	554678	15	25334	2	0.133333333	0.0000789453	0.2146674776775188	False
5410	helix	UniProtKB=Helical;transmembrane region	IPR020109	0.0456733456141052	True	554678	1	25334	1	1	0.0000394726	0.07307414830860876	False
5410	helix	UniProtKB=Helical;transmembrane region	IPR051125	2.5513319203381663e-21	True	554678	19	25334	17	0.894736842	0.000671035	3.005780432345819e-20	True
5410	helix	UniProtKB=Helical;transmembrane region	IPR031506	0.08926071531377472	False	554678	2	25334	1	0.5	0.0000394726	0.13515999056544842	False
5410	helix	UniProtKB=Helical;transmembrane region	IPR026218	0.015362909362514698	True	554678	12	25334	3	0.25	0.000118418	0.026887770089478576	True
5410	helix	UniProtKB=Helical;transmembrane region	IPR053632	0.0456733456141052	True	554678	1	25334	1	1	0.0000394726	0.07307414830860876	False
5410	helix	UniProtKB=Helical;transmembrane region	IPR052561	0.00036801336504053083	True	554678	4	25334	3	0.75	0.000118418	0.0008871207860064439	True
5410	helix	UniProtKB=Helical;transmembrane region	IPR009311	8.637268217571011e-13	True	554678	9	25334	9	1	0.000355254	5.715812464444276e-12	True
5410	helix	UniProtKB=Helical;transmembrane region	IPR052672	0.011766776860702788	True	554678	4	25334	2	0.5	0.0000789453	0.021079061860542245	True
5410	helix	UniProtKB=Helical;transmembrane region	IPR045262	0.056535597288748164	False	554678	32	25334	4	0.125	0.000157891	0.08892467584078265	False
5410	helix	UniProtKB=Helical;transmembrane region	IPR044778	0.037107448659160804	True	554678	28	25334	4	0.142857143	0.000157891	0.0603483030883332	False
5410	helix	UniProtKB=Helical;transmembrane region	IPR021884	0.34344345394437337	False	554678	9	25334	1	0.111111111	0.0000394726	0.4597444805974664	False
5410	helix	UniProtKB=Helical;transmembrane region	IPR007038	0.0456733456141052	True	554678	1	25334	1	1	0.0000394726	0.07307414830860876	False
5410	helix	UniProtKB=Helical;transmembrane region	IPR009175	4.1428212057226777e-10	True	554678	7	25334	7	1	0.000276309	2.1007765233749214e-09	True
5410	helix	UniProtKB=Helical;transmembrane region	IPR006803	0.2445916847342602	False	554678	6	25334	1	0.166666667	0.0000394726	0.3382071708574788	False
5410	helix	UniProtKB=Helical;transmembrane region	IPR004074	0.022224752447541168	True	554678	24	25334	4	0.166666667	0.000157891	0.03770844745899919	True
5410	helix	UniProtKB=Helical;transmembrane region	IPR051201	0.0064135031637558675	True	554678	17	25334	4	0.235294118	0.000157891	0.012084430724680113	True
5410	helix	UniProtKB=Helical;transmembrane region	IPR015486	0.07355486844517226	False	554678	10	25334	2	0.2	0.0000789453	0.11326619224123421	False
5410	helix	UniProtKB=Helical;transmembrane region	IPR052451	0.20843807757009958	False	554678	5	25334	1	0.2	0.0000394726	0.2928636684515162	False
5410	helix	UniProtKB=Helical;transmembrane region	IPR020510	0.34344345394437337	False	554678	9	25334	1	0.111111111	0.0000394726	0.4597444805974664	False
5410	helix	UniProtKB=Helical;transmembrane region	IPR011365	0.006067395112585799	True	554678	3	25334	2	0.666666667	0.0000789453	0.011484025716942828	True
5410	helix	UniProtKB=Helical;transmembrane region	IPR047012	1.4068399974138858e-05	True	554678	26	25334	8	0.307692308	0.000315781	4.2957147240419966e-05	True
5410	helix	UniProtKB=Helical;transmembrane region	IPR039861	0.06063852129024079	False	554678	9	25334	2	0.222222222	0.0000789453	0.09489043734455614	False
5410	helix	UniProtKB=Helical;transmembrane region	IPR013635	0.08926071531377472	False	554678	2	25334	1	0.5	0.0000394726	0.13515999056544842	False
5410	helix	UniProtKB=Helical;transmembrane region	IPR007269	0.0005677835531551375	True	554678	16	25334	5	0.3125	0.000197363	0.0013170604994338158	True
5410	helix	UniProtKB=Helical;transmembrane region	IPR025770	0.00012004477205261035	True	554678	12	25334	5	0.416666667	0.000197363	0.0003194853390483415	True
5410	helix	UniProtKB=Helical;transmembrane region	IPR024810	0.013492344798593662	True	554678	83	25334	9	0.108433735	0.000355254	0.02386361011953125	True
5410	helix	UniProtKB=Helical;transmembrane region	IPR026250	0.07355486844517226	False	554678	10	25334	2	0.2	0.0000789453	0.11326619224123421	False
5410	helix	UniProtKB=Helical;transmembrane region	IPR000413	5.835306368855687e-38	True	554678	59	25334	39	0.661016949	0.001539433	1.3866588827657634e-36	True
5410	helix	UniProtKB=Helical;transmembrane region	IPR004076	0.20843807757009958	False	554678	5	25334	1	0.2	0.0000394726	0.2928636684515162	False
5410	helix	UniProtKB=Helical;transmembrane region	IPR035117	0.0020859759184047207	True	554678	2	25334	2	1	0.0000789453	0.004308979230856771	True
5410	helix	UniProtKB=Helical;transmembrane region	IPR042378	0.0020859759184047207	True	554678	2	25334	2	1	0.0000789453	0.004308979230856771	True
5410	helix	UniProtKB=Helical;transmembrane region	IPR035118	0.0020859759184047207	True	554678	2	25334	2	1	0.0000789453	0.004308979230856771	True
5410	helix	UniProtKB=Helical;transmembrane region	IPR000643	0.06209880132998276	False	554678	33	25334	4	0.121212121	0.000157891	0.09704066446266499	False
5410	helix	UniProtKB=Helical;transmembrane region	IPR027252	0.06076786956303682	False	554678	20	25334	3	0.15	0.000118418	0.09506913458945424	False
5410	helix	UniProtKB=Helical;transmembrane region	IPR050660	0.25047979664330194	False	554678	38	25334	3	0.078947368	0.000118418	0.34566322134662447	False
5410	helix	UniProtKB=Helical;transmembrane region	IPR018155	0.9034378811832274	False	554678	50	25334	1	0.02	0.0000394726	1.0	False
5410	helix	UniProtKB=Helical;transmembrane region	IPR013880	0.34344345394437337	False	554678	9	25334	1	0.111111111	0.0000394726	0.4597444805974664	False
5410	helix	UniProtKB=Helical;transmembrane region	IPR008677	0.2445916847342602	False	554678	6	25334	1	0.166666667	0.0000394726	0.3382071708574788	False
5410	helix	UniProtKB=Helical;transmembrane region	IPR045133	0.21453900607715076	False	554678	19	25334	2	0.105263158	0.0000789453	0.3005606196125514	False
5410	helix	UniProtKB=Helical;transmembrane region	IPR042355	9.526632117254775e-05	True	554678	3	25334	3	1	0.000118418	0.00025855646371446175	True
5410	helix	UniProtKB=Helical;transmembrane region	IPR008657	0.1705542416004518	False	554678	4	25334	1	0.25	0.0000394726	0.24389568195009756	False
5410	helix	UniProtKB=Helical;transmembrane region	IPR042758	0.011766776860702788	True	554678	4	25334	2	0.5	0.0000789453	0.021079061860542245	True
5410	helix	UniProtKB=Helical;transmembrane region	IPR029389	0.40204908956086854	False	554678	11	25334	1	0.090909091	0.0000394726	0.5293294781448287	False
5410	helix	UniProtKB=Helical;transmembrane region	IPR042920	0.08926071531377472	False	554678	2	25334	1	0.5	0.0000394726	0.13515999056544842	False
5410	helix	UniProtKB=Helical;transmembrane region	IPR004077	0.027670041806718414	True	554678	6	25334	2	0.333333333	0.0000789453	0.046075118055593355	True
5410	helix	UniProtKB=Helical;transmembrane region	IPR017191	0.4293600498012481	False	554678	12	25334	1	0.083333333	0.0000394726	0.5611646400891938	False
5410	helix	UniProtKB=Helical;transmembrane region	IPR012392	0.07680191627261274	False	554678	22	25334	3	0.136363636	0.000118418	0.11780362389639022	False
5410	helix	UniProtKB=Helical;transmembrane region	IPR020977	3.181840337846188e-09	True	554678	8	25334	7	0.875	0.000276309	1.4709856565569684e-08	True
5410	helix	UniProtKB=Helical;transmembrane region	IPR004684	2.1924445744864865e-25	True	554678	30	25334	23	0.766666667	0.000907871	3.183865981028003e-24	True
5410	helix	UniProtKB=Helical;transmembrane region	IPR018395	6.492075575074953e-27	True	554678	25	25334	22	0.88	0.000868398	9.921567873381903e-26	True
5410	helix	UniProtKB=Helical;transmembrane region	IPR009787	0.4293600498012481	False	554678	12	25334	1	0.083333333	0.0000394726	0.5611646400891938	False
5410	helix	UniProtKB=Helical;transmembrane region	IPR001779	4.1428212057226777e-10	True	554678	7	25334	7	1	0.000276309	2.1007765233749214e-09	True
5410	helix	UniProtKB=Helical;transmembrane region	IPR003280	1.2646272421682775e-21	True	554678	61	25334	28	0.459016393	0.001105234	1.5154993321380494e-20	True
5410	helix	UniProtKB=Helical;transmembrane region	IPR005408	3.943591901150246e-14	True	554678	10	25334	10	1	0.000394726	2.9243645144049726e-13	True
5410	helix	UniProtKB=Helical;transmembrane region	IPR003092	1.9523887165927297e-12	True	554678	27	25334	14	0.518518519	0.000552617	1.2498276136269888e-11	True
5410	helix	UniProtKB=Helical;transmembrane region	IPR050721	0.7959771507080569	False	554678	34	25334	1	0.029411765	0.0000394726	0.9486251244238212	False
5410	helix	UniProtKB=Helical;transmembrane region	IPR029865	0.2445916847342602	False	554678	6	25334	1	0.166666667	0.0000394726	0.3382071708574788	False
5410	helix	UniProtKB=Helical;transmembrane region	IPR024606	9.526632117254775e-05	True	554678	3	25334	3	1	0.000118418	0.00025855646371446175	True
5410	helix	UniProtKB=Helical;transmembrane region	IPR042456	0.000888595683400345	True	554678	5	25334	3	0.6	0.000118418	0.0019838452027800945	True
5410	helix	UniProtKB=Helical;transmembrane region	IPR042974	4.350639891343582e-06	True	554678	4	25334	4	1	0.000157891	1.4094365793103003e-05	True
5410	helix	UniProtKB=Helical;transmembrane region	IPR009304	0.0456733456141052	True	554678	1	25334	1	1	0.0000394726	0.07307414830860876	False
5410	helix	UniProtKB=Helical;transmembrane region	IPR052771	0.13085737541105247	False	554678	3	25334	1	0.333333333	0.0000394726	0.1918949980254069	False
5410	helix	UniProtKB=Helical;transmembrane region	IPR008074	9.526632117254775e-05	True	554678	3	25334	3	1	0.000118418	0.00025855646371446175	True
5410	helix	UniProtKB=Helical;transmembrane region	IPR007208	9.403707119314624e-16	True	554678	44	25334	20	0.454545455	0.000789453	7.726805057370045e-15	True
5410	helix	UniProtKB=Helical;transmembrane region	IPR045158	1.9867833798336613e-07	True	554678	5	25334	5	1	0.000197363	7.47471396305036e-07	True
5410	helix	UniProtKB=Helical;transmembrane region	IPR031396	0.5886252651473584	False	554678	19	25334	1	0.052631579	0.0000394726	0.7381052570261748	False
5410	helix	UniProtKB=Helical;transmembrane region	IPR007292	0.40204908956086854	False	554678	11	25334	1	0.090909091	0.0000394726	0.5293294781448287	False
5410	helix	UniProtKB=Helical;transmembrane region	IPR005410	0.000888595683400345	True	554678	5	25334	3	0.6	0.000118418	0.0019838452027800945	True
5410	helix	UniProtKB=Helical;transmembrane region	IPR003976	0.019018897644308145	True	554678	5	25334	2	0.4	0.0000789453	0.032662210339876034	True
5410	helix	UniProtKB=Helical;transmembrane region	IPR008073	0.0020859759184047207	True	554678	2	25334	2	1	0.0000789453	0.004308979230856771	True
5410	helix	UniProtKB=Helical;transmembrane region	IPR053153	0.0456733456141052	True	554678	1	25334	1	1	0.0000394726	0.07307414830860876	False
5410	helix	UniProtKB=Helical;transmembrane region	IPR003820	0.17448949984393725	False	554678	212	25334	13	0.061320755	0.000513144	0.24892777197747365	False
5410	helix	UniProtKB=Helical;transmembrane region	IPR027263	0.4293600498012481	False	554678	12	25334	1	0.083333333	0.0000394726	0.5611646400891938	False
5410	helix	UniProtKB=Helical;transmembrane region	IPR015500	0.985391723470445	False	554678	362	25334	9	0.024861878	0.000355254	1.0	False
5410	helix	UniProtKB=Helical;transmembrane region	IPR001360	0.9862518368176773	False	554678	207	25334	4	0.019323671	0.000157891	1.0	False
5410	helix	UniProtKB=Helical;transmembrane region	IPR043318	0.0020859759184047207	True	554678	2	25334	2	1	0.0000789453	0.004308979230856771	True
5410	helix	UniProtKB=Helical;transmembrane region	IPR052310	0.0017166093227156526	True	554678	6	25334	3	0.5	0.000118418	0.0036095688238835756	True
5410	helix	UniProtKB=Helical;transmembrane region	IPR027837	0.0020859759184047207	True	554678	2	25334	2	1	0.0000789453	0.004308979230856771	True
5410	helix	UniProtKB=Helical;transmembrane region	IPR050577	4.3976580222888026e-07	True	554678	44	25334	12	0.272727273	0.000473672	1.5956453211584038e-06	True
5410	helix	UniProtKB=Helical;transmembrane region	IPR045119	0.00027150149062229214	True	554678	21	25334	6	0.285714286	0.000236836	0.0006728282051822832	True
5410	helix	UniProtKB=Helical;transmembrane region	IPR052023	0.0001362102118264364	True	554678	7	25334	4	0.571428571	0.000157891	0.00035866306983972667	True
5410	helix	UniProtKB=Helical;transmembrane region	IPR005705	0.00290190865558382	True	554678	7	25334	3	0.428571429	0.000118418	0.005835910867384226	True
5410	helix	UniProtKB=Helical;transmembrane region	IPR011726	0.0020859759184047207	True	554678	2	25334	2	1	0.0000789453	0.004308979230856771	True
5410	helix	UniProtKB=Helical;transmembrane region	IPR015753	0.0017166093227156526	True	554678	6	25334	3	0.5	0.000118418	0.0036095688238835756	True
5410	helix	UniProtKB=Helical;transmembrane region	IPR005629	0.27909408299809924	False	554678	7	25334	1	0.142857143	0.0000394726	0.38125132927350586	False
5410	helix	UniProtKB=Helical;transmembrane region	IPR051115	2.1486518594904299e-13	True	554678	20	25334	13	0.65	0.000513144	1.4977297156125792e-12	True
5410	helix	UniProtKB=Helical;transmembrane region	IPR018396	1.1615843496350933e-07	True	554678	11	25334	7	0.636363636	0.000276309	4.46930353721911e-07	True
5410	helix	UniProtKB=Helical;transmembrane region	IPR004687	1.2594523288978217e-13	True	554678	16	25334	12	0.75	0.000473672	8.937979847670232e-13	True
5410	helix	UniProtKB=Helical;transmembrane region	IPR032906	0.13085737541105247	False	554678	3	25334	1	0.333333333	0.0000394726	0.1918949980254069	False
5410	helix	UniProtKB=Helical;transmembrane region	IPR050087	0.999991583749282	False	554678	405	25334	4	0.009876543	0.000157891	1.0	False
5410	helix	UniProtKB=Helical;transmembrane region	IPR029709	2.0958486103970676e-05	True	554678	5	25334	4	0.8	0.000157891	6.259607834956441e-05	True
5410	helix	UniProtKB=Helical;transmembrane region	IPR022522	0.019018897644308145	True	554678	5	25334	2	0.4	0.0000789453	0.032662210339876034	True
5410	helix	UniProtKB=Helical;transmembrane region	IPR018614	0.37343107456025565	False	554678	10	25334	1	0.1	0.0000394726	0.4956039446274093	False
5410	helix	UniProtKB=Helical;transmembrane region	IPR002060	0.0017098898417144284	True	554678	111	25334	13	0.117117117	0.000513144	0.003597851390909095	True
5410	helix	UniProtKB=Helical;transmembrane region	IPR004772	0.10162852733012567	False	554678	12	25334	2	0.166666667	0.0000789453	0.15200061180248978	False
5410	helix	UniProtKB=Helical;transmembrane region	IPR050922	0.31742045851486606	False	554678	25	25334	2	0.08	0.0000789453	0.42806045711371715	False
5410	helix	UniProtKB=Helical;transmembrane region	IPR052786	0.13085737541105247	False	554678	3	25334	1	0.333333333	0.0000394726	0.1918949980254069	False
5410	helix	UniProtKB=Helical;transmembrane region	IPR004760	0.00012004477205261035	True	554678	12	25334	5	0.416666667	0.000197363	0.0003194853390483415	True
5410	helix	UniProtKB=Helical;transmembrane region	IPR000223	0.6349442438616218	False	554678	71	25334	3	0.042253521	0.000118418	0.7866737856948524	False
5410	helix	UniProtKB=Helical;transmembrane region	IPR001733	0.9820605279993315	False	554678	86	25334	1	0.011627907	0.0000394726	1.0	False
5410	helix	UniProtKB=Helical;transmembrane region	IPR044202	0.0013476780835002726	True	554678	19	25334	5	0.263157895	0.000197363	0.0028979120674683667	True
5410	helix	UniProtKB=Helical;transmembrane region	IPR038928	0.006067395112585799	True	554678	3	25334	2	0.666666667	0.0000789453	0.011484025716942828	True
5410	helix	UniProtKB=Helical;transmembrane region	IPR038829	0.006067395112585799	True	554678	3	25334	2	0.666666667	0.0000789453	0.011484025716942828	True
5410	helix	UniProtKB=Helical;transmembrane region	IPR004961	7.500301875631916e-10	True	554678	27	25334	12	0.444444444	0.000473672	3.700601165299003e-09	True
5410	helix	UniProtKB=Helical;transmembrane region	IPR050467	0.013509600722854048	True	554678	56	25334	7	0.125	0.000276309	0.02389076254681462	True
5410	helix	UniProtKB=Helical;transmembrane region	IPR007156	0.0017166093227156526	True	554678	6	25334	3	0.5	0.000118418	0.0036095688238835756	True
5410	helix	UniProtKB=Helical;transmembrane region	IPR019372	9.037788019643014e-07	True	554678	25	25334	9	0.36	0.000355254	3.1737230977458972e-06	True
5410	helix	UniProtKB=Helical;transmembrane region	IPR050882	8.047451233908959e-14	True	554678	27	25334	15	0.555555556	0.00059209	5.80628928302793e-13	True
5410	helix	UniProtKB=Helical;transmembrane region	IPR014032	4.732411372535436e-13	True	554678	25	25334	14	0.56	0.000552617	3.192342230709791e-12	True
5410	helix	UniProtKB=Helical;transmembrane region	IPR002131	0.8939730388783415	False	554678	48	25334	1	0.020833333	0.0000394726	1.0	False
5410	helix	UniProtKB=Helical;transmembrane region	IPR052157	0.027670041806718414	True	554678	6	25334	2	0.333333333	0.0000789453	0.046075118055593355	True
5410	helix	UniProtKB=Helical;transmembrane region	IPR002362	0.479131921378169	False	554678	35	25334	2	0.057142857	0.0000789453	0.6177217650567084	False
5410	helix	UniProtKB=Helical;transmembrane region	IPR050854	4.36584570094652e-19	True	554678	29	25334	19	0.655172414	0.00074998	4.519658911697689e-18	True
5410	helix	UniProtKB=Helical;transmembrane region	IPR051136	0.0013476780835002726	True	554678	19	25334	5	0.263157895	0.000197363	0.0028979120674683667	True
5410	helix	UniProtKB=Helical;transmembrane region	IPR051447	5.56861324394804e-07	True	554678	13	25334	7	0.538461538	0.000276309	1.996838821715235e-06	True
5410	helix	UniProtKB=Helical;transmembrane region	IPR011925	7.27764209750568e-05	True	554678	11	25334	5	0.454545455	0.000197363	0.0002012620132188754	True
5410	helix	UniProtKB=Helical;transmembrane region	IPR011926	0.08926071531377472	False	554678	2	25334	1	0.5	0.0000394726	0.13515999056544842	False
5410	helix	UniProtKB=Helical;transmembrane region	IPR008075	6.600729489125714e-06	True	554678	12	25334	6	0.5	0.000236836	2.092983393986867e-05	True
5410	helix	UniProtKB=Helical;transmembrane region	IPR027065	0.9618213102976624	False	554678	207	25334	5	0.024154589	0.000197363	1.0	False
5410	helix	UniProtKB=Helical;transmembrane region	IPR004663	0.00045537535118164843	True	554678	9	25334	4	0.444444444	0.000157891	0.001076006503065187	True
5410	helix	UniProtKB=Helical;transmembrane region	IPR016332	0.37343107456025565	False	554678	10	25334	1	0.1	0.0000394726	0.4956039446274093	False
5410	helix	UniProtKB=Helical;transmembrane region	IPR006449	1.0095068782207886e-07	True	554678	39	25334	12	0.307692308	0.000473672	3.9093465435297024e-07	True
5410	helix	UniProtKB=Helical;transmembrane region	IPR044844	1.0095068782207886e-07	True	554678	39	25334	12	0.307692308	0.000473672	3.9093465435297024e-07	True
5410	helix	UniProtKB=Helical;transmembrane region	IPR009613	8.28234494702004e-12	True	554678	10	25334	9	0.9	0.000355254	4.991286361683979e-11	True
5410	helix	UniProtKB=Helical;transmembrane region	IPR024891	5.757466266937054e-45	True	554678	33	25334	33	1	0.001302597	1.6160834284398035e-43	True
5410	helix	UniProtKB=Helical;transmembrane region	IPR050216	0.21910461977553863	False	554678	126	25334	8	0.063492063	0.000315781	0.306341170528603	False
5410	helix	UniProtKB=Helical;transmembrane region	IPR010881	9.526632117254775e-05	True	554678	3	25334	3	1	0.000118418	0.00025855646371446175	True
5410	helix	UniProtKB=Helical;transmembrane region	IPR039243	0.13085737541105247	False	554678	3	25334	1	0.333333333	0.0000394726	0.1918949980254069	False
5410	helix	UniProtKB=Helical;transmembrane region	IPR023727	1.1908059077701901e-16	True	554678	62	25334	24	0.387096774	0.000947343	1.0521860369572236e-15	True
5410	helix	UniProtKB=Helical;transmembrane region	IPR052764	0.13085737541105247	False	554678	3	25334	1	0.333333333	0.0000394726	0.1918949980254069	False
5410	helix	UniProtKB=Helical;transmembrane region	IPR025705	0.8660509996625679	False	554678	43	25334	1	0.023255814	0.0000394726	1.0	False
5410	helix	UniProtKB=Helical;transmembrane region	IPR023736	0.7540225387848635	False	554678	30	25334	1	0.033333333	0.0000394726	0.9088493441358418	False
5410	helix	UniProtKB=Helical;transmembrane region	IPR050715	0.479131921378169	False	554678	35	25334	2	0.057142857	0.0000789453	0.6177217650567084	False
5410	helix	UniProtKB=Helical;transmembrane region	IPR040115	0.48029685617950546	False	554678	14	25334	1	0.071428571	0.0000394726	0.6190328355916029	False
5410	helix	UniProtKB=Helical;transmembrane region	IPR004563	7.176458107378309e-48	True	554678	92	25334	54	0.586956522	0.002131523	2.1387890706241243e-46	True
5410	helix	UniProtKB=Helical;transmembrane region	IPR030922	1.9867833798336613e-07	True	554678	5	25334	5	1	0.000197363	7.47471396305036e-07	True
5410	helix	UniProtKB=Helical;transmembrane region	IPR005495	4.157901906192056e-13	True	554678	11	25334	10	0.909090909	0.000394726	2.819956498215769e-12	True
5410	helix	UniProtKB=Helical;transmembrane region	IPR051221	1.5017727170472053e-08	True	554678	17	25334	9	0.529411765	0.000355254	6.448577098148967e-08	True
5410	helix	UniProtKB=Helical;transmembrane region	IPR030923	0.006067395112585799	True	554678	3	25334	2	0.666666667	0.0000789453	0.011484025716942828	True
5410	helix	UniProtKB=Helical;transmembrane region	IPR045874	0.0456733456141052	True	554678	1	25334	1	1	0.0000394726	0.07307414830860876	False
5410	helix	UniProtKB=Helical;transmembrane region	IPR031674	0.0456733456141052	True	554678	1	25334	1	1	0.0000394726	0.07307414830860876	False
5410	helix	UniProtKB=Helical;transmembrane region	IPR028099	0.006067395112585799	True	554678	3	25334	2	0.666666667	0.0000789453	0.011484025716942828	True
5410	helix	UniProtKB=Helical;transmembrane region	IPR017049	0.011766776860702788	True	554678	4	25334	2	0.5	0.0000789453	0.021079061860542245	True
5410	helix	UniProtKB=Helical;transmembrane region	IPR044652	0.00290190865558382	True	554678	7	25334	3	0.428571429	0.000118418	0.005835910867384226	True
5410	helix	UniProtKB=Helical;transmembrane region	IPR051832	0.00650062910433891	True	554678	9	25334	3	0.333333333	0.000118418	0.012243079161233909	True
5410	helix	UniProtKB=Helical;transmembrane region	IPR004776	0.00011825898887015954	True	554678	43	25334	9	0.209302326	0.000355254	0.00031536568190305877	True
5410	helix	UniProtKB=Helical;transmembrane region	IPR002313	0.7146637984731163	False	554678	463	25334	19	0.041036717	0.00074998	0.8694741277457764	False
5410	helix	UniProtKB=Helical;transmembrane region	IPR021149	3.5397353089183975e-07	True	554678	29	25334	10	0.344827586	0.000394726	1.297868466423119e-06	True
5410	helix	UniProtKB=Helical;transmembrane region	IPR017558	0.0456733456141052	True	554678	1	25334	1	1	0.0000394726	0.07307414830860876	False
5410	helix	UniProtKB=Helical;transmembrane region	IPR005661	1.6755366743300013e-10	True	554678	12	25334	9	0.75	0.000355254	8.904260335797767e-10	True
5410	helix	UniProtKB=Helical;transmembrane region	IPR037413	0.006067395112585799	True	554678	3	25334	2	0.666666667	0.0000789453	0.011484025716942828	True
5410	helix	UniProtKB=Helical;transmembrane region	IPR000366	0.011766776860702788	True	554678	4	25334	2	0.5	0.0000789453	0.021079061860542245	True
5410	helix	UniProtKB=Helical;transmembrane region	IPR003675	7.381943532635949e-06	True	554678	39	25334	10	0.256410256	0.000394726	2.3289224416390056e-05	True
5410	helix	UniProtKB=Helical;transmembrane region	IPR031402	9.526632117254775e-05	True	554678	3	25334	3	1	0.000118418	0.00025855646371446175	True
5410	helix	UniProtKB=Helical;transmembrane region	IPR052305	0.0017166093227156526	True	554678	6	25334	3	0.5	0.000118418	0.0036095688238835756	True
5410	helix	UniProtKB=Helical;transmembrane region	IPR022837	5.298488131113615e-23	True	554678	106	25334	37	0.349056604	0.001460488	6.77677172080352e-22	True
5410	helix	UniProtKB=Helical;transmembrane region	IPR029242	0.0456733456141052	True	554678	1	25334	1	1	0.0000394726	0.07307414830860876	False
5410	helix	UniProtKB=Helical;transmembrane region	IPR044634	0.37343107456025565	False	554678	10	25334	1	0.1	0.0000394726	0.4956039446274093	False
5410	helix	UniProtKB=Helical;transmembrane region	IPR005642	0.08926071531377472	False	554678	2	25334	1	0.5	0.0000394726	0.13515999056544842	False
5410	helix	UniProtKB=Helical;transmembrane region	IPR051211	9.744887931451483e-19	True	554678	17	25334	15	0.882352941	0.00059209	9.828706501279884e-18	True
5410	helix	UniProtKB=Helical;transmembrane region	IPR052694	0.1705542416004518	False	554678	4	25334	1	0.25	0.0000394726	0.24389568195009756	False
5410	helix	UniProtKB=Helical;transmembrane region	IPR050843	0.7422496001464726	False	554678	29	25334	1	0.034482759	0.0000394726	0.8971202902454284	False
5410	helix	UniProtKB=Helical;transmembrane region	IPR009574	0.006067395112585799	True	554678	3	25334	2	0.666666667	0.0000789453	0.011484025716942828	True
5410	helix	UniProtKB=Helical;transmembrane region	IPR001821	0.11362848342003047	False	554678	26	25334	3	0.115384615	0.000118418	0.16836284618222985	False
5410	helix	UniProtKB=Helical;transmembrane region	IPR013295	0.0017296618295288568	True	554678	20	25334	5	0.25	0.000197363	0.00363518709800646	True
5410	helix	UniProtKB=Helical;transmembrane region	IPR024461	0.10162852733012567	False	554678	12	25334	2	0.166666667	0.0000789453	0.15200061180248978	False
5410	helix	UniProtKB=Helical;transmembrane region	IPR050901	0.000946404001445463	True	554678	26	25334	6	0.230769231	0.000236836	0.0021005715560120687	True
5410	helix	UniProtKB=Helical;transmembrane region	IPR050446	0.7491496829982015	False	554678	58	25334	2	0.034482759	0.0000789453	0.903892785131112	False
5410	helix	UniProtKB=Helical;transmembrane region	IPR019144	0.13085737541105247	False	554678	3	25334	1	0.333333333	0.0000394726	0.1918949980254069	False
5410	helix	UniProtKB=Helical;transmembrane region	IPR052787	0.13085737541105247	False	554678	3	25334	1	0.333333333	0.0000394726	0.1918949980254069	False
5410	helix	UniProtKB=Helical;transmembrane region	IPR012571	0.048607878580881274	True	554678	8	25334	2	0.25	0.0000789453	0.07735705892368307	False
5410	helix	UniProtKB=Helical;transmembrane region	IPR007070	0.0005677835531551375	True	554678	16	25334	5	0.3125	0.000197363	0.0013170604994338158	True
5410	helix	UniProtKB=Helical;transmembrane region	IPR007764	0.03757729506429091	True	554678	7	25334	2	0.285714286	0.0000789453	0.06105702164875137	False
5410	helix	UniProtKB=Helical;transmembrane region	IPR051310	0.028693557851042883	True	554678	15	25334	3	0.2	0.000118418	0.047621437877914695	True
5410	helix	UniProtKB=Helical;transmembrane region	IPR013281	0.019018897644308145	True	554678	5	25334	2	0.4	0.0000789453	0.032662210339876034	True
5410	helix	UniProtKB=Helical;transmembrane region	IPR039031	0.048607878580881274	True	554678	8	25334	2	0.25	0.0000789453	0.07735705892368307	False
5410	helix	UniProtKB=Helical;transmembrane region	IPR017341	1.6755366743300013e-10	True	554678	12	25334	9	0.75	0.000355254	8.904260335797767e-10	True
5410	helix	UniProtKB=Helical;transmembrane region	IPR026046	5.596802902251523e-18	True	554678	18	25334	15	0.833333333	0.00059209	5.3934781885214945e-17	True
5410	helix	UniProtKB=Helical;transmembrane region	IPR004657	6.102247399580295e-08	True	554678	7	25334	6	0.857142857	0.000236836	2.4298603022067266e-07	True
5410	helix	UniProtKB=Helical;transmembrane region	IPR042635	0.00018770951214319573	True	554678	13	25334	5	0.384615385	0.000197363	0.0004815357286568548	True
5410	helix	UniProtKB=Helical;transmembrane region	IPR023692	5.114674264051445e-17	True	554678	44	25334	21	0.477272727	0.000828926	4.636836560047217e-16	True
5410	helix	UniProtKB=Helical;transmembrane region	IPR050497	2.4041006223435355e-17	True	554678	53	25334	23	0.433962264	0.000907871	2.2179595962164958e-16	True
5410	helix	UniProtKB=Helical;transmembrane region	IPR052108	6.102247399580295e-08	True	554678	7	25334	6	0.857142857	0.000236836	2.4298603022067266e-07	True
5410	helix	UniProtKB=Helical;transmembrane region	IPR016244	6.560617321386381e-21	True	554678	36	25334	22	0.611111111	0.000868398	7.469697416645638e-20	True
5410	helix	UniProtKB=Helical;transmembrane region	IPR034628	0.08926071531377472	False	554678	2	25334	1	0.5	0.0000394726	0.13515999056544842	False
5410	helix	UniProtKB=Helical;transmembrane region	IPR040035	0.1705542416004518	False	554678	4	25334	1	0.25	0.0000394726	0.24389568195009756	False
5410	helix	UniProtKB=Helical;transmembrane region	IPR022855	2.0711819395214067e-15	True	554678	69	25334	24	0.347826087	0.000947343	1.6626436209325073e-14	True
5410	helix	UniProtKB=Helical;transmembrane region	IPR045070	0.40204908956086854	False	554678	11	25334	1	0.090909091	0.0000394726	0.5293294781448287	False
5410	helix	UniProtKB=Helical;transmembrane region	IPR051327	0.0004056056186783248	True	554678	15	25334	5	0.333333333	0.000197363	0.0009686208027325736	True
5410	helix	UniProtKB=Helical;transmembrane region	IPR051717	0.0007314540987714774	True	554678	10	25334	4	0.4	0.000157891	0.0016595939561095346	True
5410	helix	UniProtKB=Helical;transmembrane region	IPR003457	0.34344345394437337	False	554678	9	25334	1	0.111111111	0.0000394726	0.4597444805974664	False
5410	helix	UniProtKB=Helical;transmembrane region	IPR010291	3.1698366023028244e-07	True	554678	17	25334	8	0.470588235	0.000315781	1.1666746802315498e-06	True
5410	helix	UniProtKB=Helical;transmembrane region	IPR051617	2.7566098266255493e-09	True	554678	11	25334	8	0.727272727	0.000315781	1.2843365575444027e-08	True
5410	helix	UniProtKB=Helical;transmembrane region	IPR004891	0.08926071531377472	False	554678	2	25334	1	0.5	0.0000394726	0.13515999056544842	False
5410	helix	UniProtKB=Helical;transmembrane region	IPR005897	0.03757729506429091	True	554678	7	25334	2	0.285714286	0.0000789453	0.06105702164875137	False
5410	helix	UniProtKB=Helical;transmembrane region	IPR005696	0.2445916847342602	False	554678	6	25334	1	0.166666667	0.0000394726	0.3382071708574788	False
5410	helix	UniProtKB=Helical;transmembrane region	IPR052187	0.2445916847342602	False	554678	6	25334	1	0.166666667	0.0000394726	0.3382071708574788	False
5410	helix	UniProtKB=Helical;transmembrane region	IPR008509	0.00026251554828799476	True	554678	8	25334	4	0.5	0.000157891	0.0006537877301249444	True
5410	helix	UniProtKB=Helical;transmembrane region	IPR003416	3.287041153692047e-14	True	554678	15	25334	12	0.8	0.000473672	2.4447246802237174e-13	True
5410	helix	UniProtKB=Helical;transmembrane region	IPR051068	0.00027150149062229214	True	554678	21	25334	6	0.285714286	0.000236836	0.0006728282051822832	True
5410	helix	UniProtKB=Helical;transmembrane region	IPR022913	0.9474175031675242	False	554678	63	25334	1	0.015873016	0.0000394726	1.0	False
5410	helix	UniProtKB=Helical;transmembrane region	IPR031463	0.40204908956086854	False	554678	11	25334	1	0.090909091	0.0000394726	0.5293294781448287	False
5410	helix	UniProtKB=Helical;transmembrane region	IPR006669	0.13085737541105247	False	554678	3	25334	1	0.333333333	0.0000394726	0.1918949980254069	False
5410	helix	UniProtKB=Helical;transmembrane region	IPR007885	0.06063852129024079	False	554678	9	25334	2	0.222222222	0.0000789453	0.09489043734455614	False
5410	helix	UniProtKB=Helical;transmembrane region	IPR050751	0.786212164022931	False	554678	33	25334	1	0.03030303	0.0000394726	0.9396650811579078	False
5410	helix	UniProtKB=Helical;transmembrane region	IPR013911	0.06063852129024079	False	554678	9	25334	2	0.222222222	0.0000789453	0.09489043734455614	False
5410	helix	UniProtKB=Helical;transmembrane region	IPR019166	0.40204908956086854	False	554678	11	25334	1	0.090909091	0.0000394726	0.5293294781448287	False
5410	helix	UniProtKB=Helical;transmembrane region	IPR033182	0.34344345394437337	False	554678	9	25334	1	0.111111111	0.0000394726	0.4597444805974664	False
5410	helix	UniProtKB=Helical;transmembrane region	IPR039800	0.18079253892043576	False	554678	17	25334	2	0.117647059	0.0000789453	0.257188660525477	False
5410	helix	UniProtKB=Helical;transmembrane region	IPR045909	4.125722988005177e-05	True	554678	10	25334	5	0.5	0.000197363	0.00011864645044808836	True
5410	helix	UniProtKB=Helical;transmembrane region	IPR018450	0.0007314540987714774	True	554678	10	25334	4	0.4	0.000157891	0.0016595939561095346	True
5410	helix	UniProtKB=Helical;transmembrane region	IPR019392	0.0007314540987714774	True	554678	10	25334	4	0.4	0.000157891	0.0016595939561095346	True
5410	helix	UniProtKB=Helical;transmembrane region	IPR023697	0.6503816760222629	False	554678	48	25334	2	0.041666667	0.0000789453	0.8029458712044999	False
5410	helix	UniProtKB=Helical;transmembrane region	IPR021190	0.026245984190261057	True	554678	108	25334	10	0.092592593	0.000394726	0.04390192822759705	True
5410	helix	UniProtKB=Helical;transmembrane region	IPR006673	1.3520219733033215e-23	True	554678	19	25334	18	0.947368421	0.000710508	1.8046616701102953e-22	True
5410	helix	UniProtKB=Helical;transmembrane region	IPR050601	9.120550248189161e-14	True	554678	42	25334	18	0.428571429	0.000710508	6.550403203436142e-13	True
5410	helix	UniProtKB=Helical;transmembrane region	IPR021181	0.8052961280320967	False	554678	35	25334	1	0.028571429	0.0000394726	0.9573669242390295	False
5410	helix	UniProtKB=Helical;transmembrane region	IPR052266	0.2445916847342602	False	554678	6	25334	1	0.166666667	0.0000394726	0.3382071708574788	False
5410	helix	UniProtKB=Helical;transmembrane region	IPR003770	0.2445916847342602	False	554678	6	25334	1	0.166666667	0.0000394726	0.3382071708574788	False
5410	helix	UniProtKB=Helical;transmembrane region	IPR005133	0.062347857398506165	False	554678	47	25334	5	0.106382979	0.000197363	0.09739523988783078	False
5410	helix	UniProtKB=Helical;transmembrane region	IPR007512	0.34344345394437337	False	554678	9	25334	1	0.111111111	0.0000394726	0.4597444805974664	False
5410	helix	UniProtKB=Helical;transmembrane region	IPR003810	3.394127885885051e-41	True	554678	206	25334	70	0.339805825	0.002763085	8.78064383179376e-40	True
5410	helix	UniProtKB=Helical;transmembrane region	IPR022929	2.3460267556984293e-41	True	554678	205	25334	70	0.341463415	0.002763085	6.094326646738756e-40	True
5410	helix	UniProtKB=Helical;transmembrane region	IPR053517	0.08926071531377472	False	554678	2	25334	1	0.5	0.0000394726	0.13515999056544842	False
5410	helix	UniProtKB=Helical;transmembrane region	IPR005663	3.227022006127495e-30	True	554678	22	25334	22	1	0.000868398	5.615734412050163e-29	True
5410	helix	UniProtKB=Helical;transmembrane region	IPR039706	0.03757729506429091	True	554678	7	25334	2	0.285714286	0.0000789453	0.06105702164875137	False
5410	helix	UniProtKB=Helical;transmembrane region	IPR028111	0.03757729506429091	True	554678	7	25334	2	0.285714286	0.0000789453	0.06105702164875137	False
5410	helix	UniProtKB=Helical;transmembrane region	IPR038940	9.526632117254775e-05	True	554678	3	25334	3	1	0.000118418	0.00025855646371446175	True
5410	helix	UniProtKB=Helical;transmembrane region	IPR030766	0.006067395112585799	True	554678	3	25334	2	0.666666667	0.0000789453	0.011484025716942828	True
5410	helix	UniProtKB=Helical;transmembrane region	IPR040012	0.08725092432927167	False	554678	11	25334	2	0.181818182	0.0000789453	0.13238902825430263	False
5410	helix	UniProtKB=Helical;transmembrane region	IPR039707	0.20843807757009958	False	554678	5	25334	1	0.2	0.0000394726	0.2928636684515162	False
5410	helix	UniProtKB=Helical;transmembrane region	IPR004743	0.21453900607715076	False	554678	19	25334	2	0.105263158	0.0000789453	0.3005606196125514	False
5410	helix	UniProtKB=Helical;transmembrane region	IPR038936	0.0456733456141052	True	554678	1	25334	1	1	0.0000394726	0.07307414830860876	False
5410	helix	UniProtKB=Helical;transmembrane region	IPR050330	0.27553145829697384	False	554678	77	25334	5	0.064935065	0.000197363	0.37675383688449554	False
5410	helix	UniProtKB=Helical;transmembrane region	IPR000945	0.046509358366395914	True	554678	18	25334	3	0.166666667	0.000118418	0.07429063264457919	False
5410	helix	UniProtKB=Helical;transmembrane region	IPR028460	0.046509358366395914	True	554678	18	25334	3	0.166666667	0.000118418	0.07429063264457919	False
5410	helix	UniProtKB=Helical;transmembrane region	IPR011867	4.399363715328702e-08	True	554678	10	25334	7	0.7	0.000276309	1.7846368100947047e-07	True
5410	helix	UniProtKB=Helical;transmembrane region	IPR006469	0.00036801336504053083	True	554678	4	25334	3	0.75	0.000118418	0.0008871207860064439	True
5410	helix	UniProtKB=Helical;transmembrane region	IPR016817	0.00650062910433891	True	554678	9	25334	3	0.333333333	0.000118418	0.012243079161233909	True
5410	helix	UniProtKB=Helical;transmembrane region	IPR009305	0.08926071531377472	False	554678	2	25334	1	0.5	0.0000394726	0.13515999056544842	False
5410	helix	UniProtKB=Helical;transmembrane region	IPR019654	8.086780653582472e-16	True	554678	34	25334	18	0.529411765	0.000710508	6.684113100164642e-15	True
5410	helix	UniProtKB=Helical;transmembrane region	IPR052205	0.027670041806718414	True	554678	6	25334	2	0.333333333	0.0000789453	0.046075118055593355	True
5410	helix	UniProtKB=Helical;transmembrane region	IPR022781	0.008973132678879767	True	554678	10	25334	3	0.3	0.000118418	0.01644790295425923	True
5410	helix	UniProtKB=Helical;transmembrane region	IPR011917	6.721396036229465e-08	True	554678	106	25334	20	0.188679245	0.000789453	2.662878309648598e-07	True
5410	helix	UniProtKB=Helical;transmembrane region	IPR017822	0.0020859759184047207	True	554678	2	25334	2	1	0.0000789453	0.004308979230856771	True
5410	helix	UniProtKB=Helical;transmembrane region	IPR049829	2.0958486103970676e-05	True	554678	5	25334	4	0.8	0.000157891	6.259607834956441e-05	True
5410	helix	UniProtKB=Helical;transmembrane region	IPR052702	0.006067395112585799	True	554678	3	25334	2	0.666666667	0.0000789453	0.011484025716942828	True
5410	helix	UniProtKB=Helical;transmembrane region	IPR045275	1.6755366743300013e-10	True	554678	12	25334	9	0.75	0.000355254	8.904260335797767e-10	True
5410	helix	UniProtKB=Helical;transmembrane region	IPR052220	6.0582044210307206e-05	True	554678	6	25334	4	0.666666667	0.000157891	0.00017001183375234277	True
5410	helix	UniProtKB=Helical;transmembrane region	IPR026664	0.37343107456025565	False	554678	10	25334	1	0.1	0.0000394726	0.4956039446274093	False
5410	helix	UniProtKB=Helical;transmembrane region	IPR010335	0.20843807757009958	False	554678	5	25334	1	0.2	0.0000394726	0.2928636684515162	False
5410	helix	UniProtKB=Helical;transmembrane region	IPR007221	0.048607878580881274	True	554678	8	25334	2	0.25	0.0000789453	0.07735705892368307	False
5410	helix	UniProtKB=Helical;transmembrane region	IPR050291	2.6067177317448274e-06	True	554678	89	25334	16	0.179775281	0.000631562	8.668562782984986e-06	True
5410	helix	UniProtKB=Helical;transmembrane region	IPR005778	1.894358526385635e-05	True	554678	20	25334	7	0.35	0.000276309	5.691694547548027e-05	True
5410	helix	UniProtKB=Helical;transmembrane region	IPR030688	5.3075408615568494e-05	True	554678	23	25334	7	0.304347826	0.000276309	0.0001500872553300739	True
5410	helix	UniProtKB=Helical;transmembrane region	IPR026034	0.1705542416004518	False	554678	4	25334	1	0.25	0.0000394726	0.24389568195009756	False
5410	helix	UniProtKB=Helical;transmembrane region	IPR007227	0.027670041806718414	True	554678	6	25334	2	0.333333333	0.0000789453	0.046075118055593355	True
5410	helix	UniProtKB=Helical;transmembrane region	IPR051008	0.6587892086026622	False	554678	23	25334	1	0.043478261	0.0000394726	0.8110747935824593	False
5410	helix	UniProtKB=Helical;transmembrane region	IPR005779	3.181840337846188e-09	True	554678	8	25334	7	0.875	0.000276309	1.4709856565569684e-08	True
5410	helix	UniProtKB=Helical;transmembrane region	IPR026622	0.0020859759184047207	True	554678	2	25334	2	1	0.0000789453	0.004308979230856771	True
5410	helix	UniProtKB=Helical;transmembrane region	IPR047669	1.1467070517033355e-06	True	554678	6	25334	5	0.833333333	0.000197363	3.978908566847829e-06	True
5410	helix	UniProtKB=Helical;transmembrane region	IPR005865	4.157901906192056e-13	True	554678	11	25334	10	0.909090909	0.000394726	2.819956498215769e-12	True
5410	helix	UniProtKB=Helical;transmembrane region	IPR005780	1.925398530573231e-06	True	554678	15	25334	7	0.466666667	0.000276309	6.506322478616302e-06	True
5410	helix	UniProtKB=Helical;transmembrane region	IPR008690	0.4293600498012481	False	554678	12	25334	1	0.083333333	0.0000394726	0.5611646400891938	False
5410	helix	UniProtKB=Helical;transmembrane region	IPR040177	0.0017166093227156526	True	554678	6	25334	3	0.5	0.000118418	0.0036095688238835756	True
5410	helix	UniProtKB=Helical;transmembrane region	IPR008313	0.0456733456141052	True	554678	1	25334	1	1	0.0000394726	0.07307414830860876	False
5410	helix	UniProtKB=Helical;transmembrane region	IPR005866	0.004485544520062444	True	554678	8	25334	3	0.375	0.000118418	0.008721544567367656	True
5410	helix	UniProtKB=Helical;transmembrane region	IPR031371	0.006067395112585799	True	554678	3	25334	2	0.666666667	0.0000789453	0.011484025716942828	True
5410	helix	UniProtKB=Helical;transmembrane region	IPR017384	0.31202068365943664	False	554678	8	25334	1	0.125	0.0000394726	0.42154877978625516	False
5410	helix	UniProtKB=Helical;transmembrane region	IPR053311	0.0456733456141052	True	554678	1	25334	1	1	0.0000394726	0.07307414830860876	False
5410	helix	UniProtKB=Helical;transmembrane region	IPR051462	0.4554236493479626	False	554678	13	25334	1	0.076923077	0.0000394726	0.5904518378104445	False
5410	helix	UniProtKB=Helical;transmembrane region	IPR050931	0.31742045851486606	False	554678	25	25334	2	0.08	0.0000789453	0.42806045711371715	False
5410	helix	UniProtKB=Helical;transmembrane region	IPR017410	0.40204908956086854	False	554678	11	25334	1	0.090909091	0.0000394726	0.5293294781448287	False
5410	helix	UniProtKB=Helical;transmembrane region	IPR042472	9.072595246355238e-09	True	554678	6	25334	6	1	0.000236836	3.987175220876328e-08	True
5410	helix	UniProtKB=Helical;transmembrane region	IPR019029	0.006067395112585799	True	554678	3	25334	2	0.666666667	0.0000789453	0.011484025716942828	True
5410	helix	UniProtKB=Helical;transmembrane region	IPR047123	0.08725092432927167	False	554678	11	25334	2	0.181818182	0.0000789453	0.13238902825430263	False
5410	helix	UniProtKB=Helical;transmembrane region	IPR018819	0.4293600498012481	False	554678	12	25334	1	0.083333333	0.0000394726	0.5611646400891938	False
5410	helix	UniProtKB=Helical;transmembrane region	IPR023834	0.0017166093227156526	True	554678	6	25334	3	0.5	0.000118418	0.0036095688238835756	True
5410	helix	UniProtKB=Helical;transmembrane region	IPR053330	0.0456733456141052	True	554678	1	25334	1	1	0.0000394726	0.07307414830860876	False
5410	helix	UniProtKB=Helical;transmembrane region	IPR051050	3.2645090756030274e-16	True	554678	21	25334	15	0.714285714	0.00059209	2.7807057278744862e-15	True
5410	helix	UniProtKB=Helical;transmembrane region	IPR004268	1.6374950594458075e-20	True	554678	26	25334	19	0.730769231	0.00074998	1.8311631471360559e-19	True
5410	helix	UniProtKB=Helical;transmembrane region	IPR052031	0.03757729506429091	True	554678	7	25334	2	0.285714286	0.0000789453	0.06105702164875137	False
5410	helix	UniProtKB=Helical;transmembrane region	IPR009591	0.0456733456141052	True	554678	1	25334	1	1	0.0000394726	0.07307414830860876	False
5410	helix	UniProtKB=Helical;transmembrane region	IPR002644	4.82035943102972e-08	True	554678	104	25334	20	0.192307692	0.000789453	1.945353804475069e-07	True
5410	helix	UniProtKB=Helical;transmembrane region	IPR051495	0.0022301974586079946	True	554678	13	25334	4	0.307692308	0.000157891	0.00458425417974353	True
5410	helix	UniProtKB=Helical;transmembrane region	IPR040399	0.008973132678879767	True	554678	10	25334	3	0.3	0.000118418	0.01644790295425923	True
5410	helix	UniProtKB=Helical;transmembrane region	IPR039204	0.0030021626768070007	True	554678	54	25334	8	0.148148148	0.000315781	0.0060172739785778655	True
5410	helix	UniProtKB=Helical;transmembrane region	IPR050131	0.999534011587694	False	554678	216	25334	2	0.009259259	0.0000789453	1.0	False
5410	helix	UniProtKB=Helical;transmembrane region	IPR004742	4.444916731884994e-62	True	554678	48	25334	47	0.979166667	0.001855214	1.8590123411653674e-60	True
5410	helix	UniProtKB=Helical;transmembrane region	IPR026623	0.006067395112585799	True	554678	3	25334	2	0.666666667	0.0000789453	0.011484025716942828	True
5410	helix	UniProtKB=Helical;transmembrane region	IPR052383	0.20843807757009958	False	554678	5	25334	1	0.2	0.0000394726	0.2928636684515162	False
5410	helix	UniProtKB=Helical;transmembrane region	IPR026574	1.5363290724200334e-07	True	554678	21	25334	9	0.428571429	0.000355254	5.841309355046715e-07	True
5410	helix	UniProtKB=Helical;transmembrane region	IPR010740	0.011766776860702788	True	554678	4	25334	2	0.5	0.0000789453	0.021079061860542245	True
5410	helix	UniProtKB=Helical;transmembrane region	IPR044780	0.1705542416004518	False	554678	4	25334	1	0.25	0.0000394726	0.24389568195009756	False
5410	helix	UniProtKB=Helical;transmembrane region	IPR021910	0.31202068365943664	False	554678	8	25334	1	0.125	0.0000394726	0.42154877978625516	False
5410	helix	UniProtKB=Helical;transmembrane region	IPR051163	1.2298653575798633e-09	True	554678	18	25334	10	0.555555556	0.000394726	5.93276456807172e-09	True
5410	helix	UniProtKB=Helical;transmembrane region	IPR010530	0.5886252651473584	False	554678	19	25334	1	0.052631579	0.0000394726	0.7381052570261748	False
5410	helix	UniProtKB=Helical;transmembrane region	IPR039306	0.2445916847342602	False	554678	6	25334	1	0.166666667	0.0000394726	0.3382071708574788	False
5410	helix	UniProtKB=Helical;transmembrane region	IPR019358	1.925398530573231e-06	True	554678	15	25334	7	0.466666667	0.000276309	6.506322478616302e-06	True
5410	helix	UniProtKB=Helical;transmembrane region	IPR023680	1.4878595906668634e-27	True	554678	22	25334	21	0.954545455	0.000828926	2.351155451397624e-26	True
5410	helix	UniProtKB=Helical;transmembrane region	IPR052649	0.1705542416004518	False	554678	4	25334	1	0.25	0.0000394726	0.24389568195009756	False
5410	helix	UniProtKB=Helical;transmembrane region	IPR003816	0.027670041806718414	True	554678	6	25334	2	0.333333333	0.0000789453	0.046075118055593355	True
5410	helix	UniProtKB=Helical;transmembrane region	IPR020945	0.939470894304551	False	554678	97	25334	2	0.020618557	0.0000789453	1.0	False
5410	helix	UniProtKB=Helical;transmembrane region	IPR051936	0.048607878580881274	True	554678	8	25334	2	0.25	0.0000789453	0.07735705892368307	False
5410	helix	UniProtKB=Helical;transmembrane region	IPR003765	0.027670041806718414	True	554678	6	25334	2	0.333333333	0.0000789453	0.046075118055593355	True
5410	helix	UniProtKB=Helical;transmembrane region	IPR011885	0.03757729506429091	True	554678	7	25334	2	0.285714286	0.0000789453	0.06105702164875137	False
5410	helix	UniProtKB=Helical;transmembrane region	IPR024717	0.07355486844517226	False	554678	10	25334	2	0.2	0.0000789453	0.11326619224123421	False
5410	helix	UniProtKB=Helical;transmembrane region	IPR051174	0.001031681710792717	True	554678	18	25334	5	0.277777778	0.000197363	0.0022725615212984937	True
5410	helix	UniProtKB=Helical;transmembrane region	IPR004737	0.008973132678879767	True	554678	10	25334	3	0.3	0.000118418	0.01644790295425923	True
5410	helix	UniProtKB=Helical;transmembrane region	IPR011886	0.20843807757009958	False	554678	5	25334	1	0.2	0.0000394726	0.2928636684515162	False
5410	helix	UniProtKB=Helical;transmembrane region	IPR051684	0.07355486844517226	False	554678	10	25334	2	0.2	0.0000789453	0.11326619224123421	False
5410	helix	UniProtKB=Helical;transmembrane region	IPR009138	1.8004918491452127e-15	True	554678	11	25334	11	1	0.000434199	1.4518490508499346e-14	True
5410	helix	UniProtKB=Helical;transmembrane region	IPR050958	0.300336861917873	False	554678	24	25334	2	0.083333333	0.0000789453	0.40738666016038405	False
5410	helix	UniProtKB=Helical;transmembrane region	IPR050769	1.0049163996956266e-06	True	554678	32	25334	10	0.3125	0.000394726	3.507284024195001e-06	True
5410	helix	UniProtKB=Helical;transmembrane region	IPR016605	0.011766776860702788	True	554678	4	25334	2	0.5	0.0000789453	0.021079061860542245	True
5410	helix	UniProtKB=Helical;transmembrane region	IPR051427	1.981502550213642e-05	True	554678	14	25334	6	0.428571429	0.000236836	5.935047146701018e-05	True
5410	helix	UniProtKB=Helical;transmembrane region	IPR050841	0.009420796074221985	True	554678	29	25334	5	0.172413793	0.000197363	0.0171981272142097	True
5410	helix	UniProtKB=Helical;transmembrane region	IPR005896	1.178773306665628e-12	True	554678	18	25334	12	0.666666667	0.000473672	7.715215794853227e-12	True
5410	helix	UniProtKB=Helical;transmembrane region	IPR007626	5.3658607378387735e-06	True	554678	17	25334	7	0.411764706	0.000276309	1.7188014980256085e-05	True
5410	helix	UniProtKB=Helical;transmembrane region	IPR004688	2.345443749977308e-07	True	554678	8	25334	6	0.75	0.000236836	8.763633928220751e-07	True
5410	helix	UniProtKB=Helical;transmembrane region	IPR050045	8.28234494702004e-12	True	554678	10	25334	9	0.9	0.000355254	4.991286361683979e-11	True
5410	helix	UniProtKB=Helical;transmembrane region	IPR003372	0.3770293185644336	False	554678	233	25334	12	0.051502146	0.000473672	0.4997978721635445	False
5410	helix	UniProtKB=Helical;transmembrane region	IPR004671	5.496483576798518e-22	True	554678	126	25334	39	0.30952381	0.001539433	6.734802679501075e-21	True
5410	helix	UniProtKB=Helical;transmembrane region	IPR044839	3.86091849591099e-06	True	554678	7	25334	5	0.714285714	0.000197363	1.2582582952777973e-05	True
5410	helix	UniProtKB=Helical;transmembrane region	IPR012809	0.0017166093227156526	True	554678	6	25334	3	0.5	0.000118418	0.0036095688238835756	True
5410	helix	UniProtKB=Helical;transmembrane region	IPR051784	0.00650062910433891	True	554678	9	25334	3	0.333333333	0.000118418	0.012243079161233909	True
5410	helix	UniProtKB=Helical;transmembrane region	IPR005981	0.048607878580881274	True	554678	8	25334	2	0.25	0.0000789453	0.07735705892368307	False
5410	helix	UniProtKB=Helical;transmembrane region	IPR044523	0.00036801336504053083	True	554678	4	25334	3	0.75	0.000118418	0.0008871207860064439	True
5410	helix	UniProtKB=Helical;transmembrane region	IPR026255	0.00290190865558382	True	554678	7	25334	3	0.428571429	0.000118418	0.005835910867384226	True
5410	helix	UniProtKB=Helical;transmembrane region	IPR053490	0.08926071531377472	False	554678	2	25334	1	0.5	0.0000394726	0.13515999056544842	False
5410	helix	UniProtKB=Helical;transmembrane region	IPR052734	0.006067395112585799	True	554678	3	25334	2	0.666666667	0.0000789453	0.011484025716942828	True
5410	helix	UniProtKB=Helical;transmembrane region	IPR011399	0.13085737541105247	False	554678	3	25334	1	0.333333333	0.0000394726	0.1918949980254069	False
5410	helix	UniProtKB=Helical;transmembrane region	IPR052378	0.20843807757009958	False	554678	5	25334	1	0.2	0.0000394726	0.2928636684515162	False
5410	helix	UniProtKB=Helical;transmembrane region	IPR008358	0.0020859759184047207	True	554678	2	25334	2	1	0.0000789453	0.004308979230856771	True
5410	helix	UniProtKB=Helical;transmembrane region	IPR045016	1.1467070517033355e-06	True	554678	6	25334	5	0.833333333	0.000197363	3.978908566847829e-06	True
5410	helix	UniProtKB=Helical;transmembrane region	IPR052180	0.2445916847342602	False	554678	6	25334	1	0.166666667	0.0000394726	0.3382071708574788	False
5410	helix	UniProtKB=Helical;transmembrane region	IPR004770	0.1705542416004518	False	554678	4	25334	1	0.25	0.0000394726	0.24389568195009756	False
5410	helix	UniProtKB=Helical;transmembrane region	IPR004672	0.0456733456141052	True	554678	1	25334	1	1	0.0000394726	0.07307414830860876	False
5410	helix	UniProtKB=Helical;transmembrane region	IPR023729	1.8294427422558125e-94	True	554678	84	25334	77	0.916666667	0.003039394	1.452785954878714e-92	True
5410	helix	UniProtKB=Helical;transmembrane region	IPR052754	0.006067395112585799	True	554678	3	25334	2	0.666666667	0.0000789453	0.011484025716942828	True
5410	helix	UniProtKB=Helical;transmembrane region	IPR032688	0.000888595683400345	True	554678	5	25334	3	0.6	0.000118418	0.0019838452027800945	True
5410	helix	UniProtKB=Helical;transmembrane region	IPR021532	1.9867833798336613e-07	True	554678	5	25334	5	1	0.000197363	7.47471396305036e-07	True
5410	helix	UniProtKB=Helical;transmembrane region	IPR044394	4.350639891343582e-06	True	554678	4	25334	4	1	0.000157891	1.4094365793103003e-05	True
5410	helix	UniProtKB=Helical;transmembrane region	IPR022331	0.13085737541105247	False	554678	3	25334	1	0.333333333	0.0000394726	0.1918949980254069	False
5410	helix	UniProtKB=Helical;transmembrane region	IPR022336	9.526632117254775e-05	True	554678	3	25334	3	1	0.000118418	0.00025855646371446175	True
5410	helix	UniProtKB=Helical;transmembrane region	IPR051355	0.5040340366021687	False	554678	15	25334	1	0.066666667	0.0000394726	0.6452520209414765	False
5410	helix	UniProtKB=Helical;transmembrane region	IPR008516	0.548305482522435	False	554678	17	25334	1	0.058823529	0.0000394726	0.6949842182646456	False
5410	helix	UniProtKB=Helical;transmembrane region	IPR001860	2.7775591469925965e-05	True	554678	142	25334	19	0.133802817	0.00074998	8.169253309263036e-05	True
5410	helix	UniProtKB=Helical;transmembrane region	IPR017373	0.0456733456141052	True	554678	1	25334	1	1	0.0000394726	0.07307414830860876	False
5410	helix	UniProtKB=Helical;transmembrane region	IPR028114	0.13085737541105247	False	554678	3	25334	1	0.333333333	0.0000394726	0.1918949980254069	False
5410	helix	UniProtKB=Helical;transmembrane region	IPR019321	0.31202068365943664	False	554678	8	25334	1	0.125	0.0000394726	0.42154877978625516	False
5410	helix	UniProtKB=Helical;transmembrane region	IPR003570	0.0020859759184047207	True	554678	2	25334	2	1	0.0000789453	0.004308979230856771	True
5410	helix	UniProtKB=Helical;transmembrane region	IPR033580	3.1698366023028244e-07	True	554678	17	25334	8	0.470588235	0.000315781	1.1666746802315498e-06	True
5410	helix	UniProtKB=Helical;transmembrane region	IPR017566	0.08926071531377472	False	554678	2	25334	1	0.5	0.0000394726	0.13515999056544842	False
5410	helix	UniProtKB=Helical;transmembrane region	IPR017563	0.0456733456141052	True	554678	1	25334	1	1	0.0000394726	0.07307414830860876	False
5410	helix	UniProtKB=Helical;transmembrane region	IPR010204	1.282137801140645e-05	True	554678	19	25334	7	0.368421053	0.000276309	3.931325266596205e-05	True
5410	helix	UniProtKB=Helical;transmembrane region	IPR004338	2.2911778563124084e-34	True	554678	152	25334	55	0.361842105	0.002170996	4.791234760525298e-33	True
5410	helix	UniProtKB=Helical;transmembrane region	IPR010966	0.8226766059814747	False	554678	37	25334	1	0.027027027	0.0000394726	0.9734178965720072	False
5410	helix	UniProtKB=Helical;transmembrane region	IPR003667	3.949912224633476e-55	True	554678	392	25334	111	0.283163265	0.004381464	1.384344935264699e-53	True
5410	helix	UniProtKB=Helical;transmembrane region	IPR011292	5.829571456458336e-06	True	554678	74	25334	14	0.189189189	0.000552617	1.8573802200147977e-05	True
5410	helix	UniProtKB=Helical;transmembrane region	IPR038772	0.09447336185672424	False	554678	24	25334	3	0.125	0.000118418	0.1421973693877542	False
5410	helix	UniProtKB=Helical;transmembrane region	IPR017766	0.548305482522435	False	554678	17	25334	1	0.058823529	0.0000394726	0.6949842182646456	False
5410	helix	UniProtKB=Helical;transmembrane region	IPR010967	3.010695806794683e-10	True	554678	79	25334	20	0.253164557	0.000789453	1.5456301263442262e-09	True
5410	helix	UniProtKB=Helical;transmembrane region	IPR050133	1.3030294332128283e-07	True	554678	210	25334	29	0.138095238	0.001144707	4.999727920037112e-07	True
5410	helix	UniProtKB=Helical;transmembrane region	IPR024883	0.1705542416004518	False	554678	4	25334	1	0.25	0.0000394726	0.24389568195009756	False
5410	helix	UniProtKB=Helical;transmembrane region	IPR009495	0.08926071531377472	False	554678	2	25334	1	0.5	0.0000394726	0.13515999056544842	False
5410	helix	UniProtKB=Helical;transmembrane region	IPR010205	0.013509600722854048	True	554678	56	25334	7	0.125	0.000276309	0.02389076254681462	True
5410	helix	UniProtKB=Helical;transmembrane region	IPR045835	6.600729489125714e-06	True	554678	12	25334	6	0.5	0.000236836	2.092983393986867e-05	True
5410	helix	UniProtKB=Helical;transmembrane region	IPR045833	0.00026251554828799476	True	554678	8	25334	4	0.5	0.000157891	0.0006537877301249444	True
5410	helix	UniProtKB=Helical;transmembrane region	IPR022068	0.00026251554828799476	True	554678	8	25334	4	0.5	0.000157891	0.0006537877301249444	True
5410	helix	UniProtKB=Helical;transmembrane region	IPR045836	1.981502550213642e-05	True	554678	14	25334	6	0.428571429	0.000236836	5.935047146701018e-05	True
5410	helix	UniProtKB=Helical;transmembrane region	IPR050301	6.723279337589885e-06	True	554678	85	25334	15	0.176470588	0.00059209	2.1302269153722297e-05	True
5410	helix	UniProtKB=Helical;transmembrane region	IPR016833	0.5266870740511262	False	554678	16	25334	1	0.0625	0.0000394726	0.671033988436178	False
5410	helix	UniProtKB=Helical;transmembrane region	IPR004293	0.34344345394437337	False	554678	9	25334	1	0.111111111	0.0000394726	0.4597444805974664	False
5410	helix	UniProtKB=Helical;transmembrane region	IPR044323	0.1705542416004518	False	554678	4	25334	1	0.25	0.0000394726	0.24389568195009756	False
5410	helix	UniProtKB=Helical;transmembrane region	IPR007826	0.7543860282029706	False	554678	137	25334	5	0.03649635	0.000197363	0.909161607517306	False
5410	helix	UniProtKB=Helical;transmembrane region	IPR020777	0.0005677835531551375	True	554678	16	25334	5	0.3125	0.000197363	0.0013170604994338158	True
5410	helix	UniProtKB=Helical;transmembrane region	IPR020461	0.00036801336504053083	True	554678	4	25334	3	0.75	0.000118418	0.0008871207860064439	True
5410	helix	UniProtKB=Helical;transmembrane region	IPR020446	0.048607878580881274	True	554678	8	25334	2	0.25	0.0000789453	0.07735705892368307	False
5410	helix	UniProtKB=Helical;transmembrane region	IPR017232	0.0020859759184047207	True	554678	2	25334	2	1	0.0000789453	0.004308979230856771	True
5410	helix	UniProtKB=Helical;transmembrane region	IPR010217	0.0456733456141052	True	554678	1	25334	1	1	0.0000394726	0.07307414830860876	False
5410	helix	UniProtKB=Helical;transmembrane region	IPR050290	2.184522733173219e-112	True	554678	90	25334	87	0.966666667	0.00343412	2.2841005610936986e-110	True
5410	helix	UniProtKB=Helical;transmembrane region	IPR029476	0.08926071531377472	False	554678	2	25334	1	0.5	0.0000394726	0.13515999056544842	False
5410	helix	UniProtKB=Helical;transmembrane region	IPR017588	0.0017166093227156526	True	554678	6	25334	3	0.5	0.000118418	0.0036095688238835756	True
5410	helix	UniProtKB=Helical;transmembrane region	IPR006042	2.891653671551907e-08	True	554678	29	25334	11	0.379310345	0.000434199	1.2021729164003238e-07	True
5410	helix	UniProtKB=Helical;transmembrane region	IPR018270	1.6406411616682008e-11	True	554678	21	25334	12	0.571428571	0.000473672	9.592322765820556e-11	True
5410	helix	UniProtKB=Helical;transmembrane region	IPR008276	1.6406411616682008e-11	True	554678	21	25334	12	0.571428571	0.000473672	9.592322765820556e-11	True
5410	helix	UniProtKB=Helical;transmembrane region	IPR007262	0.5886252651473584	False	554678	19	25334	1	0.052631579	0.0000394726	0.7381052570261748	False
5410	helix	UniProtKB=Helical;transmembrane region	IPR050584	0.0031342908815947036	True	554678	43	25334	7	0.162790698	0.000276309	0.006256225232753896	True
5410	helix	UniProtKB=Helical;transmembrane region	IPR026845	0.7169864030281653	False	554678	27	25334	1	0.037037037	0.0000394726	0.8717926542101356	False
5410	helix	UniProtKB=Helical;transmembrane region	IPR047132	0.6253460966074624	False	554678	21	25334	1	0.047619048	0.0000394726	0.7768767168825826	False
5410	helix	UniProtKB=Helical;transmembrane region	IPR016935	0.011766776860702788	True	554678	4	25334	2	0.5	0.0000789453	0.021079061860542245	True
5410	helix	UniProtKB=Helical;transmembrane region	IPR044819	0.13085737541105247	False	554678	3	25334	1	0.333333333	0.0000394726	0.1918949980254069	False
5410	helix	UniProtKB=Helical;transmembrane region	IPR039205	0.31202068365943664	False	554678	8	25334	1	0.125	0.0000394726	0.42154877978625516	False
5410	helix	UniProtKB=Helical;transmembrane region	IPR006733	0.027670041806718414	True	554678	6	25334	2	0.333333333	0.0000789453	0.046075118055593355	True
5410	helix	UniProtKB=Helical;transmembrane region	IPR029454	0.00045537535118164843	True	554678	9	25334	4	0.444444444	0.000157891	0.001076006503065187	True
5410	helix	UniProtKB=Helical;transmembrane region	IPR052728	0.13085737541105247	False	554678	3	25334	1	0.333333333	0.0000394726	0.1918949980254069	False
5410	helix	UniProtKB=Helical;transmembrane region	IPR005899	0.35125843883955954	False	554678	27	25334	2	0.074074074	0.0000789453	0.4688054070971124	False
5410	helix	UniProtKB=Helical;transmembrane region	IPR023424	0.6587892086026622	False	554678	23	25334	1	0.043478261	0.0000394726	0.8110747935824593	False
5410	helix	UniProtKB=Helical;transmembrane region	IPR035113	0.13085737541105247	False	554678	3	25334	1	0.333333333	0.0000394726	0.1918949980254069	False
5410	helix	UniProtKB=Helical;transmembrane region	IPR050956	0.0005984587948090301	True	554678	24	25334	6	0.25	0.000236836	0.001380305606336195	True
5410	helix	UniProtKB=Helical;transmembrane region	IPR039454	0.0020859759184047207	True	554678	2	25334	2	1	0.0000789453	0.004308979230856771	True
5410	helix	UniProtKB=Helical;transmembrane region	IPR012446	0.1642384746794242	False	554678	16	25334	2	0.125	0.0000789453	0.23583201439720022	False
5410	helix	UniProtKB=Helical;transmembrane region	IPR020881	0.00022175547997581272	True	554678	37	25334	8	0.216216216	0.000315781	0.0005601703256002663	True
5410	helix	UniProtKB=Helical;transmembrane region	IPR026609	0.019018897644308145	True	554678	5	25334	2	0.4	0.0000789453	0.032662210339876034	True
5410	helix	UniProtKB=Helical;transmembrane region	IPR007203	0.642458441740765	False	554678	22	25334	1	0.045454545	0.0000394726	0.7944147106062264	False
5410	helix	UniProtKB=Helical;transmembrane region	IPR005497	0.9937517630438077	False	554678	154	25334	2	0.012987013	0.0000789453	1.0	False
5410	helix	UniProtKB=Helical;transmembrane region	IPR006727	0.27909408299809924	False	554678	7	25334	1	0.142857143	0.0000394726	0.38125132927350586	False
5410	helix	UniProtKB=Helical;transmembrane region	IPR023725	1.5687394482610403e-12	True	554678	61	25334	20	0.327868852	0.000789453	1.0156333259716858e-11	True
5410	helix	UniProtKB=Helical;transmembrane region	IPR000648	0.8229085733452938	False	554678	68	25334	2	0.029411765	0.0000789453	0.9735087563420141	False
5410	helix	UniProtKB=Helical;transmembrane region	IPR005178	0.44854490121259155	False	554678	33	25334	2	0.060606061	0.0000789453	0.5831409051408545	False
5410	helix	UniProtKB=Helical;transmembrane region	IPR029387	0.1705542416004518	False	554678	4	25334	1	0.25	0.0000394726	0.24389568195009756	False
5410	helix	UniProtKB=Helical;transmembrane region	IPR052678	0.1705542416004518	False	554678	4	25334	1	0.25	0.0000394726	0.24389568195009756	False
5410	helix	UniProtKB=Helical;transmembrane region	IPR008814	0.48029685617950546	False	554678	14	25334	1	0.071428571	0.0000394726	0.6190328355916029	False
5410	helix	UniProtKB=Helical;transmembrane region	IPR047164	6.102247399580295e-08	True	554678	7	25334	6	0.857142857	0.000236836	2.4298603022067266e-07	True
5410	helix	UniProtKB=Helical;transmembrane region	IPR004648	0.03414131835986244	True	554678	16	25334	3	0.1875	0.000118418	0.055863981164805815	False
5410	helix	UniProtKB=Helical;transmembrane region	IPR021086	0.0020859759184047207	True	554678	2	25334	2	1	0.0000789453	0.004308979230856771	True
5410	helix	UniProtKB=Helical;transmembrane region	IPR014412	1.2598885940770847e-19	True	554678	59	25334	26	0.440677966	0.001026289	1.3430605089112305e-18	True
5410	helix	UniProtKB=Helical;transmembrane region	IPR008447	6.102247399580295e-08	True	554678	7	25334	6	0.857142857	0.000236836	2.4298603022067266e-07	True
5410	helix	UniProtKB=Helical;transmembrane region	IPR011851	6.492075575074953e-27	True	554678	25	25334	22	0.88	0.000868398	9.921567873381903e-26	True
5410	helix	UniProtKB=Helical;transmembrane region	IPR009896	0.13085737541105247	False	554678	3	25334	1	0.333333333	0.0000394726	0.1918949980254069	False
5410	helix	UniProtKB=Helical;transmembrane region	IPR013875	0.14797633015325257	False	554678	15	25334	2	0.133333333	0.0000789453	0.2146674776775188	False
5410	helix	UniProtKB=Helical;transmembrane region	IPR050759	0.44854490121259155	False	554678	33	25334	2	0.060606061	0.0000789453	0.5831409051408545	False
5410	helix	UniProtKB=Helical;transmembrane region	IPR051378	0.0004056056186783248	True	554678	15	25334	5	0.333333333	0.000197363	0.0009686208027325736	True
5410	helix	UniProtKB=Helical;transmembrane region	IPR013233	0.5266870740511262	False	554678	16	25334	1	0.0625	0.0000394726	0.671033988436178	False
5410	helix	UniProtKB=Helical;transmembrane region	IPR042322	0.4554236493479626	False	554678	13	25334	1	0.076923077	0.0000394726	0.5904518378104445	False
5410	helix	UniProtKB=Helical;transmembrane region	IPR052684	0.00036801336504053083	True	554678	4	25334	3	0.75	0.000118418	0.0008871207860064439	True
5410	helix	UniProtKB=Helical;transmembrane region	IPR004004	4.7048356087499054e-05	True	554678	67	25334	12	0.179104478	0.000473672	0.00013397996455511818	True
5410	helix	UniProtKB=Helical;transmembrane region	IPR031627	6.761399428322625e-07	True	554678	9	25334	6	0.666666667	0.000236836	2.4032656834890646e-06	True
5410	helix	UniProtKB=Helical;transmembrane region	IPR050396	0.9498193945231622	False	554678	64	25334	1	0.015625	0.0000394726	1.0	False
5410	helix	UniProtKB=Helical;transmembrane region	IPR051838	0.34344345394437337	False	554678	9	25334	1	0.111111111	0.0000394726	0.4597444805974664	False
5410	helix	UniProtKB=Helical;transmembrane region	IPR028266	0.019018897644308145	True	554678	5	25334	2	0.4	0.0000789453	0.032662210339876034	True
5410	helix	UniProtKB=Helical;transmembrane region	IPR022570	2.0064969013564797e-20	True	554678	23	25334	18	0.782608696	0.000710508	2.2298951834649913e-19	True
5410	helix	UniProtKB=Helical;transmembrane region	IPR050788	0.0029463919716011836	True	554678	32	25334	6	0.1875	0.000236836	0.005918728797259054	True
5410	helix	UniProtKB=Helical;transmembrane region	IPR000992	0.0040453511788325755	True	554678	34	25334	6	0.176470588	0.000236836	0.007918412050048724	True
5410	helix	UniProtKB=Helical;transmembrane region	IPR050515	0.07717757225930623	False	554678	50	25334	5	0.1	0.000197363	0.11833642907705184	False
5410	helix	UniProtKB=Helical;transmembrane region	IPR043760	2.0958486103970676e-05	True	554678	5	25334	4	0.8	0.000157891	6.259607834956441e-05	True
5410	helix	UniProtKB=Helical;transmembrane region	IPR039797	0.00018770951214319573	True	554678	13	25334	5	0.384615385	0.000197363	0.0004815357286568548	True
5410	helix	UniProtKB=Helical;transmembrane region	IPR050754	0.1899720033316334	False	554678	33	25334	3	0.090909091	0.000118418	0.2692396617871912	False
5410	helix	UniProtKB=Helical;transmembrane region	IPR011849	0.08926071531377472	False	554678	2	25334	1	0.5	0.0000394726	0.13515999056544842	False
5410	helix	UniProtKB=Helical;transmembrane region	IPR024379	0.0020859759184047207	True	554678	2	25334	2	1	0.0000789453	0.004308979230856771	True
5410	helix	UniProtKB=Helical;transmembrane region	IPR003683	0.5028484745926118	False	554678	168	25334	8	0.047619048	0.000315781	0.6438990258689602	False
5410	helix	UniProtKB=Helical;transmembrane region	IPR042379	0.08926071531377472	False	554678	2	25334	1	0.5	0.0000394726	0.13515999056544842	False
5410	helix	UniProtKB=Helical;transmembrane region	IPR050706	0.0008993534152050981	True	554678	35	25334	7	0.2	0.000276309	0.002004296145751042	True
5410	helix	UniProtKB=Helical;transmembrane region	IPR050659	0.25047979664330194	False	554678	38	25334	3	0.078947368	0.000118418	0.34566322134662447	False
5410	helix	UniProtKB=Helical;transmembrane region	IPR007802	2.805587010984006e-05	True	554678	130	25334	18	0.138461538	0.000710508	8.242027681296258e-05	True
5410	helix	UniProtKB=Helical;transmembrane region	IPR004768	5.56861324394804e-07	True	554678	13	25334	7	0.538461538	0.000276309	1.996838821715235e-06	True
5410	helix	UniProtKB=Helical;transmembrane region	IPR012595	0.3006421116936213	False	554678	42	25334	3	0.071428571	0.000118418	0.40775662905846577	False
5410	helix	UniProtKB=Helical;transmembrane region	IPR004779	6.600729489125714e-06	True	554678	12	25334	6	0.5	0.000236836	2.092983393986867e-05	True
5410	helix	UniProtKB=Helical;transmembrane region	IPR024960	0.011922616929384509	True	554678	11	25334	3	0.272727273	0.000118418	0.0213186653289137	True
5410	helix	UniProtKB=Helical;transmembrane region	IPR005344	0.37343107456025565	False	554678	10	25334	1	0.1	0.0000394726	0.4956039446274093	False
5410	helix	UniProtKB=Helical;transmembrane region	IPR051645	0.40204908956086854	False	554678	11	25334	1	0.090909091	0.0000394726	0.5293294781448287	False
5410	helix	UniProtKB=Helical;transmembrane region	IPR052722	0.006067395112585799	True	554678	3	25334	2	0.666666667	0.0000789453	0.011484025716942828	True
5410	helix	UniProtKB=Helical;transmembrane region	IPR026037	0.13085737541105247	False	554678	3	25334	1	0.333333333	0.0000394726	0.1918949980254069	False
5410	helix	UniProtKB=Helical;transmembrane region	IPR006435	0.0020859759184047207	True	554678	2	25334	2	1	0.0000789453	0.004308979230856771	True
5410	helix	UniProtKB=Helical;transmembrane region	IPR015510	0.8385056501854986	False	554678	39	25334	1	0.025641026	0.0000394726	0.9876765295604065	False
5410	helix	UniProtKB=Helical;transmembrane region	IPR004570	0.11193679716954844	False	554678	56	25334	5	0.089285714	0.000197363	0.16597388254388137	False
5410	helix	UniProtKB=Helical;transmembrane region	IPR023762	0.7169864030281653	False	554678	27	25334	1	0.037037037	0.0000394726	0.8717926542101356	False
5410	helix	UniProtKB=Helical;transmembrane region	IPR004900	0.019018897644308145	True	554678	5	25334	2	0.4	0.0000789453	0.032662210339876034	True
5410	helix	UniProtKB=Helical;transmembrane region	IPR015664	1.6334013433236943e-10	True	554678	9	25334	8	0.888888889	0.000315781	8.68770099816973e-10	True
5410	helix	UniProtKB=Helical;transmembrane region	IPR007977	0.2445916847342602	False	554678	6	25334	1	0.166666667	0.0000394726	0.3382071708574788	False
5410	helix	UniProtKB=Helical;transmembrane region	IPR050248	0.7252524724997844	False	554678	107	25334	4	0.037383178	0.000157891	0.8797121783115618	False
5410	helix	UniProtKB=Helical;transmembrane region	IPR017219	2.0958486103970676e-05	True	554678	5	25334	4	0.8	0.000157891	6.259607834956441e-05	True
5410	helix	UniProtKB=Helical;transmembrane region	IPR034334	2.0958486103970676e-05	True	554678	5	25334	4	0.8	0.000157891	6.259607834956441e-05	True
5410	helix	UniProtKB=Helical;transmembrane region	IPR005281	0.6253460966074624	False	554678	21	25334	1	0.047619048	0.0000394726	0.7768767168825826	False
5410	helix	UniProtKB=Helical;transmembrane region	IPR027290	4.1428212057226777e-10	True	554678	7	25334	7	1	0.000276309	2.1007765233749214e-09	True
5410	helix	UniProtKB=Helical;transmembrane region	IPR040079	0.9999995169670995	False	554678	311	25334	1	0.003215434	0.0000394726	1.0	False
5410	helix	UniProtKB=Helical;transmembrane region	IPR051107	0.06076786956303682	False	554678	20	25334	3	0.15	0.000118418	0.09506913458945424	False
5410	helix	UniProtKB=Helical;transmembrane region	IPR014024	0.0027225246178342374	True	554678	22	25334	5	0.227272727	0.000197363	0.005499841632581899	True
5410	helix	UniProtKB=Helical;transmembrane region	IPR051511	0.4554236493479626	False	554678	13	25334	1	0.076923077	0.0000394726	0.5904518378104445	False
5410	helix	UniProtKB=Helical;transmembrane region	IPR008733	0.00020961188341348287	True	554678	28	25334	7	0.25	0.000276309	0.0005324965177543975	True
5410	helix	UniProtKB=Helical;transmembrane region	IPR027288	2.0958486103970676e-05	True	554678	5	25334	4	0.8	0.000157891	6.259607834956441e-05	True
5410	helix	UniProtKB=Helical;transmembrane region	IPR006966	0.548305482522435	False	554678	17	25334	1	0.058823529	0.0000394726	0.6949842182646456	False
5410	helix	UniProtKB=Helical;transmembrane region	IPR005870	0.5248884059240284	False	554678	127	25334	6	0.047244094	0.000236836	0.6690141029184056	False
5410	helix	UniProtKB=Helical;transmembrane region	IPR010573	0.000888595683400345	True	554678	5	25334	3	0.6	0.000118418	0.0019838452027800945	True
5410	helix	UniProtKB=Helical;transmembrane region	IPR023829	0.0020859759184047207	True	554678	2	25334	2	1	0.0000789453	0.004308979230856771	True
5410	helix	UniProtKB=Helical;transmembrane region	IPR013078	0.9999999999752275	False	554678	656	25334	3	0.004573171	0.000118418	1.0	False
5410	helix	UniProtKB=Helical;transmembrane region	IPR051021	0.07680191627261274	False	554678	22	25334	3	0.136363636	0.000118418	0.11780362389639022	False
5410	helix	UniProtKB=Helical;transmembrane region	IPR007217	0.0007314540987714774	True	554678	10	25334	4	0.4	0.000157891	0.0016595939561095346	True
5410	helix	UniProtKB=Helical;transmembrane region	IPR051496	0.0022301974586079946	True	554678	13	25334	4	0.307692308	0.000157891	0.00458425417974353	True
5410	helix	UniProtKB=Helical;transmembrane region	IPR001087	0.9200844047826203	False	554678	152	25334	4	0.026315789	0.000157891	1.0	False
5410	helix	UniProtKB=Helical;transmembrane region	IPR038885	6.0582044210307206e-05	True	554678	6	25334	4	0.666666667	0.000157891	0.00017001183375234277	True
5410	helix	UniProtKB=Helical;transmembrane region	IPR033682	0.5040340366021687	False	554678	15	25334	1	0.066666667	0.0000394726	0.6452520209414765	False
5410	helix	UniProtKB=Helical;transmembrane region	IPR017661	4.350639891343582e-06	True	554678	4	25334	4	1	0.000157891	1.4094365793103003e-05	True
5410	helix	UniProtKB=Helical;transmembrane region	IPR051542	0.4293600498012481	False	554678	12	25334	1	0.083333333	0.0000394726	0.5611646400891938	False
5410	helix	UniProtKB=Helical;transmembrane region	IPR044566	0.27909408299809924	False	554678	7	25334	1	0.142857143	0.0000394726	0.38125132927350586	False
5410	helix	UniProtKB=Helical;transmembrane region	IPR052486	0.019018897644308145	True	554678	5	25334	2	0.4	0.0000789453	0.032662210339876034	True
5410	helix	UniProtKB=Helical;transmembrane region	IPR004738	1.3258616092293624e-06	True	554678	26	25334	9	0.346153846	0.000355254	4.558943713620392e-06	True
5410	helix	UniProtKB=Helical;transmembrane region	IPR047818	4.350639891343582e-06	True	554678	4	25334	4	1	0.000157891	1.4094365793103003e-05	True
5410	helix	UniProtKB=Helical;transmembrane region	IPR025654	0.7034409228883833	False	554678	26	25334	1	0.038461538	0.0000394726	0.857733067004912	False
5410	helix	UniProtKB=Helical;transmembrane region	IPR025655	0.07355486844517226	False	554678	10	25334	2	0.2	0.0000789453	0.11326619224123421	False
5410	helix	UniProtKB=Helical;transmembrane region	IPR021766	0.1705542416004518	False	554678	4	25334	1	0.25	0.0000394726	0.24389568195009756	False
5410	helix	UniProtKB=Helical;transmembrane region	IPR014310	0.20843807757009958	False	554678	5	25334	1	0.2	0.0000394726	0.2928636684515162	False
5410	helix	UniProtKB=Helical;transmembrane region	IPR039606	0.00650062910433891	True	554678	9	25334	3	0.333333333	0.000118418	0.012243079161233909	True
5410	helix	UniProtKB=Helical;transmembrane region	IPR015679	0.8226766059814747	False	554678	37	25334	1	0.027027027	0.0000394726	0.9734178965720072	False
5410	helix	UniProtKB=Helical;transmembrane region	IPR047281	1.8916660990631542e-11	True	554678	8	25334	8	1	0.000315781	1.09781380873938e-10	True
5410	helix	UniProtKB=Helical;transmembrane region	IPR000272	3.343263244501369e-05	True	554678	37	25334	9	0.243243243	0.000355254	9.71241582050444e-05	True
5410	helix	UniProtKB=Helical;transmembrane region	IPR050444	0.28310593416545776	False	554678	59	25334	4	0.06779661	0.000157891	0.38610110391021724	False
5410	helix	UniProtKB=Helical;transmembrane region	IPR031152	1.9867833798336613e-07	True	554678	5	25334	5	1	0.000197363	7.47471396305036e-07	True
5410	helix	UniProtKB=Helical;transmembrane region	IPR003737	0.9239475125078869	False	554678	91	25334	2	0.021978022	0.0000789453	1.0	False
5410	helix	UniProtKB=Helical;transmembrane region	IPR033562	0.0016017396288659598	True	554678	12	25334	4	0.333333333	0.000157891	0.003385047519518477	True
5410	helix	UniProtKB=Helical;transmembrane region	IPR031982	0.0456733456141052	True	554678	1	25334	1	1	0.0000394726	0.07307414830860876	False
5410	helix	UniProtKB=Helical;transmembrane region	IPR045033	0.20843807757009958	False	554678	5	25334	1	0.2	0.0000394726	0.2928636684515162	False
5410	helix	UniProtKB=Helical;transmembrane region	IPR007720	0.011766776860702788	True	554678	4	25334	2	0.5	0.0000789453	0.021079061860542245	True
5410	helix	UniProtKB=Helical;transmembrane region	IPR001461	0.9942217410379154	False	554678	267	25334	5	0.018726592	0.000197363	1.0	False
5410	helix	UniProtKB=Helical;transmembrane region	IPR007663	0.13085737541105247	False	554678	3	25334	1	0.333333333	0.0000394726	0.1918949980254069	False
5410	helix	UniProtKB=Helical;transmembrane region	IPR052387	0.20843807757009958	False	554678	5	25334	1	0.2	0.0000394726	0.2928636684515162	False
5410	helix	UniProtKB=Helical;transmembrane region	IPR045221	0.1899720033316334	False	554678	33	25334	3	0.090909091	0.000118418	0.2692396617871912	False
5410	helix	UniProtKB=Helical;transmembrane region	IPR039507	0.31202068365943664	False	554678	8	25334	1	0.125	0.0000394726	0.42154877978625516	False
5410	helix	UniProtKB=Helical;transmembrane region	IPR008873	0.31202068365943664	False	554678	8	25334	1	0.125	0.0000394726	0.42154877978625516	False
5410	helix	UniProtKB=Helical;transmembrane region	IPR012136	0.00290190865558382	True	554678	7	25334	3	0.428571429	0.000118418	0.005835910867384226	True
5410	helix	UniProtKB=Helical;transmembrane region	IPR008390	0.0456733456141052	True	554678	1	25334	1	1	0.0000394726	0.07307414830860876	False
5410	helix	UniProtKB=Helical;transmembrane region	IPR024354	4.249158989632815e-11	True	554678	18	25334	11	0.611111111	0.000434199	2.395067288541012e-10	True
5410	helix	UniProtKB=Helical;transmembrane region	IPR045219	0.011922616929384509	True	554678	11	25334	3	0.272727273	0.000118418	0.0213186653289137	True
5410	helix	UniProtKB=Helical;transmembrane region	IPR043445	0.019018897644308145	True	554678	5	25334	2	0.4	0.0000789453	0.032662210339876034	True
5410	helix	UniProtKB=Helical;transmembrane region	IPR000936	1.0607053034227273e-11	True	554678	35	25334	15	0.428571429	0.00059209	6.328421037586761e-11	True
5410	helix	UniProtKB=Helical;transmembrane region	IPR050767	0.056535597288748164	False	554678	32	25334	4	0.125	0.000157891	0.08892467584078265	False
5410	helix	UniProtKB=Helical;transmembrane region	IPR006916	0.5040340366021687	False	554678	15	25334	1	0.066666667	0.0000394726	0.6452520209414765	False
5410	helix	UniProtKB=Helical;transmembrane region	IPR027005	0.010887509933212709	True	554678	30	25334	5	0.166666667	0.000197363	0.019632881162980724	True
5410	helix	UniProtKB=Helical;transmembrane region	IPR003936	0.027670041806718414	True	554678	6	25334	2	0.333333333	0.0000789453	0.046075118055593355	True
5410	helix	UniProtKB=Helical;transmembrane region	IPR004895	1.902249007129881e-11	True	554678	42	25334	16	0.380952381	0.000631562	1.1024257871805365e-10	True
5410	helix	UniProtKB=Helical;transmembrane region	IPR005984	3.181840337846188e-09	True	554678	8	25334	7	0.875	0.000276309	1.4709856565569684e-08	True
5410	helix	UniProtKB=Helical;transmembrane region	IPR001952	0.7169864030281653	False	554678	27	25334	1	0.037037037	0.0000394726	0.8717926542101356	False
5410	helix	UniProtKB=Helical;transmembrane region	IPR001213	1.1467070517033355e-06	True	554678	6	25334	5	0.833333333	0.000197363	3.978908566847829e-06	True
5410	helix	UniProtKB=Helical;transmembrane region	IPR045260	0.008973132678879767	True	554678	10	25334	3	0.3	0.000118418	0.01644790295425923	True
5410	helix	UniProtKB=Helical;transmembrane region	IPR019178	1.178118791749709e-05	True	554678	13	25334	6	0.461538462	0.000236836	3.629230660467371e-05	True
5410	helix	UniProtKB=Helical;transmembrane region	IPR051789	1.3746591049546971e-08	True	554678	9	25334	7	0.777777778	0.000276309	5.931171867216845e-08	True
5410	helix	UniProtKB=Helical;transmembrane region	IPR027566	0.13085737541105247	False	554678	3	25334	1	0.333333333	0.0000394726	0.1918949980254069	False
5410	helix	UniProtKB=Helical;transmembrane region	IPR052029	0.03757729506429091	True	554678	7	25334	2	0.285714286	0.0000789453	0.06105702164875137	False
5410	helix	UniProtKB=Helical;transmembrane region	IPR008795	6.102247399580295e-08	True	554678	7	25334	6	0.857142857	0.000236836	2.4298603022067266e-07	True
5410	helix	UniProtKB=Helical;transmembrane region	IPR026777	2.1056439983007757e-12	True	554678	32	25334	15	0.46875	0.00059209	1.3417732476729219e-11	True
5410	helix	UniProtKB=Helical;transmembrane region	IPR007163	0.08926071531377472	False	554678	2	25334	1	0.5	0.0000394726	0.13515999056544842	False
5410	helix	UniProtKB=Helical;transmembrane region	IPR004696	0.5886252651473584	False	554678	19	25334	1	0.052631579	0.0000394726	0.7381052570261748	False
5410	helix	UniProtKB=Helical;transmembrane region	IPR051800	0.00045537535118164843	True	554678	9	25334	4	0.444444444	0.000157891	0.001076006503065187	True
5410	helix	UniProtKB=Helical;transmembrane region	IPR005219	6.0582044210307206e-05	True	554678	6	25334	4	0.666666667	0.000157891	0.00017001183375234277	True
5410	helix	UniProtKB=Helical;transmembrane region	IPR007498	6.0582044210307206e-05	True	554678	6	25334	4	0.666666667	0.000157891	0.00017001183375234277	True
5410	helix	UniProtKB=Helical;transmembrane region	IPR020948	3.2746796362774125e-46	True	554678	73	25334	48	0.657534247	0.001894687	9.489008174681915e-45	True
5410	helix	UniProtKB=Helical;transmembrane region	IPR009315	1.717246328214276e-45	True	554678	71	25334	47	0.661971831	0.001855214	4.896884018205573e-44	True
5410	helix	UniProtKB=Helical;transmembrane region	IPR001314	0.9999999999985435	False	554678	778	25334	4	0.005141388	0.000157891	1.0	False
5410	helix	UniProtKB=Helical;transmembrane region	IPR020946	0.19522359626305902	False	554678	122	25334	8	0.06557377	0.000315781	0.2759966718098706	False
5410	helix	UniProtKB=Helical;transmembrane region	IPR050775	0.7759798227292455	False	554678	32	25334	1	0.03125	0.0000394726	0.9297720540008336	False
5410	helix	UniProtKB=Helical;transmembrane region	IPR052836	9.526632117254775e-05	True	554678	3	25334	3	1	0.000118418	0.00025855646371446175	True
5410	helix	UniProtKB=Helical;transmembrane region	IPR051154	0.0013476780835002726	True	554678	19	25334	5	0.263157895	0.000197363	0.0028979120674683667	True
5410	helix	UniProtKB=Helical;transmembrane region	IPR004928	0.08725092432927167	False	554678	11	25334	2	0.181818182	0.0000789453	0.13238902825430263	False
5410	helix	UniProtKB=Helical;transmembrane region	IPR050429	2.125850852708612e-19	True	554678	60	25334	26	0.433333333	0.001026289	2.237672034306624e-18	True
5410	helix	UniProtKB=Helical;transmembrane region	IPR005867	1.02789105581359e-207	True	554678	227	25334	187	0.823788546	0.007381385	4.960365029728121e-205	True
5410	helix	UniProtKB=Helical;transmembrane region	IPR027834	0.011766776860702788	True	554678	4	25334	2	0.5	0.0000789453	0.021079061860542245	True
5410	helix	UniProtKB=Helical;transmembrane region	IPR000549	0.36796261229746835	False	554678	28	25334	2	0.071428571	0.0000789453	0.48901884297175463	False
5410	helix	UniProtKB=Helical;transmembrane region	IPR017492	0.5689365145938489	False	554678	18	25334	1	0.055555556	0.0000394726	0.7171435049838277	False
5410	helix	UniProtKB=Helical;transmembrane region	IPR016370	0.37343107456025565	False	554678	10	25334	1	0.1	0.0000394726	0.4956039446274093	False
5410	helix	UniProtKB=Helical;transmembrane region	IPR017493	0.1705542416004518	False	554678	4	25334	1	0.25	0.0000394726	0.24389568195009756	False
5410	helix	UniProtKB=Helical;transmembrane region	IPR022980	3.343263244501369e-05	True	554678	37	25334	9	0.243243243	0.000355254	9.71241582050444e-05	True
5410	helix	UniProtKB=Helical;transmembrane region	IPR002031	8.637268217571011e-13	True	554678	9	25334	9	1	0.000355254	5.715812464444276e-12	True
5410	helix	UniProtKB=Helical;transmembrane region	IPR050303	0.7509608411466604	False	554678	85	25334	3	0.035294118	0.000118418	0.9056426061002641	False
5410	helix	UniProtKB=Helical;transmembrane region	IPR004700	0.06063852129024079	False	554678	9	25334	2	0.222222222	0.0000789453	0.09489043734455614	False
5410	helix	UniProtKB=Helical;transmembrane region	IPR010284	0.0037106220179246173	True	554678	68	25334	9	0.132352941	0.000355254	0.007316142691738213	True
5410	helix	UniProtKB=Helical;transmembrane region	IPR004277	9.153309735284111e-08	True	554678	20	25334	9	0.45	0.000355254	3.5633440039903737e-07	True
5410	helix	UniProtKB=Helical;transmembrane region	IPR048028	0.0020859759184047207	True	554678	2	25334	2	1	0.0000789453	0.004308979230856771	True
5410	helix	UniProtKB=Helical;transmembrane region	IPR001493	1.8916660990631542e-11	True	554678	8	25334	8	1	0.000315781	1.09781380873938e-10	True
5410	helix	UniProtKB=Helical;transmembrane region	IPR051408	4.431817863209677e-08	True	554678	14	25334	8	0.571428571	0.000315781	1.7972210319874538e-07	True
5410	helix	UniProtKB=Helical;transmembrane region	IPR005672	5.702132644801559e-10	True	554678	17	25334	10	0.588235294	0.000394726	2.846982025241749e-09	True
5410	helix	UniProtKB=Helical;transmembrane region	IPR051124	7.852703250346352e-14	True	554678	19	25334	13	0.684210526	0.000513144	5.675568414867264e-13	True
5410	helix	UniProtKB=Helical;transmembrane region	IPR004703	0.003956892617737942	True	554678	15	25334	4	0.266666667	0.000157891	0.007762215708999054	True
5410	helix	UniProtKB=Helical;transmembrane region	IPR013853	9.526632117254775e-05	True	554678	3	25334	3	1	0.000118418	0.00025855646371446175	True
5410	helix	UniProtKB=Helical;transmembrane region	IPR004702	0.006067395112585799	True	554678	3	25334	2	0.666666667	0.0000789453	0.011484025716942828	True
5410	helix	UniProtKB=Helical;transmembrane region	IPR051697	0.0007314540987714774	True	554678	10	25334	4	0.4	0.000157891	0.0016595939561095346	True
5410	helix	UniProtKB=Helical;transmembrane region	IPR052304	0.2445916847342602	False	554678	6	25334	1	0.166666667	0.0000394726	0.3382071708574788	False
5410	helix	UniProtKB=Helical;transmembrane region	IPR050558	3.252555801183925e-34	True	554678	46	25334	33	0.717391304	0.001302597	6.734293339513979e-33	True
5410	helix	UniProtKB=Helical;transmembrane region	IPR004766	0.0001362102118264364	True	554678	7	25334	4	0.571428571	0.000157891	0.00035866306983972667	True
5410	helix	UniProtKB=Helical;transmembrane region	IPR007688	1.8353259952828082e-14	True	554678	39	25334	18	0.461538462	0.000710508	1.3863838207593856e-13	True
5410	helix	UniProtKB=Helical;transmembrane region	IPR011864	1.724486864652105e-11	True	554678	17	25334	11	0.647058824	0.000434199	1.0054431547764852e-10	True
5410	helix	UniProtKB=Helical;transmembrane region	IPR043202	0.2831815702593181	False	554678	23	25334	2	0.086956522	0.0000789453	0.3861622825827263	False
5410	helix	UniProtKB=Helical;transmembrane region	IPR001972	0.01601643632101369	True	554678	45	25334	6	0.133333333	0.000236836	0.027918619966623894	True
5410	helix	UniProtKB=Helical;transmembrane region	IPR050893	0.35125843883955954	False	554678	27	25334	2	0.074074074	0.0000789453	0.4688054070971124	False
5410	helix	UniProtKB=Helical;transmembrane region	IPR044739	4.431817863209677e-08	True	554678	14	25334	8	0.571428571	0.000315781	1.7972210319874538e-07	True
5410	helix	UniProtKB=Helical;transmembrane region	IPR016334	0.019018897644308145	True	554678	5	25334	2	0.4	0.0000789453	0.032662210339876034	True
5410	helix	UniProtKB=Helical;transmembrane region	IPR008356	0.07355486844517226	False	554678	10	25334	2	0.2	0.0000789453	0.11326619224123421	False
5410	helix	UniProtKB=Helical;transmembrane region	IPR011297	0.1705542416004518	False	554678	4	25334	1	0.25	0.0000394726	0.24389568195009756	False
5410	helix	UniProtKB=Helical;transmembrane region	IPR033522	0.0007314540987714774	True	554678	10	25334	4	0.4	0.000157891	0.0016595939561095346	True
5410	helix	UniProtKB=Helical;transmembrane region	IPR042996	0.0020859759184047207	True	554678	2	25334	2	1	0.0000789453	0.004308979230856771	True
5410	helix	UniProtKB=Helical;transmembrane region	IPR051622	3.434200560880589e-06	True	554678	11	25334	6	0.545454545	0.000236836	1.1268021557889317e-05	True
5410	helix	UniProtKB=Helical;transmembrane region	IPR004704	0.27909408299809924	False	554678	7	25334	1	0.142857143	0.0000394726	0.38125132927350586	False
5410	helix	UniProtKB=Helical;transmembrane region	IPR052413	0.20843807757009958	False	554678	5	25334	1	0.2	0.0000394726	0.2928636684515162	False
5410	helix	UniProtKB=Helical;transmembrane region	IPR001743	0.20709295454707718	False	554678	181	25334	11	0.060773481	0.000434199	0.29116935238706604	False
5410	helix	UniProtKB=Helical;transmembrane region	IPR009518	7.381943532635949e-06	True	554678	39	25334	10	0.256410256	0.000394726	2.3289224416390056e-05	True
5410	helix	UniProtKB=Helical;transmembrane region	IPR023428	0.008973132678879767	True	554678	10	25334	3	0.3	0.000118418	0.01644790295425923	True
5410	helix	UniProtKB=Helical;transmembrane region	IPR023431	0.0002654312665437783	True	554678	29	25334	7	0.24137931	0.000276309	0.0006600012091408613	True
5410	helix	UniProtKB=Helical;transmembrane region	IPR006814	0.31202068365943664	False	554678	8	25334	1	0.125	0.0000394726	0.42154877978625516	False
5410	helix	UniProtKB=Helical;transmembrane region	IPR009388	0.108510819197437	False	554678	40	25334	4	0.1	0.000157891	0.16138990617238524	False
5410	helix	UniProtKB=Helical;transmembrane region	IPR038760	0.0020859759184047207	True	554678	2	25334	2	1	0.0000789453	0.004308979230856771	True
5410	helix	UniProtKB=Helical;transmembrane region	IPR050597	0.3006421116936213	False	554678	42	25334	3	0.071428571	0.000118418	0.40775662905846577	False
5410	helix	UniProtKB=Helical;transmembrane region	IPR009152	0.00290190865558382	True	554678	7	25334	3	0.428571429	0.000118418	0.005835910867384226	True
5410	helix	UniProtKB=Helical;transmembrane region	IPR052659	0.011766776860702788	True	554678	4	25334	2	0.5	0.0000789453	0.021079061860542245	True
5410	helix	UniProtKB=Helical;transmembrane region	IPR014233	0.14797633015325257	False	554678	15	25334	2	0.133333333	0.0000789453	0.2146674776775188	False
5410	helix	UniProtKB=Helical;transmembrane region	IPR053628	0.0456733456141052	True	554678	1	25334	1	1	0.0000394726	0.07307414830860876	False
5410	helix	UniProtKB=Helical;transmembrane region	IPR014246	2.0715372219370026e-12	True	554678	15	25334	11	0.733333333	0.000434199	1.3213816737998766e-11	True
5410	helix	UniProtKB=Helical;transmembrane region	IPR050074	0.999999999981171	False	554678	528	25334	1	0.001893939	0.0000394726	1.0	False
5410	helix	UniProtKB=Helical;transmembrane region	IPR005719	0.9999999895755209	False	554678	393	25334	1	0.002544529	0.0000394726	1.0	False
5410	helix	UniProtKB=Helical;transmembrane region	IPR006332	0.1975779364636852	False	554678	18	25334	2	0.111111111	0.0000789453	0.27903190157839775	False
5410	helix	UniProtKB=Helical;transmembrane region	IPR052592	0.1705542416004518	False	554678	4	25334	1	0.25	0.0000394726	0.24389568195009756	False
5410	helix	UniProtKB=Helical;transmembrane region	IPR050994	5.3075408615568494e-05	True	554678	23	25334	7	0.304347826	0.000276309	0.0001500872553300739	True
5410	helix	UniProtKB=Helical;transmembrane region	IPR040234	0.548305482522435	False	554678	17	25334	1	0.058823529	0.0000394726	0.6949842182646456	False
5410	helix	UniProtKB=Helical;transmembrane region	IPR053549	0.0456733456141052	True	554678	1	25334	1	1	0.0000394726	0.07307414830860876	False
5410	helix	UniProtKB=Helical;transmembrane region	IPR003744	0.13085737541105247	False	554678	3	25334	1	0.333333333	0.0000394726	0.1918949980254069	False
5410	helix	UniProtKB=Helical;transmembrane region	IPR053547	0.0456733456141052	True	554678	1	25334	1	1	0.0000394726	0.07307414830860876	False
5410	helix	UniProtKB=Helical;transmembrane region	IPR045055	0.017671144804452903	True	554678	59	25334	7	0.118644068	0.000276309	0.030552549794883636	True
5410	helix	UniProtKB=Helical;transmembrane region	IPR050534	2.0276257494709744e-09	True	554678	48	25334	15	0.3125	0.00059209	9.567739856567249e-09	True
5410	helix	UniProtKB=Helical;transmembrane region	IPR017511	0.27909408299809924	False	554678	7	25334	1	0.142857143	0.0000394726	0.38125132927350586	False
5410	helix	UniProtKB=Helical;transmembrane region	IPR006985	0.13207196049997494	False	554678	14	25334	2	0.142857143	0.0000789453	0.19351943108643996	False
5410	helix	UniProtKB=Helical;transmembrane region	IPR047651	0.0456733456141052	True	554678	1	25334	1	1	0.0000394726	0.07307414830860876	False
5410	helix	UniProtKB=Helical;transmembrane region	IPR043384	0.27909408299809924	False	554678	7	25334	1	0.142857143	0.0000394726	0.38125132927350586	False
5410	helix	UniProtKB=Helical;transmembrane region	IPR016249	0.13085737541105247	False	554678	3	25334	1	0.333333333	0.0000394726	0.1918949980254069	False
5410	helix	UniProtKB=Helical;transmembrane region	IPR014349	0.01284224418059945	True	554678	111	25334	11	0.099099099	0.000434199	0.022813484034260412	True
5410	helix	UniProtKB=Helical;transmembrane region	IPR030856	0.1705542416004518	False	554678	4	25334	1	0.25	0.0000394726	0.24389568195009756	False
5410	helix	UniProtKB=Helical;transmembrane region	IPR031127	0.08062037464433243	False	554678	66	25334	6	0.090909091	0.000236836	0.12323877201053106	False
5410	helix	UniProtKB=Helical;transmembrane region	IPR046956	0.786212164022931	False	554678	33	25334	1	0.03030303	0.0000394726	0.9396650811579078	False
5410	helix	UniProtKB=Helical;transmembrane region	IPR052983	0.08926071531377472	False	554678	2	25334	1	0.5	0.0000394726	0.13515999056544842	False
5410	helix	UniProtKB=Helical;transmembrane region	IPR052422	2.0958486103970676e-05	True	554678	5	25334	4	0.8	0.000157891	6.259607834956441e-05	True
5410	helix	UniProtKB=Helical;transmembrane region	IPR020594	0.9999999999999978	False	554678	800	25334	2	0.0025	0.0000789453	1.0	False
5410	helix	UniProtKB=Helical;transmembrane region	IPR051319	0.028693557851042883	True	554678	15	25334	3	0.2	0.000118418	0.047621437877914695	True
5410	helix	UniProtKB=Helical;transmembrane region	IPR011293	0.14611923129140303	False	554678	131	25334	9	0.06870229	0.000355254	0.2122679165234727	False
5410	helix	UniProtKB=Helical;transmembrane region	IPR040096	0.27909408299809924	False	554678	7	25334	1	0.142857143	0.0000394726	0.38125132927350586	False
5410	helix	UniProtKB=Helical;transmembrane region	IPR042494	9.526632117254775e-05	True	554678	3	25334	3	1	0.000118418	0.00025855646371446175	True
5410	helix	UniProtKB=Helical;transmembrane region	IPR040176	6.0582044210307206e-05	True	554678	6	25334	4	0.666666667	0.000157891	0.00017001183375234277	True
5410	helix	UniProtKB=Helical;transmembrane region	IPR010968	6.885281888584132e-63	True	554678	108	25334	68	0.62962963	0.00268414	2.968715871342443e-61	True
5410	helix	UniProtKB=Helical;transmembrane region	IPR011303	6.071616934218303e-41	True	554678	115	25334	54	0.469565217	0.002131523	1.5547056668089195e-39	True
5410	helix	UniProtKB=Helical;transmembrane region	IPR042285	2.0958486103970676e-05	True	554678	5	25334	4	0.8	0.000157891	6.259607834956441e-05	True
5410	helix	UniProtKB=Helical;transmembrane region	IPR042973	0.0020859759184047207	True	554678	2	25334	2	1	0.0000789453	0.004308979230856771	True
5410	helix	UniProtKB=Helical;transmembrane region	IPR051435	0.48029685617950546	False	554678	14	25334	1	0.071428571	0.0000394726	0.6190328355916029	False
5410	helix	UniProtKB=Helical;transmembrane region	IPR051716	0.008973132678879767	True	554678	10	25334	3	0.3	0.000118418	0.01644790295425923	True
5410	helix	UniProtKB=Helical;transmembrane region	IPR038896	9.072595246355238e-09	True	554678	6	25334	6	1	0.000236836	3.987175220876328e-08	True
5410	helix	UniProtKB=Helical;transmembrane region	IPR031932	0.0007314540987714774	True	554678	10	25334	4	0.4	0.000157891	0.0016595939561095346	True
5410	helix	UniProtKB=Helical;transmembrane region	IPR022230	0.13085737541105247	False	554678	3	25334	1	0.333333333	0.0000394726	0.1918949980254069	False
5410	helix	UniProtKB=Helical;transmembrane region	IPR008760	0.0007314540987714774	True	554678	10	25334	4	0.4	0.000157891	0.0016595939561095346	True
5410	helix	UniProtKB=Helical;transmembrane region	IPR001477	7.820315217004122e-21	True	554678	15	25334	15	1	0.00059209	8.871744577554314e-20	True
5410	helix	UniProtKB=Helical;transmembrane region	IPR011923	9.904875364739936e-06	True	554678	8	25334	5	0.625	0.000197363	3.0746281841017315e-05	True
5410	helix	UniProtKB=Helical;transmembrane region	IPR051474	5.22201886149004e-10	True	554678	13	25334	9	0.692307692	0.000355254	2.6155956349347516e-09	True
5410	helix	UniProtKB=Helical;transmembrane region	IPR018764	7.934722145464581e-09	True	554678	12	25334	8	0.666666667	0.000315781	3.5154293347155404e-08	True
5410	helix	UniProtKB=Helical;transmembrane region	IPR008158	3.8270257344446345e-09	True	554678	50	25334	15	0.3	0.00059209	1.753110328224784e-08	True
5410	helix	UniProtKB=Helical;transmembrane region	IPR001901	2.2599099303133164e-18	True	554678	103	25334	32	0.310679612	0.001263125	2.227422615525623e-17	True
5410	helix	UniProtKB=Helical;transmembrane region	IPR045163	0.1705542416004518	False	554678	4	25334	1	0.25	0.0000394726	0.24389568195009756	False
5410	helix	UniProtKB=Helical;transmembrane region	IPR010209	0.0001711196658997881	True	554678	45	25334	9	0.2	0.000355254	0.00044259708267257086	True
5410	helix	UniProtKB=Helical;transmembrane region	IPR052340	0.019018897644308145	True	554678	5	25334	2	0.4	0.0000789453	0.032662210339876034	True
5410	helix	UniProtKB=Helical;transmembrane region	IPR044235	0.004485544520062444	True	554678	8	25334	3	0.375	0.000118418	0.008721544567367656	True
5410	helix	UniProtKB=Helical;transmembrane region	IPR049626	0.40204908956086854	False	554678	11	25334	1	0.090909091	0.0000394726	0.5293294781448287	False
5410	helix	UniProtKB=Helical;transmembrane region	IPR051624	0.011922616929384509	True	554678	11	25334	3	0.272727273	0.000118418	0.0213186653289137	True
5410	helix	UniProtKB=Helical;transmembrane region	IPR026268	0.13085737541105247	False	554678	3	25334	1	0.333333333	0.0000394726	0.1918949980254069	False
5410	helix	UniProtKB=Helical;transmembrane region	IPR007359	0.13085737541105247	False	554678	3	25334	1	0.333333333	0.0000394726	0.1918949980254069	False
5410	helix	UniProtKB=Helical;transmembrane region	IPR026505	0.011766776860702788	True	554678	4	25334	2	0.5	0.0000789453	0.021079061860542245	True
5410	helix	UniProtKB=Helical;transmembrane region	IPR009262	0.008973132678879767	True	554678	10	25334	3	0.3	0.000118418	0.01644790295425923	True
5410	helix	UniProtKB=Helical;transmembrane region	IPR052221	0.2445916847342602	False	554678	6	25334	1	0.166666667	0.0000394726	0.3382071708574788	False
5410	helix	UniProtKB=Helical;transmembrane region	IPR002445	0.00036801336504053083	True	554678	4	25334	3	0.75	0.000118418	0.0008871207860064439	True
5410	helix	UniProtKB=Helical;transmembrane region	IPR002443	0.00045537535118164843	True	554678	9	25334	4	0.444444444	0.000157891	0.001076006503065187	True
5410	helix	UniProtKB=Helical;transmembrane region	IPR012404	0.027670041806718414	True	554678	6	25334	2	0.333333333	0.0000789453	0.046075118055593355	True
5410	helix	UniProtKB=Helical;transmembrane region	IPR008496	0.1705542416004518	False	554678	4	25334	1	0.25	0.0000394726	0.24389568195009756	False
5410	helix	UniProtKB=Helical;transmembrane region	IPR002444	0.1705542416004518	False	554678	4	25334	1	0.25	0.0000394726	0.24389568195009756	False
5410	helix	UniProtKB=Helical;transmembrane region	IPR000076	0.0022301974586079946	True	554678	13	25334	4	0.307692308	0.000157891	0.00458425417974353	True
5410	helix	UniProtKB=Helical;transmembrane region	IPR000622	4.350639891343582e-06	True	554678	4	25334	4	1	0.000157891	1.4094365793103003e-05	True
5410	helix	UniProtKB=Helical;transmembrane region	IPR044177	0.08926071531377472	False	554678	2	25334	1	0.5	0.0000394726	0.13515999056544842	False
5410	helix	UniProtKB=Helical;transmembrane region	IPR026096	0.0007314540987714774	True	554678	10	25334	4	0.4	0.000157891	0.0016595939561095346	True
5410	helix	UniProtKB=Helical;transmembrane region	IPR045891	2.0701697674893757e-14	True	554678	12	25334	11	0.916666667	0.000434199	1.5581535736466226e-13	True
5410	helix	UniProtKB=Helical;transmembrane region	IPR009716	0.4293600498012481	False	554678	12	25334	1	0.083333333	0.0000394726	0.5611646400891938	False
5410	helix	UniProtKB=Helical;transmembrane region	IPR045349	0.0016017396288659598	True	554678	12	25334	4	0.333333333	0.000157891	0.003385047519518477	True
5410	helix	UniProtKB=Helical;transmembrane region	IPR001902	1.3559929705187137e-17	True	554678	75	25334	27	0.36	0.001065761	1.2753855922862295e-16	True
5410	helix	UniProtKB=Helical;transmembrane region	IPR004692	6.479309884514989e-11	True	554678	45	25334	16	0.355555556	0.000631562	3.595572804998212e-10	True
5410	helix	UniProtKB=Helical;transmembrane region	IPR016482	1.5998060835146265e-07	True	554678	48	25334	13	0.270833333	0.000513144	6.069781351635325e-07	True
5410	helix	UniProtKB=Helical;transmembrane region	IPR030671	0.4293600498012481	False	554678	12	25334	1	0.083333333	0.0000394726	0.5611646400891938	False
5410	helix	UniProtKB=Helical;transmembrane region	IPR034549	0.0020859759184047207	True	554678	2	25334	2	1	0.0000789453	0.004308979230856771	True
5410	helix	UniProtKB=Helical;transmembrane region	IPR023604	4.350639891343582e-06	True	554678	4	25334	4	1	0.000157891	1.4094365793103003e-05	True
5410	helix	UniProtKB=Helical;transmembrane region	IPR037878	0.00036801336504053083	True	554678	4	25334	3	0.75	0.000118418	0.0008871207860064439	True
5410	helix	UniProtKB=Helical;transmembrane region	IPR051216	7.251323659256736e-05	True	554678	17	25334	6	0.352941176	0.000236836	0.00020062261952082528	True
5410	helix	UniProtKB=Helical;transmembrane region	IPR005807	1.4268616572234745e-09	True	554678	54	25334	16	0.296296296	0.000631562	6.835751513242816e-09	True
5410	helix	UniProtKB=Helical;transmembrane region	IPR002984	1.9867833798336613e-07	True	554678	5	25334	5	1	0.000197363	7.47471396305036e-07	True
5410	helix	UniProtKB=Helical;transmembrane region	IPR008028	0.1705542416004518	False	554678	4	25334	1	0.25	0.0000394726	0.24389568195009756	False
5410	helix	UniProtKB=Helical;transmembrane region	IPR023531	3.673105224893302e-08	True	554678	36	25334	12	0.333333333	0.000473672	1.511031188745451e-07	True
5410	helix	UniProtKB=Helical;transmembrane region	IPR052133	0.27909408299809924	False	554678	7	25334	1	0.142857143	0.0000394726	0.38125132927350586	False
5410	helix	UniProtKB=Helical;transmembrane region	IPR028181	0.08926071531377472	False	554678	2	25334	1	0.5	0.0000394726	0.13515999056544842	False
5410	helix	UniProtKB=Helical;transmembrane region	IPR033231	0.13085737541105247	False	554678	3	25334	1	0.333333333	0.0000394726	0.1918949980254069	False
5410	helix	UniProtKB=Helical;transmembrane region	IPR005427	0.0030098827509865895	True	554678	14	25334	4	0.285714286	0.000157891	0.006028895095247244	True
5410	helix	UniProtKB=Helical;transmembrane region	IPR046400	0.08926071531377472	False	554678	2	25334	1	0.5	0.0000394726	0.13515999056544842	False
5410	helix	UniProtKB=Helical;transmembrane region	IPR019388	7.251323659256736e-05	True	554678	17	25334	6	0.352941176	0.000236836	0.00020062261952082528	True
5410	helix	UniProtKB=Helical;transmembrane region	IPR008611	0.08926071531377472	False	554678	2	25334	1	0.5	0.0000394726	0.13515999056544842	False
[truncated: 48,817 more rows]
