# Supplementary material for: LCRAnnotationsDB: a database of low complexity regions functional and structural annotations
Source: BMC Genomics. 2024 Dec 27;25:1251. doi: 10.1186/s12864-024-10960-5 (PMC11674544; doi:10.1186/s12864-024-10960-5)
Supplement: Supplementary file 4 — Supplementary Material 4. [file 12864_2024_10960_MOESM4_ESM.xlsx]

## Sheet: README
Sheets with detailed protein information
This Excel file contains sheets with detailed information about proteins from three families analyzed as use cases. The sheets are named: REV family, Tat family, and RdRp family. Each sheet includes columns described in the table below.
	Column name	Column description
	UniProtACC	UniProt Accession
	Organism names	Organism name according to UniProt database
	GO assigned to proteins (1)	List of Gene Ontology terms assigned to protein. Data comes from QuickGo database
	GO assigned to categories (2)	List of Gene Ontology terms assigned to all categories of LCR annotations for a given protein. Data comes from LCRAnnotationsDB.
	(1)-(2)	List of Gene Ontology terms assigned to protein and not assigned to any category of LCR annotation for a given protein.
	(2)-(1)	List of Gene Ontology terms assigned to category of LCR annotation for a given protein and not assigned to any protein.
	Common GO of set (1) and (2). (3)	List of Gene Ontology terms assigned to protein and any category of LCR annotation for a given protein.
	GO assigned to family (4)	List of Gene Ontology terms assigned to analysed family according to InterPro database
	(1)-(4)	List of Gene Ontology terms assigned to protein and not assigned to analysed protein family.
	(2)-(4)	List of Gene Ontology terms assigned to any category of LCR annotation for a given protein and not assigned to analysed protein family.
	(3)-(4)	List of Gene Ontology terms assigned to protein and any category of LCR annotation for a given protein and not assigned to analysed protein family.
Sheets with summarised information about Gene Ontology of proteins, families and categories of LCR annotations of proteins.
Based on each analyzed family, we summarized information about Gene Ontology terms in proteins from these families. The sheets are named in the format "family name" - GO of families, categories, and proteins, where "family name" is the name of the family summarized in the sheet. Column names from these sheets are described in the table below. Self-explanatory column names are left empty.
	Column name	Column description
	Gene ontology ID
	Gene Ontology names
	Number of proteins with GO. (1)	Number of proteins from analysed family with assigned GO from column Gene Ontology ID.
	Number of proteins with category of low complexity region annotations with assigned GO. (2)
	(1)-(2)	Number of proteins that have assgned Gene Ontology terms to protein based on QuickGo and do not have assigned this Gene Ontology terms to any category of low complexity region annotation of this protein.
	(2)-(1)	Number of proteins that have assgned this Gene Ontology terms to any category of low complexity region annotation of this protein and do not have Gene Ontology to protein based on QuickGo.
	Does it describe family?	This column contain information if Gene Ontology terms describes family. It contains "Yes" if this family have assigned analysed Gene Ontology terms and is empty if family do not have assigned this Gene Ontology term.

## Sheet: REV family
UniProtACC	Organism names	GO assigned to proteins (1)	GO assigned to categories (2)	(1)-(2)	(2)-(1)	Common GO of set (1) and (2). (3)	GO assigned to family (4)	(1)-(4)	(2)-(4)	(3)-(4)
P19547	Human immunodeficiency virus type 1 group M subtype B (isolate SF33)	GO:0042025, GO:0006355, GO:0003700, GO:0003723, GO:0061608	GO:0051028, GO:0042025, GO:0006355, GO:0003700, GO:0003723, GO:0030430, GO:0016032, GO:0044196	GO:0061608	GO:0051028, GO:0030430, GO:0016032, GO:0044196	GO:0006355, GO:0003700, GO:0003723, GO:0042025	GO:0006355, GO:0003700, GO:0042025	GO:0061608, GO:0003723	GO:0051028, GO:0003723, GO:0030430, GO:0016032, GO:0044196	GO:0003723
P27971	Simian immunodeficiency virus agm.vervet (isolate AGM155)	GO:0042025, GO:0006355, GO:0003700, GO:0003723, GO:0061608	GO:0051028, GO:0042025, GO:0006355, GO:0003700, GO:0003723, GO:0030430, GO:0044196	GO:0061608	GO:0051028, GO:0030430, GO:0044196	GO:0006355, GO:0003700, GO:0003723, GO:0042025	GO:0006355, GO:0003700, GO:0042025	GO:0061608, GO:0003723	GO:0051028, GO:0030430, GO:0044196, GO:0003723	GO:0003723
P04621	Human immunodeficiency virus type 1 group M subtype D (isolate ELI)	GO:0042025, GO:0006355, GO:0003700, GO:0003723, GO:0061608	GO:0051028, GO:0042025, GO:0006355, GO:0003700, GO:0003723, GO:0030430, GO:0016032, GO:0044196	GO:0061608	GO:0051028, GO:0030430, GO:0016032, GO:0044196	GO:0006355, GO:0003700, GO:0003723, GO:0042025	GO:0006355, GO:0003700, GO:0042025	GO:0061608, GO:0003723	GO:0051028, GO:0003723, GO:0030430, GO:0016032, GO:0044196	GO:0003723
P12483	Human immunodeficiency virus type 1 group M subtype D (isolate Z2/CDC-Z34)	GO:0042025, GO:0006355, GO:0003700, GO:0003723, GO:0061608	GO:0051028, GO:0042025, GO:0006355, GO:0003700, GO:0003723, GO:0030430, GO:0016032, GO:0044196	GO:0061608	GO:0051028, GO:0030430, GO:0016032, GO:0044196	GO:0006355, GO:0003700, GO:0003723, GO:0042025	GO:0006355, GO:0003700, GO:0042025	GO:0061608, GO:0003723	GO:0051028, GO:0003723, GO:0030430, GO:0016032, GO:0044196	GO:0003723
P04619	Human immunodeficiency virus type 1 group M subtype D (isolate Z6)	GO:0042025, GO:0006355, GO:0003700, GO:0003723, GO:0061608	GO:0051028, GO:0042025, GO:0006355, GO:0003700, GO:0003723, GO:0030430, GO:0016032, GO:0044196	GO:0061608	GO:0051028, GO:0030430, GO:0016032, GO:0044196	GO:0006355, GO:0003700, GO:0003723, GO:0042025	GO:0006355, GO:0003700, GO:0042025	GO:0061608, GO:0003723	GO:0051028, GO:0003723, GO:0030430, GO:0016032, GO:0044196	GO:0003723
P0C1L1	Human immunodeficiency virus type 1 group M subtype F2 (isolate MP257)	GO:0042025, GO:0006355, GO:0003700, GO:0003723, GO:0061608	GO:0051028, GO:0042025, GO:0006355, GO:0003700, GO:0003723, GO:0030430, GO:0016032, GO:0044196	GO:0061608	GO:0051028, GO:0030430, GO:0016032, GO:0044196	GO:0006355, GO:0003700, GO:0003723, GO:0042025	GO:0006355, GO:0003700, GO:0042025	GO:0061608, GO:0003723	GO:0051028, GO:0003723, GO:0030430, GO:0016032, GO:0044196	GO:0003723
O70890	Human immunodeficiency virus type 1 group M subtype F1 (isolate 93BR020)	GO:0042025, GO:0006355, GO:0003700, GO:0003723, GO:0061608	GO:0051028, GO:0042025, GO:0006355, GO:0003700, GO:0003723, GO:0030430, GO:0016032, GO:0044196	GO:0061608	GO:0051028, GO:0030430, GO:0016032, GO:0044196	GO:0006355, GO:0003700, GO:0003723, GO:0042025	GO:0006355, GO:0003700, GO:0042025	GO:0061608, GO:0003723	GO:0051028, GO:0003723, GO:0030430, GO:0016032, GO:0044196	GO:0003723
P20887	Human immunodeficiency virus type 1 group M subtype B (isolate OYI)	GO:0042025, GO:0006355, GO:0003700, GO:0003723, GO:0061608	GO:0051028, GO:0042025, GO:0006355, GO:0003700, GO:0003723, GO:0030430, GO:0016032, GO:0044196	GO:0061608	GO:0051028, GO:0030430, GO:0016032, GO:0044196	GO:0006355, GO:0003700, GO:0003723, GO:0042025	GO:0006355, GO:0003700, GO:0042025	GO:0061608, GO:0003723	GO:0051028, GO:0003723, GO:0030430, GO:0016032, GO:0044196	GO:0003723
P17754	Human immunodeficiency virus type 2 subtype A (isolate D194)	GO:0042025, GO:0006355, GO:0003700, GO:0003723, GO:0061608	GO:0051028, GO:0042025, GO:0006355, GO:0003700, GO:0003723, GO:0030430, GO:0044196	GO:0061608	GO:0051028, GO:0030430, GO:0044196	GO:0006355, GO:0003700, GO:0003723, GO:0042025	GO:0006355, GO:0003700, GO:0042025	GO:0061608, GO:0003723	GO:0051028, GO:0030430, GO:0044196, GO:0003723	GO:0003723
P04620	Human immunodeficiency virus type 1 group M subtype B (isolate BRU/LAI)	GO:0042025, GO:0006355, GO:0003700, GO:0003723, GO:0061608	GO:0005515, GO:0051028, GO:0042025, GO:0006355, GO:0003700, GO:0003723, GO:0030430, GO:0016032, GO:0044196	GO:0061608	GO:0051028, GO:0005515, GO:0030430, GO:0016032, GO:0044196	GO:0006355, GO:0003700, GO:0003723, GO:0042025	GO:0006355, GO:0003700, GO:0042025	GO:0061608, GO:0003723	GO:0051028, GO:0005515, GO:0003723, GO:0030430, GO:0016032, GO:0044196	GO:0003723
O70900	Human immunodeficiency virus type 1 group M subtype H (isolate 90CF056)	GO:0042025, GO:0006355, GO:0003700, GO:0003723, GO:0061608	GO:0051028, GO:0042025, GO:0006355, GO:0003700, GO:0003723, GO:0030430, GO:0016032, GO:0044196	GO:0061608	GO:0051028, GO:0030430, GO:0016032, GO:0044196	GO:0006355, GO:0003700, GO:0003723, GO:0042025	GO:0006355, GO:0003700, GO:0042025	GO:0061608, GO:0003723	GO:0051028, GO:0003723, GO:0030430, GO:0016032, GO:0044196	GO:0003723
Q70624	Human immunodeficiency virus type 1 group M subtype B (isolate LW123)	GO:0042025, GO:0006355, GO:0003700, GO:0003723, GO:0061608	GO:0051028, GO:0042025, GO:0006355, GO:0003700, GO:0003723, GO:0030430, GO:0016032, GO:0044196	GO:0061608	GO:0051028, GO:0030430, GO:0016032, GO:0044196	GO:0006355, GO:0003700, GO:0003723, GO:0042025	GO:0006355, GO:0003700, GO:0042025	GO:0061608, GO:0003723	GO:0051028, GO:0003723, GO:0030430, GO:0016032, GO:0044196	GO:0003723
P18039	Human immunodeficiency virus type 2 subtype A (isolate Ghana-1)	GO:0042025, GO:0006355, GO:0003700, GO:0003723, GO:0061608	GO:0051028, GO:0042025, GO:0006355, GO:0003700, GO:0003723, GO:0030430, GO:0044196	GO:0061608	GO:0051028, GO:0030430, GO:0044196	GO:0006355, GO:0003700, GO:0003723, GO:0042025	GO:0006355, GO:0003700, GO:0042025	GO:0061608, GO:0003723	GO:0051028, GO:0030430, GO:0044196, GO:0003723	GO:0003723
Q9Q716	Human immunodeficiency virus type 1 group M subtype H (isolate VI991)	GO:0042025, GO:0006355, GO:0003700, GO:0003723, GO:0061608	GO:0051028, GO:0042025, GO:0006355, GO:0003700, GO:0003723, GO:0030430, GO:0016032, GO:0044196	GO:0061608	GO:0051028, GO:0030430, GO:0016032, GO:0044196	GO:0006355, GO:0003700, GO:0003723, GO:0042025	GO:0006355, GO:0003700, GO:0042025	GO:0061608, GO:0003723	GO:0051028, GO:0003723, GO:0030430, GO:0016032, GO:0044196	GO:0003723
P04616	Human immunodeficiency virus type 1 group M subtype B (isolate BH10)	GO:0005515, GO:0042025, GO:0006355, GO:0003700, GO:0003723, GO:0061608, GO:0006611	GO:0051028, GO:0042025, GO:0006355, GO:0003700, GO:0003723, GO:0030430, GO:0016032, GO:0006611, GO:0044196	GO:0005515, GO:0061608	GO:0051028, GO:0030430, GO:0016032, GO:0044196	GO:0042025, GO:0006355, GO:0003700, GO:0003723, GO:0006611	GO:0006355, GO:0003700, GO:0042025	GO:0005515, GO:0006611, GO:0061608, GO:0003723	GO:0051028, GO:0003723, GO:0030430, GO:0016032, GO:0006611, GO:0044196	GO:0006611, GO:0003723
Q9QSQ9	Human immunodeficiency virus type 1 group M subtype F1 (isolate VI850)	GO:0042025, GO:0006355, GO:0003700, GO:0003723, GO:0061608	GO:0051028, GO:0042025, GO:0006355, GO:0003700, GO:0003723, GO:0030430, GO:0016032, GO:0044196	GO:0061608	GO:0051028, GO:0030430, GO:0016032, GO:0044196	GO:0006355, GO:0003700, GO:0003723, GO:0042025	GO:0006355, GO:0003700, GO:0042025	GO:0061608, GO:0003723	GO:0051028, GO:0003723, GO:0030430, GO:0016032, GO:0044196	GO:0003723
Q74232	Human immunodeficiency virus type 2 subtype B (isolate EHO)	GO:0042025, GO:0006355, GO:0003700, GO:0003723, GO:0061608	GO:0051028, GO:0042025, GO:0006355, GO:0003700, GO:0003723, GO:0030430, GO:0044196	GO:0061608	GO:0051028, GO:0030430, GO:0044196	GO:0006355, GO:0003700, GO:0003723, GO:0042025	GO:0006355, GO:0003700, GO:0042025	GO:0061608, GO:0003723	GO:0051028, GO:0030430, GO:0044196, GO:0003723	GO:0003723
O91084	Human immunodeficiency virus type 1 group N (isolate YBF30)	GO:0042025, GO:0006355, GO:0003700, GO:0003723, GO:0061608	GO:0051028, GO:0042025, GO:0006355, GO:0003700, GO:0003723, GO:0030430, GO:0016032, GO:0044196	GO:0061608	GO:0051028, GO:0030430, GO:0016032, GO:0044196	GO:0006355, GO:0003700, GO:0003723, GO:0042025	GO:0006355, GO:0003700, GO:0042025	GO:0061608, GO:0003723	GO:0051028, GO:0003723, GO:0030430, GO:0016032, GO:0044196	GO:0003723
P0C1L4	Human immunodeficiency virus type 1 group O (isolate ANT70)	GO:0042025, GO:0006355, GO:0003700, GO:0003723, GO:0061608	GO:0051028, GO:0042025, GO:0006355, GO:0003700, GO:0003723, GO:0030430, GO:0016032, GO:0044196	GO:0061608	GO:0051028, GO:0030430, GO:0016032, GO:0044196	GO:0006355, GO:0003700, GO:0003723, GO:0042025	GO:0006355, GO:0003700, GO:0042025	GO:0061608, GO:0003723	GO:0051028, GO:0003723, GO:0030430, GO:0016032, GO:0044196	GO:0003723
P12486	Simian immunodeficiency virus (isolate F236/smH4)	GO:0042025, GO:0006355, GO:0003700, GO:0003723, GO:0061608	GO:0051028, GO:0042025, GO:0006355, GO:0003700, GO:0003723, GO:0030430, GO:0044196	GO:0061608	GO:0051028, GO:0030430, GO:0044196	GO:0006355, GO:0003700, GO:0003723, GO:0042025	GO:0006355, GO:0003700, GO:0042025	GO:0061608, GO:0003723	GO:0051028, GO:0030430, GO:0044196, GO:0003723	GO:0003723
Q1A245	Simian immunodeficiency virus (isolate EK505)	GO:0042025, GO:0006355, GO:0003700, GO:0003723, GO:0061608	GO:0051028, GO:0042025, GO:0006355, GO:0003700, GO:0003723, GO:0030430, GO:0016032, GO:0044196	GO:0061608	GO:0051028, GO:0030430, GO:0016032, GO:0044196	GO:0006355, GO:0003700, GO:0003723, GO:0042025	GO:0006355, GO:0003700, GO:0042025	GO:0061608, GO:0003723	GO:0051028, GO:0003723, GO:0030430, GO:0016032, GO:0044196	GO:0003723
P24104	Human immunodeficiency virus type 2 subtype A (isolate CAM2)	GO:0042025, GO:0006355, GO:0003700, GO:0003723, GO:0061608	GO:0051028, GO:0042025, GO:0006355, GO:0003700, GO:0003723, GO:0030430, GO:0044196	GO:0061608	GO:0051028, GO:0030430, GO:0044196	GO:0006355, GO:0003700, GO:0003723, GO:0042025	GO:0006355, GO:0003700, GO:0042025	GO:0061608, GO:0003723	GO:0051028, GO:0030430, GO:0044196, GO:0003723	GO:0003723
P05864	Human immunodeficiency virus type 1 group M subtype B (isolate BH8)	GO:0042025, GO:0006355, GO:0003700, GO:0003723, GO:0061608	GO:0051028, GO:0042025, GO:0006355, GO:0003700, GO:0003723, GO:0030430, GO:0044196	GO:0061608	GO:0051028, GO:0030430, GO:0044196	GO:0006355, GO:0003700, GO:0003723, GO:0042025	GO:0006355, GO:0003700, GO:0042025	GO:0061608, GO:0003723	GO:0051028, GO:0030430, GO:0044196, GO:0003723	GO:0003723
P0C1L5	Human immunodeficiency virus type 1 group M subtype K (isolate 97ZR-EQTB11)	GO:0042025, GO:0006355, GO:0003700, GO:0003723, GO:0061608	GO:0051028, GO:0042025, GO:0006355, GO:0003700, GO:0003723, GO:0030430, GO:0016032, GO:0044196	GO:0061608	GO:0051028, GO:0030430, GO:0016032, GO:0044196	GO:0006355, GO:0003700, GO:0003723, GO:0042025	GO:0006355, GO:0003700, GO:0042025	GO:0061608, GO:0003723	GO:0051028, GO:0003723, GO:0030430, GO:0016032, GO:0044196	GO:0003723
P69733	Simian immunodeficiency virus (isolate K6W)	GO:0042025, GO:0006355, GO:0003700, GO:0003723, GO:0061608	GO:0051028, GO:0042025, GO:0006355, GO:0003700, GO:0003723, GO:0030430, GO:0044196	GO:0061608	GO:0051028, GO:0030430, GO:0044196	GO:0006355, GO:0003700, GO:0003723, GO:0042025	GO:0006355, GO:0003700, GO:0042025	GO:0061608, GO:0003723	GO:0051028, GO:0030430, GO:0044196, GO:0003723	GO:0003723
O41802	Human immunodeficiency virus type 1 group M subtype G (isolate 92NG083)	GO:0042025, GO:0006355, GO:0003700, GO:0003723, GO:0061608	GO:0051028, GO:0042025, GO:0006355, GO:0003700, GO:0003723, GO:0030430, GO:0016032, GO:0044196	GO:0061608	GO:0051028, GO:0030430, GO:0016032, GO:0044196	GO:0006355, GO:0003700, GO:0003723, GO:0042025	GO:0006355, GO:0003700, GO:0042025	GO:0061608, GO:0003723	GO:0051028, GO:0003723, GO:0030430, GO:0016032, GO:0044196	GO:0003723
P05867	Human immunodeficiency virus type 1 group M subtype U (isolate Z3)	GO:0042025, GO:0006355, GO:0003700, GO:0003723, GO:0061608	GO:0051028, GO:0042025, GO:0006355, GO:0003700, GO:0003723, GO:0030430, GO:0044196	GO:0061608	GO:0051028, GO:0030430, GO:0044196	GO:0006355, GO:0003700, GO:0003723, GO:0042025	GO:0006355, GO:0003700, GO:0042025	GO:0061608, GO:0003723	GO:0051028, GO:0030430, GO:0044196, GO:0003723	GO:0003723
Q75006	Human immunodeficiency virus type 1 group M subtype C (isolate ETH2220)	GO:0042025, GO:0006355, GO:0003700, GO:0003723, GO:0061608	GO:0051028, GO:0042025, GO:0006355, GO:0003700, GO:0003723, GO:0030430, GO:0016032, GO:0044196	GO:0061608	GO:0051028, GO:0030430, GO:0016032, GO:0044196	GO:0006355, GO:0003700, GO:0003723, GO:0042025	GO:0006355, GO:0003700, GO:0042025	GO:0061608, GO:0003723	GO:0051028, GO:0003723, GO:0030430, GO:0016032, GO:0044196	GO:0003723
P0C1L2	Human immunodeficiency virus type 1 group M subtype F2 (isolate MP255)	GO:0042025, GO:0006355, GO:0003700, GO:0003723, GO:0061608	GO:0051028, GO:0042025, GO:0006355, GO:0003700, GO:0003723, GO:0030430, GO:0016032, GO:0044196	GO:0061608	GO:0051028, GO:0030430, GO:0016032, GO:0044196	GO:0006355, GO:0003700, GO:0003723, GO:0042025	GO:0006355, GO:0003700, GO:0042025	GO:0061608, GO:0003723	GO:0051028, GO:0003723, GO:0030430, GO:0016032, GO:0044196	GO:0003723
P05866	Human immunodeficiency virus type 1 group M subtype B (isolate WMJ22)	GO:0042025, GO:0006355, GO:0003700, GO:0003723, GO:0061608	GO:0051028, GO:0042025, GO:0006355, GO:0003700, GO:0003723, GO:0030430, GO:0044196	GO:0061608	GO:0051028, GO:0030430, GO:0044196	GO:0006355, GO:0003700, GO:0003723, GO:0042025	GO:0006355, GO:0003700, GO:0042025	GO:0061608, GO:0003723	GO:0051028, GO:0030430, GO:0044196, GO:0003723	GO:0003723
P18093	Human immunodeficiency virus type 2 subtype A (isolate BEN)	GO:0042025, GO:0006355, GO:0003700, GO:0003723, GO:0061608	GO:0051028, GO:0042025, GO:0006355, GO:0003700, GO:0003723, GO:0030430, GO:0044196	GO:0061608	GO:0051028, GO:0030430, GO:0044196	GO:0006355, GO:0003700, GO:0003723, GO:0042025	GO:0006355, GO:0003700, GO:0042025	GO:0061608, GO:0003723	GO:0051028, GO:0030430, GO:0044196, GO:0003723	GO:0003723
O12162	Human immunodeficiency virus type 1 group M subtype C (isolate 92BR025)	GO:0042025, GO:0006355, GO:0003700, GO:0003723, GO:0061608	GO:0051028, GO:0042025, GO:0006355, GO:0003700, GO:0003723, GO:0030430, GO:0016032, GO:0044196	GO:0061608	GO:0051028, GO:0030430, GO:0016032, GO:0044196	GO:0006355, GO:0003700, GO:0003723, GO:0042025	GO:0006355, GO:0003700, GO:0042025	GO:0061608, GO:0003723	GO:0051028, GO:0003723, GO:0030430, GO:0016032, GO:0044196	GO:0003723
P05871	Human immunodeficiency virus type 1 group M subtype B (isolate MN)	GO:0042025, GO:0006355, GO:0003700, GO:0003723, GO:0061608	GO:0051028, GO:0042025, GO:0006355, GO:0003700, GO:0003723, GO:0030430, GO:0016032, GO:0044196	GO:0061608	GO:0051028, GO:0030430, GO:0016032, GO:0044196	GO:0006355, GO:0003700, GO:0003723, GO:0042025	GO:0006355, GO:0003700, GO:0042025	GO:0061608, GO:0003723	GO:0051028, GO:0003723, GO:0030430, GO:0016032, GO:0044196	GO:0003723
P35960	Human immunodeficiency virus type 1 group M subtype B (isolate YU-2)	GO:0042025, GO:0006355, GO:0003700, GO:0003723, GO:0061608	GO:0051028, GO:0042025, GO:0006355, GO:0003700, GO:0003723, GO:0030430, GO:0016032, GO:0044196	GO:0061608	GO:0051028, GO:0030430, GO:0016032, GO:0044196	GO:0006355, GO:0003700, GO:0003723, GO:0042025	GO:0006355, GO:0003700, GO:0042025	GO:0061608, GO:0003723	GO:0051028, GO:0003723, GO:0030430, GO:0016032, GO:0044196	GO:0003723
P05870	Human immunodeficiency virus type 1 group M subtype B (isolate RF/HAT3)	GO:0042025, GO:0006355, GO:0003700, GO:0003723, GO:0061608	GO:0051028, GO:0042025, GO:0006355, GO:0003700, GO:0003723, GO:0030430, GO:0016032, GO:0044196	GO:0061608	GO:0051028, GO:0030430, GO:0016032, GO:0044196	GO:0006355, GO:0003700, GO:0003723, GO:0042025	GO:0006355, GO:0003700, GO:0042025	GO:0061608, GO:0003723	GO:0051028, GO:0003723, GO:0030430, GO:0016032, GO:0044196	GO:0003723
P15830	Human immunodeficiency virus type 2 subtype B (isolate D205)	GO:0042025, GO:0006355, GO:0003700, GO:0003723, GO:0061608	GO:0051028, GO:0042025, GO:0006355, GO:0003700, GO:0003723, GO:0030430, GO:0044196	GO:0061608	GO:0051028, GO:0030430, GO:0044196	GO:0006355, GO:0003700, GO:0003723, GO:0042025	GO:0006355, GO:0003700, GO:0042025	GO:0061608, GO:0003723	GO:0051028, GO:0030430, GO:0044196, GO:0003723	GO:0003723
P08809	Simian immunodeficiency virus (isolate Mm251)	GO:0042025, GO:0006355, GO:0003700, GO:0003723, GO:0061608	GO:0051028, GO:0042025, GO:0006355, GO:0003700, GO:0003723, GO:0030430, GO:0044196	GO:0061608	GO:0051028, GO:0030430, GO:0044196	GO:0006355, GO:0003700, GO:0003723, GO:0042025	GO:0006355, GO:0003700, GO:0042025	GO:0061608, GO:0003723	GO:0051028, GO:0030430, GO:0044196, GO:0003723	GO:0003723
P0C1L3	Human immunodeficiency virus type 1 group O (isolate MVP5180)	GO:0042025, GO:0006355, GO:0003700, GO:0003723, GO:0061608	GO:0051028, GO:0042025, GO:0006355, GO:0003700, GO:0003723, GO:0030430, GO:0016032, GO:0044196	GO:0061608	GO:0051028, GO:0030430, GO:0016032, GO:0044196	GO:0006355, GO:0003700, GO:0003723, GO:0042025	GO:0006355, GO:0003700, GO:0042025	GO:0061608, GO:0003723	GO:0051028, GO:0003723, GO:0030430, GO:0016032, GO:0044196	GO:0003723
P05876	Simian immunodeficiency virus agm.vervet (isolate AGM TYO-1)	GO:0042025, GO:0006355, GO:0003700, GO:0003723, GO:0061608	GO:0051028, GO:0042025, GO:0006355, GO:0003700, GO:0003723, GO:0030430, GO:0044196	GO:0061608	GO:0051028, GO:0030430, GO:0044196	GO:0006355, GO:0003700, GO:0003723, GO:0042025	GO:0006355, GO:0003700, GO:0042025	GO:0061608, GO:0003723	GO:0051028, GO:0030430, GO:0044196, GO:0003723	GO:0003723
P19548	Human immunodeficiency virus type 1 group M subtype B (isolate SF162)	GO:0042025, GO:0006355, GO:0003700, GO:0003723, GO:0061608	GO:0051028, GO:0042025, GO:0006355, GO:0003700, GO:0003723, GO:0030430, GO:0016032, GO:0044196	GO:0061608	GO:0051028, GO:0030430, GO:0016032, GO:0044196	GO:0006355, GO:0003700, GO:0003723, GO:0042025	GO:0006355, GO:0003700, GO:0042025	GO:0061608, GO:0003723	GO:0051028, GO:0003723, GO:0030430, GO:0016032, GO:0044196	GO:0003723
P20869	Human immunodeficiency virus type 1 group M subtype B (isolate JRCSF)	GO:0042025, GO:0006355, GO:0003700, GO:0003723, GO:0061608	GO:0051028, GO:0042025, GO:0006355, GO:0003700, GO:0003723, GO:0030430, GO:0016032, GO:0044196	GO:0061608	GO:0051028, GO:0030430, GO:0016032, GO:0044196	GO:0006355, GO:0003700, GO:0003723, GO:0042025	GO:0006355, GO:0003700, GO:0042025	GO:0061608, GO:0003723	GO:0051028, GO:0003723, GO:0030430, GO:0016032, GO:0044196	GO:0003723
P04623	Human immunodeficiency virus type 1 group M subtype B (isolate ARV2/SF2)	GO:0042025, GO:0006355, GO:0003700, GO:0003723, GO:0061608	GO:0051028, GO:0042025, GO:0006355, GO:0003700, GO:0003723, GO:0030430, GO:0016032, GO:0044196	GO:0061608	GO:0051028, GO:0030430, GO:0016032, GO:0044196	GO:0006355, GO:0003700, GO:0003723, GO:0042025	GO:0006355, GO:0003700, GO:0042025	GO:0061608, GO:0003723	GO:0051028, GO:0003723, GO:0030430, GO:0016032, GO:0044196	GO:0003723
Q76631	Human immunodeficiency virus type 2 subtype B (isolate UC1)	GO:0042025, GO:0006355, GO:0003700, GO:0003723, GO:0061608	GO:0051028, GO:0042025, GO:0006355, GO:0003700, GO:0003723, GO:0030430, GO:0044196	GO:0061608	GO:0051028, GO:0030430, GO:0044196	GO:0006355, GO:0003700, GO:0003723, GO:0042025	GO:0006355, GO:0003700, GO:0042025	GO:0061608, GO:0003723	GO:0051028, GO:0030430, GO:0044196, GO:0003723	GO:0003723
Q9IDV4	Human immunodeficiency virus type 1 group N (isolate YBF106)	GO:0042025, GO:0006355, GO:0003700, GO:0003723, GO:0061608	GO:0051028, GO:0042025, GO:0006355, GO:0003700, GO:0003723, GO:0030430, GO:0016032, GO:0044196	GO:0061608	GO:0051028, GO:0030430, GO:0016032, GO:0044196	GO:0006355, GO:0003700, GO:0003723, GO:0042025	GO:0006355, GO:0003700, GO:0042025	GO:0061608, GO:0003723	GO:0051028, GO:0003723, GO:0030430, GO:0016032, GO:0044196	GO:0003723
P0C1L6	Human immunodeficiency virus type 1 group M subtype K (isolate 96CM-MP535)	GO:0042025, GO:0006355, GO:0003700, GO:0003723, GO:0061608	GO:0051028, GO:0042025, GO:0006355, GO:0003700, GO:0003723, GO:0030430, GO:0016032, GO:0044196	GO:0061608	GO:0051028, GO:0030430, GO:0016032, GO:0044196	GO:0006355, GO:0003700, GO:0003723, GO:0042025	GO:0006355, GO:0003700, GO:0042025	GO:0061608, GO:0003723	GO:0051028, GO:0003723, GO:0030430, GO:0016032, GO:0044196	GO:0003723
P12484	Human immunodeficiency virus type 1 group M subtype B (isolate JH32)	GO:0042025, GO:0006355, GO:0003700, GO:0003723, GO:0061608	GO:0051028, GO:0042025, GO:0006355, GO:0003700, GO:0003723, GO:0030430, GO:0044196	GO:0061608	GO:0051028, GO:0030430, GO:0044196	GO:0006355, GO:0003700, GO:0003723, GO:0042025	GO:0006355, GO:0003700, GO:0042025	GO:0061608, GO:0003723	GO:0051028, GO:0030430, GO:0044196, GO:0003723	GO:0003723
P04615	Human immunodeficiency virus type 2 subtype A (isolate ROD)	GO:0042025, GO:0006355, GO:0003700, GO:0003723, GO:0061608	GO:0051028, GO:0042025, GO:0006355, GO:0003700, GO:0003723, GO:0030430, GO:0044196	GO:0061608	GO:0051028, GO:0030430, GO:0044196	GO:0006355, GO:0003700, GO:0003723, GO:0042025	GO:0006355, GO:0003700, GO:0042025	GO:0061608, GO:0003723	GO:0051028, GO:0030430, GO:0044196, GO:0003723	GO:0003723
P05873	Human immunodeficiency virus type 2 subtype A (isolate NIH-Z)	GO:0042025, GO:0006355, GO:0003700, GO:0003723, GO:0061608	GO:0051028, GO:0042025, GO:0006355, GO:0003700, GO:0003723, GO:0030430, GO:0044196	GO:0061608	GO:0051028, GO:0030430, GO:0044196	GO:0006355, GO:0003700, GO:0003723, GO:0042025	GO:0006355, GO:0003700, GO:0042025	GO:0061608, GO:0003723	GO:0051028, GO:0030430, GO:0044196, GO:0003723	GO:0003723
P69718	Human immunodeficiency virus type 1 group M subtype B (isolate HXB3)	GO:0005515, GO:0042025, GO:0006355, GO:0003700, GO:0003723, GO:0061608, GO:1990173	GO:0005515, GO:0051028, GO:0042025, GO:0006355, GO:0003700, GO:0003723, GO:0030430, GO:0016032, GO:1990173, GO:0044196	GO:0061608	GO:0051028, GO:0030430, GO:0016032, GO:0044196	GO:0005515, GO:0042025, GO:0006355, GO:0003700, GO:0003723, GO:1990173	GO:0006355, GO:0003700, GO:0042025	GO:0005515, GO:1990173, GO:0061608, GO:0003723	GO:0051028, GO:0005515, GO:0003723, GO:0030430, GO:0016032, GO:1990173, GO:0044196	GO:0005515, GO:1990173, GO:0003723
Q9WC67	Human immunodeficiency virus type 1 group M subtype J (isolate SE9173)	GO:0042025, GO:0006355, GO:0003700, GO:0003723, GO:0061608	GO:0051028, GO:0042025, GO:0006355, GO:0003700, GO:0003723, GO:0030430, GO:0016032, GO:0044196	GO:0061608	GO:0051028, GO:0030430, GO:0016032, GO:0044196	GO:0006355, GO:0003700, GO:0003723, GO:0042025	GO:0006355, GO:0003700, GO:0042025	GO:0061608, GO:0003723	GO:0051028, GO:0003723, GO:0030430, GO:0016032, GO:0044196	GO:0003723
P04622	Human immunodeficiency virus type 1 group M subtype A (isolate MAL)	GO:0042025, GO:0006355, GO:0003700, GO:0003723, GO:0061608	GO:0051028, GO:0042025, GO:0006355, GO:0003700, GO:0003723, GO:0030430, GO:0016032, GO:0044196	GO:0061608	GO:0051028, GO:0030430, GO:0016032, GO:0044196	GO:0006355, GO:0003700, GO:0003723, GO:0042025	GO:0006355, GO:0003700, GO:0042025	GO:0061608, GO:0003723	GO:0051028, GO:0003723, GO:0030430, GO:0016032, GO:0044196	GO:0003723
P19502	Simian immunodeficiency virus (isolate PBj14/BCL-3)	GO:0042025, GO:0006355, GO:0003700, GO:0003723, GO:0061608	GO:0051028, GO:0042025, GO:0006355, GO:0003700, GO:0003723, GO:0030430, GO:0044196	GO:0061608	GO:0051028, GO:0030430, GO:0044196	GO:0006355, GO:0003700, GO:0003723, GO:0042025	GO:0006355, GO:0003700, GO:0042025	GO:0061608, GO:0003723	GO:0051028, GO:0030430, GO:0044196, GO:0003723	GO:0003723
P27981	Simian immunodeficiency virus agm.vervet (isolate AGM3)	GO:0042025, GO:0006355, GO:0003700, GO:0003723, GO:0061608	GO:0051028, GO:0042025, GO:0006355, GO:0003700, GO:0003723, GO:0030430, GO:0044196	GO:0061608	GO:0051028, GO:0030430, GO:0044196	GO:0006355, GO:0003700, GO:0003723, GO:0042025	GO:0006355, GO:0003700, GO:0042025	GO:0061608, GO:0003723	GO:0051028, GO:0030430, GO:0044196, GO:0003723	GO:0003723
Q74125	Human immunodeficiency virus type 2 subtype A (isolate KR)	GO:0042025, GO:0006355, GO:0003700, GO:0003723, GO:0061608	GO:0051028, GO:0042025, GO:0006355, GO:0003700, GO:0003723, GO:0030430, GO:0044196	GO:0061608	GO:0051028, GO:0030430, GO:0044196	GO:0006355, GO:0003700, GO:0003723, GO:0042025	GO:0006355, GO:0003700, GO:0042025	GO:0061608, GO:0003723	GO:0051028, GO:0030430, GO:0044196, GO:0003723	GO:0003723
Q1A263	Simian immunodeficiency virus (isolate MB66)	GO:0042025, GO:0006355, GO:0003700, GO:0003723, GO:0061608	GO:0051028, GO:0042025, GO:0006355, GO:0003700, GO:0003723, GO:0030430, GO:0016032, GO:0044196	GO:0061608	GO:0051028, GO:0030430, GO:0016032, GO:0044196	GO:0006355, GO:0003700, GO:0003723, GO:0042025	GO:0006355, GO:0003700, GO:0042025	GO:0061608, GO:0003723	GO:0051028, GO:0003723, GO:0030430, GO:0016032, GO:0044196	GO:0003723
P04618	Human immunodeficiency virus type 1 group M subtype B (isolate HXB2)	GO:0042025, GO:0006355, GO:0003700, GO:0003723, GO:0061608	GO:0005515, GO:0042802, GO:0051028, GO:0042025, GO:0006355, GO:0003700, GO:0003723, GO:0030430, GO:0016032, GO:0044196	GO:0061608	GO:0051028, GO:0005515, GO:0042802, GO:0030430, GO:0016032, GO:0044196	GO:0006355, GO:0003700, GO:0003723, GO:0042025	GO:0006355, GO:0003700, GO:0042025	GO:0061608, GO:0003723	GO:0051028, GO:0005515, GO:0042802, GO:0003723, GO:0030430, GO:0016032, GO:0044196	GO:0003723
Q02839	Simian immunodeficiency virus agm.grivet (isolate AGM gr-1)	GO:0042025, GO:0006355, GO:0003700, GO:0003723, GO:0061608	GO:0051028, GO:0042025, GO:0006355, GO:0003700, GO:0003723, GO:0030430, GO:0044196	GO:0061608	GO:0051028, GO:0030430, GO:0044196	GO:0006355, GO:0003700, GO:0003723, GO:0042025	GO:0006355, GO:0003700, GO:0042025	GO:0061608, GO:0003723	GO:0051028, GO:0030430, GO:0044196, GO:0003723	GO:0003723
Q8AIH7	Simian immunodeficiency virus (isolate TAN1)	GO:0042025, GO:0006355, GO:0003700, GO:0003723, GO:0061608	GO:0051028, GO:0042025, GO:0006355, GO:0003700, GO:0003723, GO:0030430, GO:0044196	GO:0061608	GO:0051028, GO:0030430, GO:0044196	GO:0006355, GO:0003700, GO:0003723, GO:0042025	GO:0006355, GO:0003700, GO:0042025	GO:0061608, GO:0003723	GO:0051028, GO:0030430, GO:0044196, GO:0003723	GO:0003723
P05875	Simian immunodeficiency virus (isolate Mm142-83)	GO:0042025, GO:0006355, GO:0003700, GO:0003723, GO:0061608	GO:0051028, GO:0042025, GO:0006355, GO:0003700, GO:0003723, GO:0030430, GO:0044196	GO:0061608	GO:0051028, GO:0030430, GO:0044196	GO:0006355, GO:0003700, GO:0003723, GO:0042025	GO:0006355, GO:0003700, GO:0042025	GO:0061608, GO:0003723	GO:0051028, GO:0030430, GO:0044196, GO:0003723	GO:0003723
P12485	Human immunodeficiency virus type 1 group M subtype B (isolate BRVA)	GO:0042025, GO:0006355, GO:0003700, GO:0003723, GO:0061608	GO:0051028, GO:0042025, GO:0006355, GO:0003700, GO:0003723, GO:0030430, GO:0044196	GO:0061608	GO:0051028, GO:0030430, GO:0044196	GO:0006355, GO:0003700, GO:0003723, GO:0042025	GO:0006355, GO:0003700, GO:0042025	GO:0061608, GO:0003723	GO:0051028, GO:0030430, GO:0044196, GO:0003723	GO:0003723
P69734	Simian immunodeficiency virus (isolate K78)	GO:0042025, GO:0006355, GO:0003700, GO:0003723, GO:0061608	GO:0051028, GO:0042025, GO:0006355, GO:0003700, GO:0003723, GO:0030430, GO:0044196	GO:0061608	GO:0051028, GO:0030430, GO:0044196	GO:0006355, GO:0003700, GO:0003723, GO:0042025	GO:0006355, GO:0003700, GO:0042025	GO:0061608, GO:0003723	GO:0051028, GO:0030430, GO:0044196, GO:0003723	GO:0003723
Q73371	Human immunodeficiency virus type 1 group M subtype B (strain 89.6)	GO:0042025, GO:0006355, GO:0003700, GO:0003723, GO:0061608	GO:0051028, GO:0042025, GO:0006355, GO:0003700, GO:0003723, GO:0030430, GO:0016032, GO:0044196	GO:0061608	GO:0051028, GO:0030430, GO:0016032, GO:0044196	GO:0006355, GO:0003700, GO:0003723, GO:0042025	GO:0006355, GO:0003700, GO:0042025	GO:0061608, GO:0003723	GO:0051028, GO:0003723, GO:0030430, GO:0016032, GO:0044196	GO:0003723
P05868	Human immunodeficiency virus type 1 group M subtype A (isolate Z321)	GO:0042025, GO:0006355, GO:0003700, GO:0003723, GO:0061608	GO:0051028, GO:0042025, GO:0006355, GO:0003700, GO:0003723, GO:0030430, GO:0044196	GO:0061608	GO:0051028, GO:0030430, GO:0044196	GO:0006355, GO:0003700, GO:0003723, GO:0042025	GO:0006355, GO:0003700, GO:0042025	GO:0061608, GO:0003723	GO:0051028, GO:0030430, GO:0044196, GO:0003723	GO:0003723
P0C1L7	Human immunodeficiency virus type 1 group M subtype G (isolate SE6165)	GO:0042025, GO:0006355, GO:0003700, GO:0003723, GO:0061608	GO:0051028, GO:0042025, GO:0006355, GO:0003700, GO:0003723, GO:0030430, GO:0016032, GO:0044196	GO:0061608	GO:0051028, GO:0030430, GO:0016032, GO:0044196	GO:0006355, GO:0003700, GO:0003723, GO:0042025	GO:0006355, GO:0003700, GO:0042025	GO:0061608, GO:0003723	GO:0051028, GO:0003723, GO:0030430, GO:0016032, GO:0044196	GO:0003723
P12448	Human immunodeficiency virus type 2 subtype A (isolate SBLISY)	GO:0042025, GO:0006355, GO:0003700, GO:0003723, GO:0061608	GO:0051028, GO:0042025, GO:0006355, GO:0003700, GO:0003723, GO:0030430, GO:0044196	GO:0061608	GO:0051028, GO:0030430, GO:0044196	GO:0006355, GO:0003700, GO:0003723, GO:0042025	GO:0006355, GO:0003700, GO:0042025	GO:0061608, GO:0003723	GO:0051028, GO:0030430, GO:0044196, GO:0003723	GO:0003723
P05869	Human immunodeficiency virus type 1 group M subtype D (isolate Z84)	GO:0042025, GO:0006355, GO:0003700, GO:0003723, GO:0061608	GO:0051028, GO:0042025, GO:0006355, GO:0003700, GO:0003723, GO:0030430, GO:0044196	GO:0061608	GO:0051028, GO:0030430, GO:0044196	GO:0006355, GO:0003700, GO:0003723, GO:0042025	GO:0006355, GO:0003700, GO:0042025	GO:0061608, GO:0003723	GO:0051028, GO:0030430, GO:0044196, GO:0003723	GO:0003723
Q9WC58	Human immunodeficiency virus type 1 group M subtype J (isolate SE9280)	GO:0042025, GO:0006355, GO:0003700, GO:0003723, GO:0061608	GO:0051028, GO:0042025, GO:0006355, GO:0003700, GO:0003723, GO:0030430, GO:0016032, GO:0044196	GO:0061608	GO:0051028, GO:0030430, GO:0016032, GO:0044196	GO:0006355, GO:0003700, GO:0003723, GO:0042025	GO:0006355, GO:0003700, GO:0042025	GO:0061608, GO:0003723	GO:0051028, GO:0003723, GO:0030430, GO:0016032, GO:0044196	GO:0003723
P17280	Simian immunodeficiency virus (isolate CPZ GAB1)	GO:0042025, GO:0006355, GO:0003700, GO:0003723, GO:0061608	GO:0051028, GO:0042025, GO:0006355, GO:0003700, GO:0003723, GO:0030430, GO:0016032, GO:0044196	GO:0061608	GO:0051028, GO:0030430, GO:0016032, GO:0044196	GO:0006355, GO:0003700, GO:0003723, GO:0042025	GO:0006355, GO:0003700, GO:0042025	GO:0061608, GO:0003723	GO:0051028, GO:0003723, GO:0030430, GO:0016032, GO:0044196	GO:0003723
P04325	Human immunodeficiency virus type 1 group M subtype B (isolate PCV12)	GO:0005515, GO:0042025, GO:0006355, GO:0003700, GO:0003723, GO:0061608, GO:1990173	GO:0005515, GO:0051028, GO:0042025, GO:0006355, GO:0003700, GO:0003723, GO:0030430, GO:0016032, GO:1990173, GO:0044196	GO:0061608	GO:0051028, GO:0030430, GO:0016032, GO:0044196	GO:0005515, GO:0042025, GO:0006355, GO:0003700, GO:0003723, GO:1990173	GO:0006355, GO:0003700, GO:0042025	GO:0005515, GO:1990173, GO:0061608, GO:0003723	GO:0051028, GO:0005515, GO:0003723, GO:0030430, GO:0016032, GO:1990173, GO:0044196	GO:0005515, GO:1990173, GO:0003723
P05865	Human immunodeficiency virus type 1 group M subtype B (isolate CDC-451)	GO:0042025, GO:0006355, GO:0003700, GO:0003723, GO:0061608	GO:0051028, GO:0042025, GO:0006355, GO:0003700, GO:0003723, GO:0030430, GO:0016032, GO:0044196	GO:0061608	GO:0051028, GO:0030430, GO:0016032, GO:0044196	GO:0006355, GO:0003700, GO:0003723, GO:0042025	GO:0006355, GO:0003700, GO:0042025	GO:0061608, GO:0003723	GO:0051028, GO:0003723, GO:0030430, GO:0016032, GO:0044196	GO:0003723
P05872	Human immunodeficiency virus type 1 group M subtype B (isolate SC)	GO:0042025, GO:0006355, GO:0003700, GO:0003723, GO:0061608	GO:0051028, GO:0042025, GO:0006355, GO:0003700, GO:0003723, GO:0030430, GO:0016032, GO:0044196	GO:0061608	GO:0051028, GO:0030430, GO:0016032, GO:0044196	GO:0006355, GO:0003700, GO:0003723, GO:0042025	GO:0006355, GO:0003700, GO:0042025	GO:0061608, GO:0003723	GO:0051028, GO:0003723, GO:0030430, GO:0016032, GO:0044196	GO:0003723
P18803	Human immunodeficiency virus type 1 group M subtype D (isolate NDK)	GO:0042025, GO:0006355, GO:0003700, GO:0003723, GO:0061608	GO:0051028, GO:0042025, GO:0006355, GO:0003700, GO:0003723, GO:0030430, GO:0016032, GO:0044196	GO:0061608	GO:0051028, GO:0030430, GO:0016032, GO:0044196	GO:0006355, GO:0003700, GO:0003723, GO:0042025	GO:0006355, GO:0003700, GO:0042025	GO:0061608, GO:0003723	GO:0051028, GO:0003723, GO:0030430, GO:0016032, GO:0044196	GO:0003723
P20870	Human immunodeficiency virus type 2 subtype A (isolate ST)	GO:0042025, GO:0006355, GO:0003700, GO:0003723, GO:0061608	GO:0051028, GO:0042025, GO:0006355, GO:0003700, GO:0003723, GO:0030430, GO:0044196	GO:0061608	GO:0051028, GO:0030430, GO:0044196	GO:0006355, GO:0003700, GO:0003723, GO:0042025	GO:0006355, GO:0003700, GO:0042025	GO:0061608, GO:0003723	GO:0051028, GO:0030430, GO:0044196, GO:0003723	GO:0003723
P24739	Human immunodeficiency virus type 1 group M subtype A (isolate U455)	GO:0042025, GO:0006355, GO:0003700, GO:0003723, GO:0061608	GO:0051028, GO:0042025, GO:0006355, GO:0003700, GO:0003723, GO:0030430, GO:0016032, GO:0044196	GO:0061608	GO:0051028, GO:0030430, GO:0016032, GO:0044196	GO:0006355, GO:0003700, GO:0003723, GO:0042025	GO:0006355, GO:0003700, GO:0042025	GO:0061608, GO:0003723	GO:0051028, GO:0003723, GO:0030430, GO:0016032, GO:0044196	GO:0003723
summary		GO:0051028, GO:0006355, GO:0003723, GO:0044196, GO:0005515, GO:0042802, GO:0042025, GO:0003700, GO:0030430, GO:0016032, GO:0006611, GO:1990173	GO:0005515, GO:0042025, GO:0006355, GO:0003700, GO:0003723, GO:0061608, GO:0006611, GO:1990173	GO:0005515, GO:0042025, GO:0006355, GO:0003700, GO:0003723, GO:0006611, GO:1990173	GO:0006355, GO:0003700, GO:0042025	GO:0061608	GO:0051028, GO:0042802, GO:0030430, GO:0016032, GO:0044196	GO:0005515, GO:0003723, GO:0061608, GO:0006611, GO:1990173	GO:0051028, GO:0005515, GO:0042802, GO:0003723, GO:0030430, GO:0016032, GO:0006611, GO:1990173, GO:0044196	GO:0005515, GO:1990173, GO:0006611, GO:0003723

## Sheet: REV - GO of families, categorie
Gene ontology ID	Gene Ontology names	Number of proteins with GO. (1)	Number of proteins with category of low complexity region annotations with assigned GO. (2)	(1)-(2)	(2)-(1)	Does it describe family?
GO:0051028	mRNA transport	0	74	74	0
GO:0042025	host cell nucleus	74	74	0	0	yes
GO:0006355	regulation of DNA-templated transcription	74	74	0	0	yes
GO:0003700	DNA-binding transcription factor activity	74	74	0	0	yes
GO:0003723	RNA binding	74	74	0	0
GO:0030430	host cell cytoplasm	0	74	74	0
GO:0016032	viral process	0	44	44	0
GO:0044196	host cell nucleolus	0	74	74	0
GO:0061608	nuclear import signal receptor activity	74	0	0	74
GO:0005515	protein binding	3	4	2	1
GO:0006611	protein export from nucleus	1	1	0	0
GO:1990173	protein localization to nucleoplasm	2	2	0	0
GO:0042802	identical protein binding	0	1	1	0

## Sheet: Tat family
UniProtACC	Organism names	GO assigned to proteins (1)	GO assigned to categories (2)	(1)-(2)	(2)-(1)	Common GO of set (1) and (2). (3)	GO assigned to family (4)	(1)-(4)	(2)-(4)	(3)-(4)	common_protein_categories-go_family
P05905	Human immunodeficiency virus type 1 group M subtype B (isolate MN)	GO:0061608, GO:0001070, GO:0003723, GO:0042025, GO:0050434	GO:0003723, GO:0010801, GO:0039502, GO:0042025, GO:0050434, GO:0032968, GO:0046872, GO:0001070, GO:0039525, GO:0005576, GO:0039606, GO:0052170, GO:0030332, GO:1990970, GO:0019904, GO:0042805, GO:0004865, GO:0006915, GO:0006351, GO:0019049, GO:0030430, GO:0044196	GO:0061608	GO:0030332, GO:1990970, GO:0046872, GO:0006351, GO:0039525, GO:0005576, GO:0019904, GO:0019049, GO:0042805, GO:0010801, GO:0039606, GO:0044196, GO:0030430, GO:0052170, GO:0039502, GO:0004865, GO:0006915, GO:0032968	GO:0003723, GO:0050434, GO:0042025, GO:0001070	GO:0001070, GO:0042025, GO:0050434	GO:0003723, GO:0061608	GO:0030332, GO:1990970, GO:0003723, GO:0019904, GO:0042805, GO:0010801, GO:0039502, GO:0004865, GO:0032968, GO:0006915, GO:0046872, GO:0006351, GO:0039525, GO:0005576, GO:0019049, GO:0039606, GO:0030430, GO:0052170, GO:0044196	GO:0030332, GO:1990970, GO:0046872, GO:0006351, GO:0039525, GO:0005576, GO:0019904, GO:0019049, GO:0042805, GO:0010801, GO:0039606, GO:0044196, GO:0030430, GO:0052170, GO:0039502, GO:0004865, GO:0006915, GO:0032968	GO:0003723
P19507	Simian immunodeficiency virus (isolate PBj14/BCL-3)	GO:0050434, GO:0042025, GO:0001070	GO:0001070, GO:0045893, GO:0003723, GO:0044196, GO:0042025, GO:0050434		GO:0045893, GO:0003723, GO:0044196	GO:0001070, GO:0042025, GO:0050434	GO:0001070, GO:0042025, GO:0050434		GO:0045893, GO:0003723, GO:0044196	GO:0045893, GO:0003723, GO:0044196
P19552			GO:0003723, GO:0010801, GO:0039502, GO:0042025, GO:0050434, GO:0032968, GO:0046872, GO:0001070, GO:0039525, GO:0005576, GO:0039606, GO:0052170, GO:0030332, GO:1990970, GO:0019904, GO:0042805, GO:0004865, GO:0006915, GO:0006351, GO:0019049, GO:0030430, GO:0044196		GO:0030332, GO:1990970, GO:0003723, GO:0019904, GO:0042805, GO:0010801, GO:0039502, GO:0004865, GO:0042025, GO:0050434, GO:0032968, GO:0006915, GO:0046872, GO:0001070, GO:0006351, GO:0039525, GO:0005576, GO:0019049, GO:0039606, GO:0030430, GO:0052170, GO:0044196		GO:0001070, GO:0042025, GO:0050434		GO:0030332, GO:1990970, GO:0003723, GO:0019904, GO:0042805, GO:0010801, GO:0039502, GO:0004865, GO:0032968, GO:0006915, GO:0046872, GO:0006351, GO:0039525, GO:0005576, GO:0019049, GO:0039606, GO:0030430, GO:0052170, GO:0044196	GO:0030332, GO:1990970, GO:0003723, GO:0019904, GO:0042805, GO:0010801, GO:0039502, GO:0004865, GO:0042025, GO:0050434, GO:0032968, GO:0006915, GO:0046872, GO:0001070, GO:0006351, GO:0039525, GO:0005576, GO:0019049, GO:0039606, GO:0030430, GO:0052170, GO:0044196
O41801	Human immunodeficiency virus type 1 group M subtype G (isolate 92NG083)	GO:0061608, GO:0001070, GO:0003723, GO:0042025, GO:0050434	GO:0003723, GO:0010801, GO:0039502, GO:0042025, GO:0050434, GO:0032968, GO:0046872, GO:0001070, GO:0039525, GO:0005576, GO:0039606, GO:0052170, GO:0030332, GO:1990970, GO:0019904, GO:0042805, GO:0004865, GO:0006915, GO:0006351, GO:0019049, GO:0030430, GO:0044196	GO:0061608	GO:0030332, GO:1990970, GO:0046872, GO:0006351, GO:0039525, GO:0005576, GO:0019904, GO:0019049, GO:0042805, GO:0010801, GO:0039606, GO:0044196, GO:0030430, GO:0052170, GO:0039502, GO:0004865, GO:0006915, GO:0032968	GO:0003723, GO:0050434, GO:0042025, GO:0001070	GO:0001070, GO:0042025, GO:0050434	GO:0003723, GO:0061608	GO:0030332, GO:1990970, GO:0003723, GO:0019904, GO:0042805, GO:0010801, GO:0039502, GO:0004865, GO:0032968, GO:0006915, GO:0046872, GO:0006351, GO:0039525, GO:0005576, GO:0019049, GO:0039606, GO:0030430, GO:0052170, GO:0044196	GO:0030332, GO:1990970, GO:0046872, GO:0006351, GO:0039525, GO:0005576, GO:0019904, GO:0019049, GO:0042805, GO:0010801, GO:0039606, GO:0044196, GO:0030430, GO:0052170, GO:0039502, GO:0004865, GO:0006915, GO:0032968	GO:0003723
O89943	Human immunodeficiency virus type 1 group M subtype G (isolate SE6165)	GO:0050434, GO:0042025, GO:0001070	GO:0003723, GO:0010801, GO:0039502, GO:0042025, GO:0050434, GO:0032968, GO:0046872, GO:0001070, GO:0039525, GO:0005576, GO:0039606, GO:0052170, GO:0030332, GO:1990970, GO:0019904, GO:0042805, GO:0004865, GO:0006915, GO:0006351, GO:0019049, GO:0030430, GO:0044196		GO:0030332, GO:1990970, GO:0003723, GO:0019904, GO:0042805, GO:0010801, GO:0039502, GO:0004865, GO:0032968, GO:0006915, GO:0046872, GO:0006351, GO:0039525, GO:0005576, GO:0019049, GO:0039606, GO:0030430, GO:0052170, GO:0044196	GO:0001070, GO:0042025, GO:0050434	GO:0001070, GO:0042025, GO:0050434		GO:0030332, GO:1990970, GO:0003723, GO:0019904, GO:0042805, GO:0010801, GO:0039502, GO:0004865, GO:0032968, GO:0006915, GO:0046872, GO:0006351, GO:0039525, GO:0005576, GO:0019049, GO:0039606, GO:0030430, GO:0052170, GO:0044196	GO:0030332, GO:1990970, GO:0003723, GO:0019904, GO:0042805, GO:0010801, GO:0039502, GO:0004865, GO:0032968, GO:0006915, GO:0046872, GO:0006351, GO:0039525, GO:0005576, GO:0019049, GO:0039606, GO:0030430, GO:0052170, GO:0044196
P05913	Simian immunodeficiency virus agm.vervet (isolate AGM TYO-1)	GO:0050434, GO:0042025, GO:0001070	GO:0001070, GO:0045893, GO:0003723, GO:0044196, GO:0042025, GO:0050434		GO:0045893, GO:0003723, GO:0044196	GO:0001070, GO:0042025, GO:0050434	GO:0001070, GO:0042025, GO:0050434		GO:0045893, GO:0003723, GO:0044196	GO:0045893, GO:0003723, GO:0044196
P24738	Human immunodeficiency virus type 1 group M subtype A (isolate U455)	GO:0061608, GO:0001070, GO:0003723, GO:0042025, GO:0050434	GO:0003723, GO:0010801, GO:0039502, GO:0042025, GO:0050434, GO:0032968, GO:0046872, GO:0001070, GO:0039525, GO:0005576, GO:0039606, GO:0052170, GO:0030332, GO:1990970, GO:0019904, GO:0042805, GO:0004865, GO:0006915, GO:0006351, GO:0019049, GO:0030430, GO:0044196	GO:0061608	GO:0030332, GO:1990970, GO:0046872, GO:0006351, GO:0039525, GO:0005576, GO:0019904, GO:0019049, GO:0042805, GO:0010801, GO:0039606, GO:0044196, GO:0030430, GO:0052170, GO:0039502, GO:0004865, GO:0006915, GO:0032968	GO:0003723, GO:0050434, GO:0042025, GO:0001070	GO:0001070, GO:0042025, GO:0050434	GO:0003723, GO:0061608	GO:0030332, GO:1990970, GO:0003723, GO:0019904, GO:0042805, GO:0010801, GO:0039502, GO:0004865, GO:0032968, GO:0006915, GO:0046872, GO:0006351, GO:0039525, GO:0005576, GO:0019049, GO:0039606, GO:0030430, GO:0052170, GO:0044196	GO:0030332, GO:1990970, GO:0046872, GO:0006351, GO:0039525, GO:0005576, GO:0019904, GO:0019049, GO:0042805, GO:0010801, GO:0039606, GO:0044196, GO:0030430, GO:0052170, GO:0039502, GO:0004865, GO:0006915, GO:0032968	GO:0003723
O70889	Human immunodeficiency virus type 1 group M subtype F1 (isolate 93BR020)	GO:0061608, GO:0001070, GO:0003723, GO:0042025, GO:0050434	GO:0003723, GO:0010801, GO:0039502, GO:0042025, GO:0050434, GO:0032968, GO:0046872, GO:0001070, GO:0039525, GO:0005576, GO:0039606, GO:0052170, GO:0030332, GO:1990970, GO:0019904, GO:0042805, GO:0004865, GO:0006915, GO:0006351, GO:0019049, GO:0030430, GO:0044196	GO:0061608	GO:0030332, GO:1990970, GO:0046872, GO:0006351, GO:0039525, GO:0005576, GO:0019904, GO:0019049, GO:0042805, GO:0010801, GO:0039606, GO:0044196, GO:0030430, GO:0052170, GO:0039502, GO:0004865, GO:0006915, GO:0032968	GO:0003723, GO:0050434, GO:0042025, GO:0001070	GO:0001070, GO:0042025, GO:0050434	GO:0003723, GO:0061608	GO:0030332, GO:1990970, GO:0003723, GO:0019904, GO:0042805, GO:0010801, GO:0039502, GO:0004865, GO:0032968, GO:0006915, GO:0046872, GO:0006351, GO:0039525, GO:0005576, GO:0019049, GO:0039606, GO:0030430, GO:0052170, GO:0044196	GO:0030332, GO:1990970, GO:0046872, GO:0006351, GO:0039525, GO:0005576, GO:0019904, GO:0019049, GO:0042805, GO:0010801, GO:0039606, GO:0044196, GO:0030430, GO:0052170, GO:0039502, GO:0004865, GO:0006915, GO:0032968	GO:0003723
Q75005			GO:0046872, GO:0001070, GO:0042025, GO:0045893, GO:0003723, GO:0039525, GO:0005576, GO:0019049, GO:0039606, GO:0044196, GO:0030430, GO:0052170, GO:0039502, GO:0004865, GO:0006915, GO:0050434		GO:0045893, GO:0003723, GO:0039502, GO:0004865, GO:0042025, GO:0006915, GO:0050434, GO:0046872, GO:0001070, GO:0039525, GO:0005576, GO:0019049, GO:0039606, GO:0030430, GO:0052170, GO:0044196		GO:0001070, GO:0042025, GO:0050434		GO:0045893, GO:0003723, GO:0039502, GO:0004865, GO:0006915, GO:0046872, GO:0039525, GO:0005576, GO:0019049, GO:0039606, GO:0030430, GO:0052170, GO:0044196	GO:0045893, GO:0003723, GO:0039502, GO:0004865, GO:0042025, GO:0006915, GO:0050434, GO:0046872, GO:0001070, GO:0039525, GO:0005576, GO:0019049, GO:0039606, GO:0030430, GO:0052170, GO:0044196
Q74124	Human immunodeficiency virus type 2 subtype A (isolate KR)	GO:0061608, GO:0001070, GO:0003723, GO:0042025, GO:0050434	GO:0001070, GO:0045893, GO:0003723, GO:0044196, GO:0042025, GO:0050434	GO:0061608	GO:0045893, GO:0044196	GO:0003723, GO:0050434, GO:0042025, GO:0001070	GO:0001070, GO:0042025, GO:0050434	GO:0003723, GO:0061608	GO:0045893, GO:0003723, GO:0044196	GO:0045893, GO:0044196	GO:0003723
P05910	Simian immunodeficiency virus (isolate K6W)	GO:0061608, GO:0001070, GO:0003723, GO:0042025, GO:0050434	GO:0001070, GO:0045893, GO:0003723, GO:0044196, GO:0042025, GO:0050434	GO:0061608	GO:0045893, GO:0044196	GO:0003723, GO:0050434, GO:0042025, GO:0001070	GO:0001070, GO:0042025, GO:0050434	GO:0003723, GO:0061608	GO:0045893, GO:0003723, GO:0044196	GO:0045893, GO:0044196	GO:0003723
Q82854	Jembrana disease virus	GO:0061608, GO:0001070, GO:0003723, GO:0042025, GO:0050434	GO:0001070, GO:0045893, GO:0003723, GO:0044196, GO:0042025, GO:0050434	GO:0061608	GO:0045893, GO:0044196	GO:0003723, GO:0050434, GO:0042025, GO:0001070	GO:0001070, GO:0042025, GO:0050434	GO:0003723, GO:0061608	GO:0045893, GO:0003723, GO:0044196	GO:0045893, GO:0044196	GO:0003723
P04612	Human immunodeficiency virus type 1 group M subtype B (isolate BH5)	GO:0061608, GO:0001070, GO:0003723, GO:0042025, GO:0050434	GO:0046872, GO:0001070, GO:0042025, GO:0045893, GO:0003723, GO:0005576, GO:0030430, GO:0044196, GO:0006915, GO:0050434	GO:0061608	GO:0046872, GO:0045893, GO:0005576, GO:0030430, GO:0044196, GO:0006915	GO:0003723, GO:0050434, GO:0042025, GO:0001070	GO:0001070, GO:0042025, GO:0050434	GO:0003723, GO:0061608	GO:0046872, GO:0045893, GO:0003723, GO:0005576, GO:0030430, GO:0044196, GO:0006915	GO:0046872, GO:0045893, GO:0005576, GO:0030430, GO:0044196, GO:0006915	GO:0003723
P19564	Bovine immunodeficiency virus (strain R29)	GO:0061608, GO:0001070, GO:0003723, GO:0042025, GO:0050434	GO:0001070, GO:0045893, GO:0003723, GO:0044196, GO:0042025, GO:0050434	GO:0061608	GO:0045893, GO:0044196	GO:0003723, GO:0050434, GO:0042025, GO:0001070	GO:0001070, GO:0042025, GO:0050434	GO:0003723, GO:0061608	GO:0045893, GO:0003723, GO:0044196	GO:0045893, GO:0044196	GO:0003723
Q9QSR0	Human immunodeficiency virus type 1 group M subtype F1 (isolate VI850)	GO:0050434, GO:0042025, GO:0001070	GO:0003723, GO:0010801, GO:0039502, GO:0042025, GO:0050434, GO:0032968, GO:0046872, GO:0001070, GO:0039525, GO:0005576, GO:0039606, GO:0052170, GO:0030332, GO:1990970, GO:0019904, GO:0042805, GO:0004865, GO:0006915, GO:0006351, GO:0019049, GO:0030430, GO:0044196		GO:0030332, GO:1990970, GO:0003723, GO:0019904, GO:0042805, GO:0010801, GO:0039502, GO:0004865, GO:0032968, GO:0006915, GO:0046872, GO:0006351, GO:0039525, GO:0005576, GO:0019049, GO:0039606, GO:0030430, GO:0052170, GO:0044196	GO:0001070, GO:0042025, GO:0050434	GO:0001070, GO:0042025, GO:0050434		GO:0030332, GO:1990970, GO:0003723, GO:0019904, GO:0042805, GO:0010801, GO:0039502, GO:0004865, GO:0032968, GO:0006915, GO:0046872, GO:0006351, GO:0039525, GO:0005576, GO:0019049, GO:0039606, GO:0030430, GO:0052170, GO:0044196	GO:0030332, GO:1990970, GO:0003723, GO:0019904, GO:0042805, GO:0010801, GO:0039502, GO:0004865, GO:0032968, GO:0006915, GO:0046872, GO:0006351, GO:0039525, GO:0005576, GO:0019049, GO:0039606, GO:0030430, GO:0052170, GO:0044196
P0C1K1	Human immunodeficiency virus type 1 group O (isolate ANT70)	GO:0050434, GO:0042025, GO:0001070	GO:0003723, GO:0010801, GO:0039502, GO:0042025, GO:0050434, GO:0032968, GO:0046872, GO:0001070, GO:0039525, GO:0005576, GO:0039606, GO:0052170, GO:0030332, GO:1990970, GO:0019904, GO:0042805, GO:0004865, GO:0006915, GO:0006351, GO:0019049, GO:0030430, GO:0044196		GO:0030332, GO:1990970, GO:0003723, GO:0019904, GO:0042805, GO:0010801, GO:0039502, GO:0004865, GO:0032968, GO:0006915, GO:0046872, GO:0006351, GO:0039525, GO:0005576, GO:0019049, GO:0039606, GO:0030430, GO:0052170, GO:0044196	GO:0001070, GO:0042025, GO:0050434	GO:0001070, GO:0042025, GO:0050434		GO:0030332, GO:1990970, GO:0003723, GO:0019904, GO:0042805, GO:0010801, GO:0039502, GO:0004865, GO:0032968, GO:0006915, GO:0046872, GO:0006351, GO:0039525, GO:0005576, GO:0019049, GO:0039606, GO:0030430, GO:0052170, GO:0044196	GO:0030332, GO:1990970, GO:0003723, GO:0019904, GO:0042805, GO:0010801, GO:0039502, GO:0004865, GO:0032968, GO:0006915, GO:0046872, GO:0006351, GO:0039525, GO:0005576, GO:0019049, GO:0039606, GO:0030430, GO:0052170, GO:0044196
P19553	Human immunodeficiency virus type 1 group M subtype B (isolate SF162)	GO:0061608, GO:0001070, GO:0003723, GO:0042025, GO:0050434	GO:0003723, GO:0010801, GO:0039502, GO:0042025, GO:0050434, GO:0032968, GO:0046872, GO:0001070, GO:0039525, GO:0005576, GO:0039606, GO:0052170, GO:0030332, GO:1990970, GO:0019904, GO:0042805, GO:0004865, GO:0006915, GO:0006351, GO:0019049, GO:0030430, GO:0044196	GO:0061608	GO:0030332, GO:1990970, GO:0046872, GO:0006351, GO:0039525, GO:0005576, GO:0019904, GO:0019049, GO:0042805, GO:0010801, GO:0039606, GO:0044196, GO:0030430, GO:0052170, GO:0039502, GO:0004865, GO:0006915, GO:0032968	GO:0003723, GO:0050434, GO:0042025, GO:0001070	GO:0001070, GO:0042025, GO:0050434	GO:0003723, GO:0061608	GO:0030332, GO:1990970, GO:0003723, GO:0019904, GO:0042805, GO:0010801, GO:0039502, GO:0004865, GO:0032968, GO:0006915, GO:0046872, GO:0006351, GO:0039525, GO:0005576, GO:0019049, GO:0039606, GO:0030430, GO:0052170, GO:0044196	GO:0030332, GO:1990970, GO:0046872, GO:0006351, GO:0039525, GO:0005576, GO:0019904, GO:0019049, GO:0042805, GO:0010801, GO:0039606, GO:0044196, GO:0030430, GO:0052170, GO:0039502, GO:0004865, GO:0006915, GO:0032968	GO:0003723
P20920			GO:0001070, GO:0045893, GO:0003723, GO:0044196, GO:0042025, GO:0050434		GO:0001070, GO:0045893, GO:0003723, GO:0044196, GO:0042025, GO:0050434		GO:0001070, GO:0042025, GO:0050434		GO:0045893, GO:0003723, GO:0044196	GO:0001070, GO:0045893, GO:0003723, GO:0044196, GO:0042025, GO:0050434
P20893	Human immunodeficiency virus type 1 group M subtype B (isolate OYI)	GO:0061608, GO:0001070, GO:0003723, GO:0042025, GO:0050434, GO:0001069	GO:0003723, GO:0010801, GO:0039502, GO:0042025, GO:0050434, GO:0032968, GO:0001069, GO:0046872, GO:0001070, GO:0039525, GO:0005576, GO:0039606, GO:0052170, GO:0030332, GO:1990970, GO:0019904, GO:0042805, GO:0004865, GO:0006915, GO:0006351, GO:0019049, GO:0030430, GO:0044196	GO:0061608	GO:0030332, GO:1990970, GO:0046872, GO:0006351, GO:0039525, GO:0005576, GO:0019904, GO:0019049, GO:0042805, GO:0010801, GO:0039606, GO:0044196, GO:0030430, GO:0052170, GO:0039502, GO:0004865, GO:0006915, GO:0032968	GO:0001070, GO:0003723, GO:0042025, GO:0050434, GO:0001069	GO:0001070, GO:0042025, GO:0050434	GO:0003723, GO:0061608, GO:0001069	GO:0030332, GO:1990970, GO:0003723, GO:0019904, GO:0042805, GO:0010801, GO:0039502, GO:0004865, GO:0032968, GO:0001069, GO:0006915, GO:0046872, GO:0006351, GO:0039525, GO:0005576, GO:0019049, GO:0039606, GO:0030430, GO:0052170, GO:0044196	GO:0030332, GO:1990970, GO:0046872, GO:0006351, GO:0039525, GO:0005576, GO:0019904, GO:0019049, GO:0042805, GO:0010801, GO:0039606, GO:0044196, GO:0030430, GO:0052170, GO:0039502, GO:0004865, GO:0006915, GO:0032968	GO:0003723, GO:0001069
P27982	Simian immunodeficiency virus agm.vervet (isolate AGM3)	GO:0050434, GO:0042025, GO:0001070	GO:0001070, GO:0045893, GO:0003723, GO:0044196, GO:0042025, GO:0050434		GO:0045893, GO:0003723, GO:0044196	GO:0001070, GO:0042025, GO:0050434	GO:0001070, GO:0042025, GO:0050434		GO:0045893, GO:0003723, GO:0044196	GO:0045893, GO:0003723, GO:0044196
P35965	Human immunodeficiency virus type 1 group M subtype B (isolate YU-2)	GO:0061608, GO:0001070, GO:0003723, GO:0042025, GO:0050434	GO:0003723, GO:0010801, GO:0039502, GO:0042025, GO:0050434, GO:0032968, GO:0046872, GO:0001070, GO:0039525, GO:0005576, GO:0039606, GO:0052170, GO:0030332, GO:1990970, GO:0019904, GO:0042805, GO:0004865, GO:0006915, GO:0006351, GO:0019049, GO:0030430, GO:0044196	GO:0061608	GO:0030332, GO:1990970, GO:0046872, GO:0006351, GO:0039525, GO:0005576, GO:0019904, GO:0019049, GO:0042805, GO:0010801, GO:0039606, GO:0044196, GO:0030430, GO:0052170, GO:0039502, GO:0004865, GO:0006915, GO:0032968	GO:0003723, GO:0050434, GO:0042025, GO:0001070	GO:0001070, GO:0042025, GO:0050434	GO:0003723, GO:0061608	GO:0030332, GO:1990970, GO:0003723, GO:0019904, GO:0042805, GO:0010801, GO:0039502, GO:0004865, GO:0032968, GO:0006915, GO:0046872, GO:0006351, GO:0039525, GO:0005576, GO:0019049, GO:0039606, GO:0030430, GO:0052170, GO:0044196	GO:0030332, GO:1990970, GO:0046872, GO:0006351, GO:0039525, GO:0005576, GO:0019904, GO:0019049, GO:0042805, GO:0010801, GO:0039606, GO:0044196, GO:0030430, GO:0052170, GO:0039502, GO:0004865, GO:0006915, GO:0032968	GO:0003723
P24109	Human immunodeficiency virus type 2 subtype A (isolate CAM2)	GO:0061608, GO:0001070, GO:0003723, GO:0042025, GO:0050434	GO:0001070, GO:0045893, GO:0003723, GO:0044196, GO:0042025, GO:0050434	GO:0061608	GO:0045893, GO:0044196	GO:0003723, GO:0050434, GO:0042025, GO:0001070	GO:0001070, GO:0042025, GO:0050434	GO:0003723, GO:0061608	GO:0045893, GO:0003723, GO:0044196	GO:0045893, GO:0044196	GO:0003723
P17759	Human immunodeficiency virus type 2 subtype A (isolate D194)	GO:0061608, GO:0001070, GO:0003723, GO:0042025, GO:0050434	GO:0001070, GO:0045893, GO:0003723, GO:0044196, GO:0042025, GO:0050434	GO:0061608	GO:0045893, GO:0044196	GO:0003723, GO:0050434, GO:0042025, GO:0001070	GO:0001070, GO:0042025, GO:0050434	GO:0003723, GO:0061608	GO:0045893, GO:0003723, GO:0044196	GO:0045893, GO:0044196	GO:0003723
P20880	Human immunodeficiency virus type 2 subtype A (isolate ST)	GO:0061608, GO:0001070, GO:0003723, GO:0042025, GO:0050434	GO:0001070, GO:0045893, GO:0003723, GO:0044196, GO:0042025, GO:0050434	GO:0061608	GO:0045893, GO:0044196	GO:0003723, GO:0050434, GO:0042025, GO:0001070	GO:0001070, GO:0042025, GO:0050434	GO:0003723, GO:0061608	GO:0045893, GO:0003723, GO:0044196	GO:0045893, GO:0044196	GO:0003723
P12513	Simian immunodeficiency virus (isolate F236/smH4)	GO:0050434, GO:0042025, GO:0001070	GO:0001070, GO:0045893, GO:0003723, GO:0044196, GO:0042025, GO:0050434		GO:0045893, GO:0003723, GO:0044196	GO:0001070, GO:0042025, GO:0050434	GO:0001070, GO:0042025, GO:0050434		GO:0045893, GO:0003723, GO:0044196	GO:0045893, GO:0003723, GO:0044196
P05909	Human immunodeficiency virus type 2 subtype A (isolate NIH-Z)	GO:0061608, GO:0001070, GO:0003723, GO:0042025, GO:0050434	GO:0001070, GO:0045893, GO:0003723, GO:0044196, GO:0042025, GO:0050434	GO:0061608	GO:0045893, GO:0044196	GO:0003723, GO:0050434, GO:0042025, GO:0001070	GO:0001070, GO:0042025, GO:0050434	GO:0003723, GO:0061608	GO:0045893, GO:0003723, GO:0044196	GO:0045893, GO:0044196	GO:0003723
Q9IDV5	Human immunodeficiency virus type 1 group N (isolate YBF106)	GO:0061608, GO:0001070, GO:0003723, GO:0042025, GO:0050434	GO:0003723, GO:0010801, GO:0039502, GO:0042025, GO:0050434, GO:0032968, GO:0046872, GO:0001070, GO:0039525, GO:0005576, GO:0039606, GO:0052170, GO:0030332, GO:1990970, GO:0019904, GO:0042805, GO:0004865, GO:0006915, GO:0006351, GO:0019049, GO:0030430, GO:0044196	GO:0061608	GO:0030332, GO:1990970, GO:0046872, GO:0006351, GO:0039525, GO:0005576, GO:0019904, GO:0019049, GO:0042805, GO:0010801, GO:0039606, GO:0044196, GO:0030430, GO:0052170, GO:0039502, GO:0004865, GO:0006915, GO:0032968	GO:0003723, GO:0050434, GO:0042025, GO:0001070	GO:0001070, GO:0042025, GO:0050434	GO:0003723, GO:0061608	GO:0030332, GO:1990970, GO:0003723, GO:0019904, GO:0042805, GO:0010801, GO:0039502, GO:0004865, GO:0032968, GO:0006915, GO:0046872, GO:0006351, GO:0039525, GO:0005576, GO:0019049, GO:0039606, GO:0030430, GO:0052170, GO:0044196	GO:0030332, GO:1990970, GO:0046872, GO:0006351, GO:0039525, GO:0005576, GO:0019904, GO:0019049, GO:0042805, GO:0010801, GO:0039606, GO:0044196, GO:0030430, GO:0052170, GO:0039502, GO:0004865, GO:0006915, GO:0032968	GO:0003723
P12453	Human immunodeficiency virus type 2 subtype A (isolate SBLISY)	GO:0050434, GO:0042025, GO:0001070	GO:0001070, GO:0045893, GO:0003723, GO:0044196, GO:0042025, GO:0050434		GO:0045893, GO:0003723, GO:0044196	GO:0001070, GO:0042025, GO:0050434	GO:0001070, GO:0042025, GO:0050434		GO:0045893, GO:0003723, GO:0044196	GO:0045893, GO:0003723, GO:0044196
P04605	Human immunodeficiency virus type 2 subtype A (isolate ROD)	GO:0061608, GO:0001070, GO:0003723, GO:0042025, GO:0050434	GO:0001070, GO:0045893, GO:0003723, GO:0044196, GO:0042025, GO:0050434	GO:0061608	GO:0045893, GO:0044196	GO:0003723, GO:0050434, GO:0042025, GO:0001070	GO:0001070, GO:0042025, GO:0050434	GO:0003723, GO:0061608	GO:0045893, GO:0003723, GO:0044196	GO:0045893, GO:0044196	GO:0003723
P05908	Human immunodeficiency virus type 1 group M subtype B (isolate RF/HAT3)	GO:0061608, GO:0001070, GO:0003723, GO:0042025, GO:0050434	GO:0003723, GO:0010801, GO:0039502, GO:0042025, GO:0050434, GO:0032968, GO:0046872, GO:0001070, GO:0039525, GO:0005576, GO:0039606, GO:0052170, GO:0030332, GO:1990970, GO:0019904, GO:0042805, GO:0004865, GO:0006915, GO:0006351, GO:0019049, GO:0030430, GO:0044196	GO:0061608	GO:0030332, GO:1990970, GO:0046872, GO:0006351, GO:0039525, GO:0005576, GO:0019904, GO:0019049, GO:0042805, GO:0010801, GO:0039606, GO:0044196, GO:0030430, GO:0052170, GO:0039502, GO:0004865, GO:0006915, GO:0032968	GO:0003723, GO:0050434, GO:0042025, GO:0001070	GO:0001070, GO:0042025, GO:0050434	GO:0003723, GO:0061608	GO:0030332, GO:1990970, GO:0003723, GO:0019904, GO:0042805, GO:0010801, GO:0039502, GO:0004865, GO:0032968, GO:0006915, GO:0046872, GO:0006351, GO:0039525, GO:0005576, GO:0019049, GO:0039606, GO:0030430, GO:0052170, GO:0044196	GO:0030332, GO:1990970, GO:0046872, GO:0006351, GO:0039525, GO:0005576, GO:0019904, GO:0019049, GO:0042805, GO:0010801, GO:0039606, GO:0044196, GO:0030430, GO:0052170, GO:0039502, GO:0004865, GO:0006915, GO:0032968	GO:0003723
P0C1K2	Human immunodeficiency virus type 1 group O (isolate MVP5180)	GO:0061608, GO:0001070, GO:0003723, GO:0042025, GO:0050434	GO:0003723, GO:0010801, GO:0039502, GO:0042025, GO:0050434, GO:0032968, GO:0046872, GO:0001070, GO:0039525, GO:0005576, GO:0039606, GO:0052170, GO:0030332, GO:1990970, GO:0019904, GO:0042805, GO:0004865, GO:0006915, GO:0006351, GO:0019049, GO:0030430, GO:0044196	GO:0061608	GO:0030332, GO:1990970, GO:0046872, GO:0006351, GO:0039525, GO:0005576, GO:0019904, GO:0019049, GO:0042805, GO:0010801, GO:0039606, GO:0044196, GO:0030430, GO:0052170, GO:0039502, GO:0004865, GO:0006915, GO:0032968	GO:0003723, GO:0050434, GO:0042025, GO:0001070	GO:0001070, GO:0042025, GO:0050434	GO:0003723, GO:0061608	GO:0030332, GO:1990970, GO:0003723, GO:0019904, GO:0042805, GO:0010801, GO:0039502, GO:0004865, GO:0032968, GO:0006915, GO:0046872, GO:0006351, GO:0039525, GO:0005576, GO:0019049, GO:0039606, GO:0030430, GO:0052170, GO:0044196	GO:0030332, GO:1990970, GO:0046872, GO:0006351, GO:0039525, GO:0005576, GO:0019904, GO:0019049, GO:0042805, GO:0010801, GO:0039606, GO:0044196, GO:0030430, GO:0052170, GO:0039502, GO:0004865, GO:0006915, GO:0032968	GO:0003723
P11263	Simian immunodeficiency virus (isolate K78)	GO:0061608, GO:0001070, GO:0003723, GO:0042025, GO:0050434	GO:0001070, GO:0045893, GO:0003723, GO:0044196, GO:0042025, GO:0050434	GO:0061608	GO:0045893, GO:0044196	GO:0003723, GO:0050434, GO:0042025, GO:0001070	GO:0001070, GO:0042025, GO:0050434	GO:0003723, GO:0061608	GO:0045893, GO:0003723, GO:0044196	GO:0045893, GO:0044196	GO:0003723
P0C1J9	Human immunodeficiency virus type 1 group M subtype F2 (isolate MP255)	GO:0061608, GO:0001070, GO:0003723, GO:0042025, GO:0050434	GO:0003723, GO:0010801, GO:0039502, GO:0042025, GO:0050434, GO:0032968, GO:0046872, GO:0001070, GO:0039525, GO:0005576, GO:0039606, GO:0052170, GO:0030332, GO:1990970, GO:0019904, GO:0042805, GO:0004865, GO:0006915, GO:0006351, GO:0019049, GO:0030430, GO:0044196	GO:0061608	GO:0030332, GO:1990970, GO:0046872, GO:0006351, GO:0039525, GO:0005576, GO:0019904, GO:0019049, GO:0042805, GO:0010801, GO:0039606, GO:0044196, GO:0030430, GO:0052170, GO:0039502, GO:0004865, GO:0006915, GO:0032968	GO:0003723, GO:0050434, GO:0042025, GO:0001070	GO:0001070, GO:0042025, GO:0050434	GO:0003723, GO:0061608	GO:0030332, GO:1990970, GO:0003723, GO:0019904, GO:0042805, GO:0010801, GO:0039502, GO:0004865, GO:0032968, GO:0006915, GO:0046872, GO:0006351, GO:0039525, GO:0005576, GO:0019049, GO:0039606, GO:0030430, GO:0052170, GO:0044196	GO:0030332, GO:1990970, GO:0046872, GO:0006351, GO:0039525, GO:0005576, GO:0019904, GO:0019049, GO:0042805, GO:0010801, GO:0039606, GO:0044196, GO:0030430, GO:0052170, GO:0039502, GO:0004865, GO:0006915, GO:0032968	GO:0003723
P18098	Human immunodeficiency virus type 2 subtype A (isolate BEN)	GO:0061608, GO:0001070, GO:0003723, GO:0042025, GO:0050434	GO:0001070, GO:0045893, GO:0003723, GO:0044196, GO:0042025, GO:0050434	GO:0061608	GO:0045893, GO:0044196	GO:0003723, GO:0050434, GO:0042025, GO:0001070	GO:0001070, GO:0042025, GO:0050434	GO:0003723, GO:0061608	GO:0045893, GO:0003723, GO:0044196	GO:0045893, GO:0044196	GO:0003723
P04611	Human immunodeficiency virus type 1 group M subtype D (isolate ELI)	GO:0061608, GO:0001070, GO:0003723, GO:0019080, GO:0042025, GO:0050434, GO:0001069	GO:0003723, GO:0010801, GO:0039502, GO:0042025, GO:0050434, GO:0032968, GO:0001069, GO:0046872, GO:0001070, GO:0039525, GO:0005576, GO:0039606, GO:0052170, GO:0030332, GO:1990970, GO:0019904, GO:0042805, GO:0004865, GO:0006915, GO:0006351, GO:0019049, GO:0019080, GO:0030430, GO:0044196	GO:0061608	GO:0030332, GO:1990970, GO:0046872, GO:0006351, GO:0039525, GO:0005576, GO:0019904, GO:0019049, GO:0042805, GO:0010801, GO:0039606, GO:0044196, GO:0030430, GO:0052170, GO:0039502, GO:0004865, GO:0006915, GO:0032968	GO:0001070, GO:0003723, GO:0019080, GO:0042025, GO:0050434, GO:0001069	GO:0001070, GO:0042025, GO:0050434	GO:0003723, GO:0061608, GO:0019080, GO:0001069	GO:0030332, GO:1990970, GO:0003723, GO:0019904, GO:0042805, GO:0010801, GO:0039502, GO:0004865, GO:0032968, GO:0001069, GO:0006915, GO:0046872, GO:0006351, GO:0039525, GO:0005576, GO:0019049, GO:0039606, GO:0019080, GO:0030430, GO:0052170, GO:0044196	GO:0030332, GO:1990970, GO:0046872, GO:0006351, GO:0039525, GO:0005576, GO:0019904, GO:0019049, GO:0042805, GO:0010801, GO:0039606, GO:0044196, GO:0030430, GO:0052170, GO:0039502, GO:0004865, GO:0006915, GO:0032968	GO:0003723, GO:0019080, GO:0001069
P69698	Human immunodeficiency virus type 1 group M subtype B (isolate HXB3)	GO:0061608, GO:0001070, GO:0003723, GO:0042025, GO:0050434	GO:0003723, GO:0010801, GO:0039502, GO:0042025, GO:0050434, GO:0032968, GO:0046872, GO:0001070, GO:0039525, GO:0005576, GO:0039606, GO:0052170, GO:0030332, GO:1990970, GO:0019904, GO:0042805, GO:0004865, GO:0006915, GO:0006351, GO:0019049, GO:0030430, GO:0044196	GO:0061608	GO:0030332, GO:1990970, GO:0046872, GO:0006351, GO:0039525, GO:0005576, GO:0019904, GO:0019049, GO:0042805, GO:0010801, GO:0039606, GO:0044196, GO:0030430, GO:0052170, GO:0039502, GO:0004865, GO:0006915, GO:0032968	GO:0003723, GO:0050434, GO:0042025, GO:0001070	GO:0001070, GO:0042025, GO:0050434	GO:0003723, GO:0061608	GO:0030332, GO:1990970, GO:0003723, GO:0019904, GO:0042805, GO:0010801, GO:0039502, GO:0004865, GO:0032968, GO:0006915, GO:0046872, GO:0006351, GO:0039525, GO:0005576, GO:0019049, GO:0039606, GO:0030430, GO:0052170, GO:0044196	GO:0030332, GO:1990970, GO:0046872, GO:0006351, GO:0039525, GO:0005576, GO:0019904, GO:0019049, GO:0042805, GO:0010801, GO:0039606, GO:0044196, GO:0030430, GO:0052170, GO:0039502, GO:0004865, GO:0006915, GO:0032968	GO:0003723
Q9WC66	Human immunodeficiency virus type 1 group M subtype J (isolate SE9173)	GO:0050434, GO:0042025, GO:0001070	GO:0003723, GO:0010801, GO:0039502, GO:0042025, GO:0050434, GO:0032968, GO:0046872, GO:0001070, GO:0039525, GO:0005576, GO:0039606, GO:0052170, GO:0030332, GO:1990970, GO:0019904, GO:0042805, GO:0004865, GO:0006915, GO:0006351, GO:0019049, GO:0030430, GO:0044196		GO:0030332, GO:1990970, GO:0003723, GO:0019904, GO:0042805, GO:0010801, GO:0039502, GO:0004865, GO:0032968, GO:0006915, GO:0046872, GO:0006351, GO:0039525, GO:0005576, GO:0019049, GO:0039606, GO:0030430, GO:0052170, GO:0044196	GO:0001070, GO:0042025, GO:0050434	GO:0001070, GO:0042025, GO:0050434		GO:0030332, GO:1990970, GO:0003723, GO:0019904, GO:0042805, GO:0010801, GO:0039502, GO:0004865, GO:0032968, GO:0006915, GO:0046872, GO:0006351, GO:0039525, GO:0005576, GO:0019049, GO:0039606, GO:0030430, GO:0052170, GO:0044196	GO:0030332, GO:1990970, GO:0003723, GO:0019904, GO:0042805, GO:0010801, GO:0039502, GO:0004865, GO:0032968, GO:0006915, GO:0046872, GO:0006351, GO:0039525, GO:0005576, GO:0019049, GO:0039606, GO:0030430, GO:0052170, GO:0044196
Q8AIH8			GO:0001070, GO:0045893, GO:0003723, GO:0044196, GO:0042025, GO:0050434		GO:0001070, GO:0045893, GO:0003723, GO:0044196, GO:0042025, GO:0050434		GO:0001070, GO:0042025, GO:0050434		GO:0045893, GO:0003723, GO:0044196	GO:0001070, GO:0045893, GO:0003723, GO:0044196, GO:0042025, GO:0050434
P22384			GO:0001070, GO:0045893, GO:0003723, GO:0044196, GO:0042025, GO:0050434		GO:0001070, GO:0045893, GO:0003723, GO:0044196, GO:0042025, GO:0050434		GO:0001070, GO:0042025, GO:0050434		GO:0045893, GO:0003723, GO:0044196	GO:0001070, GO:0045893, GO:0003723, GO:0044196, GO:0042025, GO:0050434
P04609	Human immunodeficiency virus type 1 group M subtype D (isolate Z6)	GO:0061608, GO:0001070, GO:0003723, GO:0042025, GO:0050434	GO:0003723, GO:0010801, GO:0039502, GO:0042025, GO:0050434, GO:0032968, GO:0046872, GO:0001070, GO:0039525, GO:0005576, GO:0039606, GO:0052170, GO:0030332, GO:1990970, GO:0019904, GO:0042805, GO:0004865, GO:0006915, GO:0006351, GO:0019049, GO:0030430, GO:0044196	GO:0061608	GO:0030332, GO:1990970, GO:0046872, GO:0006351, GO:0039525, GO:0005576, GO:0019904, GO:0019049, GO:0042805, GO:0010801, GO:0039606, GO:0044196, GO:0030430, GO:0052170, GO:0039502, GO:0004865, GO:0006915, GO:0032968	GO:0003723, GO:0050434, GO:0042025, GO:0001070	GO:0001070, GO:0042025, GO:0050434	GO:0003723, GO:0061608	GO:0030332, GO:1990970, GO:0003723, GO:0019904, GO:0042805, GO:0010801, GO:0039502, GO:0004865, GO:0032968, GO:0006915, GO:0046872, GO:0006351, GO:0039525, GO:0005576, GO:0019049, GO:0039606, GO:0030430, GO:0052170, GO:0044196	GO:0030332, GO:1990970, GO:0046872, GO:0006351, GO:0039525, GO:0005576, GO:0019904, GO:0019049, GO:0042805, GO:0010801, GO:0039606, GO:0044196, GO:0030430, GO:0052170, GO:0039502, GO:0004865, GO:0006915, GO:0032968	GO:0003723
P0C1K3	Human immunodeficiency virus type 1 group M subtype K (isolate 97ZR-EQTB11)	GO:0050434, GO:0042025, GO:0001070	GO:0003723, GO:0010801, GO:0039502, GO:0042025, GO:0050434, GO:0032968, GO:0046872, GO:0001070, GO:0039525, GO:0005576, GO:0039606, GO:0052170, GO:0030332, GO:1990970, GO:0019904, GO:0042805, GO:0004865, GO:0006915, GO:0006351, GO:0019049, GO:0030430, GO:0044196		GO:0030332, GO:1990970, GO:0003723, GO:0019904, GO:0042805, GO:0010801, GO:0039502, GO:0004865, GO:0032968, GO:0006915, GO:0046872, GO:0006351, GO:0039525, GO:0005576, GO:0019049, GO:0039606, GO:0030430, GO:0052170, GO:0044196	GO:0001070, GO:0042025, GO:0050434	GO:0001070, GO:0042025, GO:0050434		GO:0030332, GO:1990970, GO:0003723, GO:0019904, GO:0042805, GO:0010801, GO:0039502, GO:0004865, GO:0032968, GO:0006915, GO:0046872, GO:0006351, GO:0039525, GO:0005576, GO:0019049, GO:0039606, GO:0030430, GO:0052170, GO:0044196	GO:0030332, GO:1990970, GO:0003723, GO:0019904, GO:0042805, GO:0010801, GO:0039502, GO:0004865, GO:0032968, GO:0006915, GO:0046872, GO:0006351, GO:0039525, GO:0005576, GO:0019049, GO:0039606, GO:0030430, GO:0052170, GO:0044196
P0C1K4	Human immunodeficiency virus type 1 group M subtype K (isolate 96CM-MP535)	GO:0061608, GO:0001070, GO:0003723, GO:0042025, GO:0050434	GO:0003723, GO:0010801, GO:0039502, GO:0042025, GO:0050434, GO:0032968, GO:0046872, GO:0001070, GO:0039525, GO:0005576, GO:0039606, GO:0052170, GO:0030332, GO:1990970, GO:0019904, GO:0042805, GO:0004865, GO:0006915, GO:0006351, GO:0019049, GO:0030430, GO:0044196	GO:0061608	GO:0030332, GO:1990970, GO:0046872, GO:0006351, GO:0039525, GO:0005576, GO:0019904, GO:0019049, GO:0042805, GO:0010801, GO:0039606, GO:0044196, GO:0030430, GO:0052170, GO:0039502, GO:0004865, GO:0006915, GO:0032968	GO:0003723, GO:0050434, GO:0042025, GO:0001070	GO:0001070, GO:0042025, GO:0050434	GO:0003723, GO:0061608	GO:0030332, GO:1990970, GO:0003723, GO:0019904, GO:0042805, GO:0010801, GO:0039502, GO:0004865, GO:0032968, GO:0006915, GO:0046872, GO:0006351, GO:0039525, GO:0005576, GO:0019049, GO:0039606, GO:0030430, GO:0052170, GO:0044196	GO:0030332, GO:1990970, GO:0046872, GO:0006351, GO:0039525, GO:0005576, GO:0019904, GO:0019049, GO:0042805, GO:0010801, GO:0039606, GO:0044196, GO:0030430, GO:0052170, GO:0039502, GO:0004865, GO:0006915, GO:0032968	GO:0003723
P04326	Human immunodeficiency virus type 1 group M subtype B (isolate PCV12)	GO:0061608, GO:0001070, GO:0003723, GO:0042025, GO:0050434	GO:0003723, GO:0010801, GO:0039502, GO:0042025, GO:0050434, GO:0032968, GO:0046872, GO:0001070, GO:0039525, GO:0005576, GO:0039606, GO:0052170, GO:0030332, GO:1990970, GO:0019904, GO:0042805, GO:0004865, GO:0006915, GO:0005515, GO:0006351, GO:0019049, GO:0030430, GO:0044196	GO:0061608	GO:0010801, GO:0039502, GO:0032968, GO:0046872, GO:0039525, GO:0005576, GO:0039606, GO:0052170, GO:0030332, GO:1990970, GO:0019904, GO:0042805, GO:0004865, GO:0006915, GO:0005515, GO:0006351, GO:0019049, GO:0030430, GO:0044196	GO:0003723, GO:0050434, GO:0042025, GO:0001070	GO:0001070, GO:0042025, GO:0050434	GO:0003723, GO:0061608	GO:0030332, GO:1990970, GO:0003723, GO:0019904, GO:0042805, GO:0010801, GO:0039502, GO:0004865, GO:0032968, GO:0006915, GO:0046872, GO:0005515, GO:0039525, GO:0005576, GO:0006351, GO:0019049, GO:0039606, GO:0030430, GO:0052170, GO:0044196	GO:0010801, GO:0039502, GO:0032968, GO:0046872, GO:0039525, GO:0005576, GO:0039606, GO:0052170, GO:0030332, GO:1990970, GO:0019904, GO:0042805, GO:0004865, GO:0006915, GO:0005515, GO:0006351, GO:0019049, GO:0030430, GO:0044196	GO:0003723
Q1A246	Simian immunodeficiency virus (isolate EK505)	GO:0050434, GO:0042025, GO:0001070	GO:0003723, GO:0010801, GO:0039502, GO:0042025, GO:0050434, GO:0032968, GO:0046872, GO:0001070, GO:0039525, GO:0005576, GO:0039606, GO:0052170, GO:0030332, GO:1990970, GO:0019904, GO:0042805, GO:0004865, GO:0006915, GO:0006351, GO:0019049, GO:0030430, GO:0044196		GO:0030332, GO:1990970, GO:0003723, GO:0019904, GO:0042805, GO:0010801, GO:0039502, GO:0004865, GO:0032968, GO:0006915, GO:0046872, GO:0006351, GO:0039525, GO:0005576, GO:0019049, GO:0039606, GO:0030430, GO:0052170, GO:0044196	GO:0001070, GO:0042025, GO:0050434	GO:0001070, GO:0042025, GO:0050434		GO:0030332, GO:1990970, GO:0003723, GO:0019904, GO:0042805, GO:0010801, GO:0039502, GO:0004865, GO:0032968, GO:0006915, GO:0046872, GO:0006351, GO:0039525, GO:0005576, GO:0019049, GO:0039606, GO:0030430, GO:0052170, GO:0044196	GO:0030332, GO:1990970, GO:0003723, GO:0019904, GO:0042805, GO:0010801, GO:0039502, GO:0004865, GO:0032968, GO:0006915, GO:0046872, GO:0006351, GO:0039525, GO:0005576, GO:0019049, GO:0039606, GO:0030430, GO:0052170, GO:0044196
P32544			GO:0001070, GO:0045893, GO:0003723, GO:0044196, GO:0042025, GO:0050434		GO:0001070, GO:0045893, GO:0003723, GO:0044196, GO:0042025, GO:0050434		GO:0001070, GO:0042025, GO:0050434		GO:0045893, GO:0003723, GO:0044196	GO:0001070, GO:0045893, GO:0003723, GO:0044196, GO:0042025, GO:0050434
P36340			GO:0001070, GO:0045893, GO:0003723, GO:0044196, GO:0042025, GO:0050434		GO:0001070, GO:0045893, GO:0003723, GO:0044196, GO:0042025, GO:0050434		GO:0001070, GO:0042025, GO:0050434		GO:0045893, GO:0003723, GO:0044196	GO:0001070, GO:0045893, GO:0003723, GO:0044196, GO:0042025, GO:0050434
Q1A264	Simian immunodeficiency virus (isolate MB66)	GO:0061608, GO:0001070, GO:0003723, GO:0042025, GO:0050434	GO:0003723, GO:0010801, GO:0039502, GO:0042025, GO:0050434, GO:0032968, GO:0046872, GO:0001070, GO:0039525, GO:0005576, GO:0039606, GO:0052170, GO:0030332, GO:1990970, GO:0019904, GO:0042805, GO:0004865, GO:0006915, GO:0006351, GO:0019049, GO:0030430, GO:0044196	GO:0061608	GO:0030332, GO:1990970, GO:0046872, GO:0006351, GO:0039525, GO:0005576, GO:0019904, GO:0019049, GO:0042805, GO:0010801, GO:0039606, GO:0044196, GO:0030430, GO:0052170, GO:0039502, GO:0004865, GO:0006915, GO:0032968	GO:0003723, GO:0050434, GO:0042025, GO:0001070	GO:0001070, GO:0042025, GO:0050434	GO:0003723, GO:0061608	GO:0030332, GO:1990970, GO:0003723, GO:0019904, GO:0042805, GO:0010801, GO:0039502, GO:0004865, GO:0032968, GO:0006915, GO:0046872, GO:0006351, GO:0039525, GO:0005576, GO:0019049, GO:0039606, GO:0030430, GO:0052170, GO:0044196	GO:0030332, GO:1990970, GO:0046872, GO:0006351, GO:0039525, GO:0005576, GO:0019904, GO:0019049, GO:0042805, GO:0010801, GO:0039606, GO:0044196, GO:0030430, GO:0052170, GO:0039502, GO:0004865, GO:0006915, GO:0032968	GO:0003723
O70899	Human immunodeficiency virus type 1 group M subtype H (isolate 90CF056)	GO:0050434, GO:0042025, GO:0001070	GO:0003723, GO:0010801, GO:0039502, GO:0042025, GO:0050434, GO:0032968, GO:0046872, GO:0001070, GO:0039525, GO:0005576, GO:0039606, GO:0052170, GO:0030332, GO:1990970, GO:0019904, GO:0042805, GO:0004865, GO:0006915, GO:0006351, GO:0019049, GO:0030430, GO:0044196		GO:0030332, GO:1990970, GO:0003723, GO:0019904, GO:0042805, GO:0010801, GO:0039502, GO:0004865, GO:0032968, GO:0006915, GO:0046872, GO:0006351, GO:0039525, GO:0005576, GO:0019049, GO:0039606, GO:0030430, GO:0052170, GO:0044196	GO:0001070, GO:0042025, GO:0050434	GO:0001070, GO:0042025, GO:0050434		GO:0030332, GO:1990970, GO:0003723, GO:0019904, GO:0042805, GO:0010801, GO:0039502, GO:0004865, GO:0032968, GO:0006915, GO:0046872, GO:0006351, GO:0039525, GO:0005576, GO:0019049, GO:0039606, GO:0030430, GO:0052170, GO:0044196	GO:0030332, GO:1990970, GO:0003723, GO:0019904, GO:0042805, GO:0010801, GO:0039502, GO:0004865, GO:0032968, GO:0006915, GO:0046872, GO:0006351, GO:0039525, GO:0005576, GO:0019049, GO:0039606, GO:0030430, GO:0052170, GO:0044196
O12161	Human immunodeficiency virus type 1 group M subtype C (isolate 92BR025)	GO:0050434, GO:0042025, GO:0001070	GO:0003723, GO:0010801, GO:0039502, GO:0042025, GO:0050434, GO:0032968, GO:0046872, GO:0001070, GO:0039525, GO:0005576, GO:0039606, GO:0052170, GO:0030332, GO:1990970, GO:0019904, GO:0042805, GO:0004865, GO:0006915, GO:0006351, GO:0019049, GO:0030430, GO:0044196		GO:0030332, GO:1990970, GO:0003723, GO:0019904, GO:0042805, GO:0010801, GO:0039502, GO:0004865, GO:0032968, GO:0006915, GO:0046872, GO:0006351, GO:0039525, GO:0005576, GO:0019049, GO:0039606, GO:0030430, GO:0052170, GO:0044196	GO:0001070, GO:0042025, GO:0050434	GO:0001070, GO:0042025, GO:0050434		GO:0030332, GO:1990970, GO:0003723, GO:0019904, GO:0042805, GO:0010801, GO:0039502, GO:0004865, GO:0032968, GO:0006915, GO:0046872, GO:0006351, GO:0039525, GO:0005576, GO:0019049, GO:0039606, GO:0030430, GO:0052170, GO:0044196	GO:0030332, GO:1990970, GO:0003723, GO:0019904, GO:0042805, GO:0010801, GO:0039502, GO:0004865, GO:0032968, GO:0006915, GO:0046872, GO:0006351, GO:0039525, GO:0005576, GO:0019049, GO:0039606, GO:0030430, GO:0052170, GO:0044196
P15835	Human immunodeficiency virus type 2 subtype B (isolate D205)	GO:0061608, GO:0001070, GO:0003723, GO:0042025, GO:0050434	GO:0001070, GO:0045893, GO:0003723, GO:0044196, GO:0042025, GO:0050434	GO:0061608	GO:0045893, GO:0044196	GO:0003723, GO:0050434, GO:0042025, GO:0001070	GO:0001070, GO:0042025, GO:0050434	GO:0003723, GO:0061608	GO:0045893, GO:0003723, GO:0044196	GO:0045893, GO:0044196	GO:0003723
P18804	Human immunodeficiency virus type 1 group M subtype D (isolate NDK)	GO:0061608, GO:0001070, GO:0003723, GO:0042025, GO:0050434	GO:0003723, GO:0010801, GO:0039502, GO:0042025, GO:0050434, GO:0032968, GO:0046872, GO:0001070, GO:0039525, GO:0005576, GO:0039606, GO:0052170, GO:0030332, GO:1990970, GO:0019904, GO:0042805, GO:0004865, GO:0006915, GO:0006351, GO:0019049, GO:0030430, GO:0044196	GO:0061608	GO:0030332, GO:1990970, GO:0046872, GO:0006351, GO:0039525, GO:0005576, GO:0019904, GO:0019049, GO:0042805, GO:0010801, GO:0039606, GO:0044196, GO:0030430, GO:0052170, GO:0039502, GO:0004865, GO:0006915, GO:0032968	GO:0003723, GO:0050434, GO:0042025, GO:0001070	GO:0001070, GO:0042025, GO:0050434	GO:0003723, GO:0061608	GO:0030332, GO:1990970, GO:0003723, GO:0019904, GO:0042805, GO:0010801, GO:0039502, GO:0004865, GO:0032968, GO:0006915, GO:0046872, GO:0006351, GO:0039525, GO:0005576, GO:0019049, GO:0039606, GO:0030430, GO:0052170, GO:0044196	GO:0030332, GO:1990970, GO:0046872, GO:0006351, GO:0039525, GO:0005576, GO:0019904, GO:0019049, GO:0042805, GO:0010801, GO:0039606, GO:0044196, GO:0030430, GO:0052170, GO:0039502, GO:0004865, GO:0006915, GO:0032968	GO:0003723
P04614	Human immunodeficiency virus type 1 group M subtype B (isolate ARV2/SF2)	GO:0061608, GO:0001070, GO:0003723, GO:0042025, GO:0050434	GO:0003723, GO:0010801, GO:0039502, GO:0042025, GO:0050434, GO:0032968, GO:0046872, GO:0001070, GO:0039525, GO:0005576, GO:0039606, GO:0052170, GO:0030332, GO:1990970, GO:0019904, GO:0042805, GO:0004865, GO:0006915, GO:0006351, GO:0019049, GO:0030430, GO:0044196	GO:0061608	GO:0030332, GO:1990970, GO:0046872, GO:0006351, GO:0039525, GO:0005576, GO:0019904, GO:0019049, GO:0042805, GO:0010801, GO:0039606, GO:0044196, GO:0030430, GO:0052170, GO:0039502, GO:0004865, GO:0006915, GO:0032968	GO:0003723, GO:0050434, GO:0042025, GO:0001070	GO:0001070, GO:0042025, GO:0050434	GO:0003723, GO:0061608	GO:0030332, GO:1990970, GO:0003723, GO:0019904, GO:0042805, GO:0010801, GO:0039502, GO:0004865, GO:0032968, GO:0006915, GO:0046872, GO:0006351, GO:0039525, GO:0005576, GO:0019049, GO:0039606, GO:0030430, GO:0052170, GO:0044196	GO:0030332, GO:1990970, GO:0046872, GO:0006351, GO:0039525, GO:0005576, GO:0019904, GO:0019049, GO:0042805, GO:0010801, GO:0039606, GO:0044196, GO:0030430, GO:0052170, GO:0039502, GO:0004865, GO:0006915, GO:0032968	GO:0003723
P05906	Human immunodeficiency virus type 1 group M subtype B (isolate SC)	GO:0061608, GO:0001070, GO:0003723, GO:0042025, GO:0050434	GO:0003723, GO:0010801, GO:0039502, GO:0042025, GO:0050434, GO:0032968, GO:0046872, GO:0001070, GO:0039525, GO:0005576, GO:0039606, GO:0052170, GO:0030332, GO:1990970, GO:0019904, GO:0042805, GO:0004865, GO:0006915, GO:0006351, GO:0019049, GO:0030430, GO:0044196	GO:0061608	GO:0030332, GO:1990970, GO:0046872, GO:0006351, GO:0039525, GO:0005576, GO:0019904, GO:0019049, GO:0042805, GO:0010801, GO:0039606, GO:0044196, GO:0030430, GO:0052170, GO:0039502, GO:0004865, GO:0006915, GO:0032968	GO:0003723, GO:0050434, GO:0042025, GO:0001070	GO:0001070, GO:0042025, GO:0050434	GO:0003723, GO:0061608	GO:0030332, GO:1990970, GO:0003723, GO:0019904, GO:0042805, GO:0010801, GO:0039502, GO:0004865, GO:0032968, GO:0006915, GO:0046872, GO:0006351, GO:0039525, GO:0005576, GO:0019049, GO:0039606, GO:0030430, GO:0052170, GO:0044196	GO:0030332, GO:1990970, GO:0046872, GO:0006351, GO:0039525, GO:0005576, GO:0019904, GO:0019049, GO:0042805, GO:0010801, GO:0039606, GO:0044196, GO:0030430, GO:0052170, GO:0039502, GO:0004865, GO:0006915, GO:0032968	GO:0003723
P05907	Human immunodeficiency virus type 1 group M subtype B (isolate CDC-451)	GO:0061608, GO:0001070, GO:0003723, GO:0042025, GO:0050434	GO:0003723, GO:0010801, GO:0039502, GO:0042025, GO:0050434, GO:0032968, GO:0046872, GO:0001070, GO:0039525, GO:0005576, GO:0039606, GO:0052170, GO:0030332, GO:1990970, GO:0019904, GO:0042805, GO:0004865, GO:0006915, GO:0006351, GO:0019049, GO:0030430, GO:0044196	GO:0061608	GO:0030332, GO:1990970, GO:0046872, GO:0006351, GO:0039525, GO:0005576, GO:0019904, GO:0019049, GO:0042805, GO:0010801, GO:0039606, GO:0044196, GO:0030430, GO:0052170, GO:0039502, GO:0004865, GO:0006915, GO:0032968	GO:0003723, GO:0050434, GO:0042025, GO:0001070	GO:0001070, GO:0042025, GO:0050434	GO:0003723, GO:0061608	GO:0030332, GO:1990970, GO:0003723, GO:0019904, GO:0042805, GO:0010801, GO:0039502, GO:0004865, GO:0032968, GO:0006915, GO:0046872, GO:0006351, GO:0039525, GO:0005576, GO:0019049, GO:0039606, GO:0030430, GO:0052170, GO:0044196	GO:0030332, GO:1990970, GO:0046872, GO:0006351, GO:0039525, GO:0005576, GO:0019904, GO:0019049, GO:0042805, GO:0010801, GO:0039606, GO:0044196, GO:0030430, GO:0052170, GO:0039502, GO:0004865, GO:0006915, GO:0032968	GO:0003723
O91083	Human immunodeficiency virus type 1 group N (isolate YBF30)	GO:0050434, GO:0042025, GO:0001070	GO:0003723, GO:0010801, GO:0039502, GO:0042025, GO:0050434, GO:0032968, GO:0046872, GO:0001070, GO:0039525, GO:0005576, GO:0039606, GO:0052170, GO:0030332, GO:1990970, GO:0019904, GO:0042805, GO:0004865, GO:0006915, GO:0006351, GO:0019049, GO:0030430, GO:0044196		GO:0030332, GO:1990970, GO:0003723, GO:0019904, GO:0042805, GO:0010801, GO:0039502, GO:0004865, GO:0032968, GO:0006915, GO:0046872, GO:0006351, GO:0039525, GO:0005576, GO:0019049, GO:0039606, GO:0030430, GO:0052170, GO:0044196	GO:0001070, GO:0042025, GO:0050434	GO:0001070, GO:0042025, GO:0050434		GO:0030332, GO:1990970, GO:0003723, GO:0019904, GO:0042805, GO:0010801, GO:0039502, GO:0004865, GO:0032968, GO:0006915, GO:0046872, GO:0006351, GO:0039525, GO:0005576, GO:0019049, GO:0039606, GO:0030430, GO:0052170, GO:0044196	GO:0030332, GO:1990970, GO:0003723, GO:0019904, GO:0042805, GO:0010801, GO:0039502, GO:0004865, GO:0032968, GO:0006915, GO:0046872, GO:0006351, GO:0039525, GO:0005576, GO:0019049, GO:0039606, GO:0030430, GO:0052170, GO:0044196
P20879	Human immunodeficiency virus type 1 group M subtype B (isolate JRCSF)	GO:0061608, GO:0001070, GO:0003723, GO:0019080, GO:0042025, GO:0050434, GO:0001069	GO:0003723, GO:0031491, GO:0010801, GO:0039502, GO:0042025, GO:0050434, GO:0001069, GO:0032968, GO:0046872, GO:0001070, GO:0039525, GO:0005576, GO:0039606, GO:0052170, GO:0030332, GO:1990970, GO:0019904, GO:0043175, GO:0042805, GO:0004865, GO:0006915, GO:0035035, GO:0005515, GO:0006351, GO:0019049, GO:0019080, GO:0030430, GO:0044196, GO:0001223	GO:0061608	GO:0031491, GO:0010801, GO:0039502, GO:0032968, GO:0046872, GO:0039525, GO:0005576, GO:0039606, GO:0052170, GO:0030332, GO:1990970, GO:0019904, GO:0043175, GO:0042805, GO:0004865, GO:0006915, GO:0035035, GO:0005515, GO:0006351, GO:0019049, GO:0030430, GO:0044196, GO:0001223	GO:0001070, GO:0003723, GO:0019080, GO:0042025, GO:0050434, GO:0001069	GO:0001070, GO:0042025, GO:0050434	GO:0003723, GO:0061608, GO:0019080, GO:0001069	GO:0030332, GO:1990970, GO:0003723, GO:0019904, GO:0043175, GO:0042805, GO:0031491, GO:0010801, GO:0039502, GO:0004865, GO:0001069, GO:0032968, GO:0006915, GO:0035035, GO:0046872, GO:0005515, GO:0039525, GO:0005576, GO:0006351, GO:0019049, GO:0039606, GO:0019080, GO:0030430, GO:0052170, GO:0044196, GO:0001223	GO:0031491, GO:0010801, GO:0039502, GO:0032968, GO:0046872, GO:0039525, GO:0005576, GO:0039606, GO:0052170, GO:0030332, GO:1990970, GO:0019904, GO:0043175, GO:0042805, GO:0004865, GO:0006915, GO:0035035, GO:0005515, GO:0006351, GO:0019049, GO:0030430, GO:0044196, GO:0001223	GO:0003723, GO:0019080, GO:0001069
Q73370	Human immunodeficiency virus type 1 group M subtype B (strain 89.6)	GO:0061608, GO:0001070, GO:0003723, GO:0042025, GO:0050434	GO:0003723, GO:0010801, GO:0039502, GO:0042025, GO:0050434, GO:0032968, GO:0046872, GO:0001070, GO:0039525, GO:0005576, GO:0039606, GO:0052170, GO:0030332, GO:1990970, GO:0019904, GO:0042805, GO:0004865, GO:0006915, GO:0006351, GO:0019049, GO:0030430, GO:0044196	GO:0061608	GO:0030332, GO:1990970, GO:0046872, GO:0006351, GO:0039525, GO:0005576, GO:0019904, GO:0019049, GO:0042805, GO:0010801, GO:0039606, GO:0044196, GO:0030430, GO:0052170, GO:0039502, GO:0004865, GO:0006915, GO:0032968	GO:0003723, GO:0050434, GO:0042025, GO:0001070	GO:0001070, GO:0042025, GO:0050434	GO:0003723, GO:0061608	GO:0030332, GO:1990970, GO:0003723, GO:0019904, GO:0042805, GO:0010801, GO:0039502, GO:0004865, GO:0032968, GO:0006915, GO:0046872, GO:0006351, GO:0039525, GO:0005576, GO:0019049, GO:0039606, GO:0030430, GO:0052170, GO:0044196	GO:0030332, GO:1990970, GO:0046872, GO:0006351, GO:0039525, GO:0005576, GO:0019904, GO:0019049, GO:0042805, GO:0010801, GO:0039606, GO:0044196, GO:0030430, GO:0052170, GO:0039502, GO:0004865, GO:0006915, GO:0032968	GO:0003723
P04613	Human immunodeficiency virus type 1 group M subtype A (isolate MAL)	GO:0061608, GO:0001070, GO:0003723, GO:0019080, GO:0042025, GO:0050434, GO:0001069	GO:0003723, GO:0010801, GO:0039502, GO:0042025, GO:0050434, GO:0032968, GO:0001069, GO:0046872, GO:0001070, GO:0039525, GO:0005576, GO:0039606, GO:0052170, GO:0030332, GO:1990970, GO:0019904, GO:0042805, GO:0004865, GO:0006915, GO:0006351, GO:0019049, GO:0019080, GO:0030430, GO:0044196	GO:0061608	GO:0030332, GO:1990970, GO:0046872, GO:0006351, GO:0039525, GO:0005576, GO:0019904, GO:0019049, GO:0042805, GO:0010801, GO:0039606, GO:0044196, GO:0030430, GO:0052170, GO:0039502, GO:0004865, GO:0006915, GO:0032968	GO:0001070, GO:0003723, GO:0019080, GO:0042025, GO:0050434, GO:0001069	GO:0001070, GO:0042025, GO:0050434	GO:0003723, GO:0061608, GO:0019080, GO:0001069	GO:0030332, GO:1990970, GO:0003723, GO:0019904, GO:0042805, GO:0010801, GO:0039502, GO:0004865, GO:0032968, GO:0001069, GO:0006915, GO:0046872, GO:0006351, GO:0039525, GO:0005576, GO:0019049, GO:0039606, GO:0019080, GO:0030430, GO:0052170, GO:0044196	GO:0030332, GO:1990970, GO:0046872, GO:0006351, GO:0039525, GO:0005576, GO:0019904, GO:0019049, GO:0042805, GO:0010801, GO:0039606, GO:0044196, GO:0030430, GO:0052170, GO:0039502, GO:0004865, GO:0006915, GO:0032968	GO:0003723, GO:0019080, GO:0001069
P17285	Simian immunodeficiency virus (isolate CPZ GAB1)	GO:0061608, GO:0001070, GO:0003723, GO:0042025, GO:0050434	GO:0003723, GO:0010801, GO:0039502, GO:0042025, GO:0050434, GO:0032968, GO:0046872, GO:0001070, GO:0039525, GO:0005576, GO:0039606, GO:0052170, GO:0030332, GO:1990970, GO:0019904, GO:0042805, GO:0004865, GO:0006915, GO:0006351, GO:0019049, GO:0030430, GO:0044196	GO:0061608	GO:0030332, GO:1990970, GO:0046872, GO:0006351, GO:0039525, GO:0005576, GO:0019904, GO:0019049, GO:0042805, GO:0010801, GO:0039606, GO:0044196, GO:0030430, GO:0052170, GO:0039502, GO:0004865, GO:0006915, GO:0032968	GO:0003723, GO:0050434, GO:0042025, GO:0001070	GO:0001070, GO:0042025, GO:0050434	GO:0003723, GO:0061608	GO:0030332, GO:1990970, GO:0003723, GO:0019904, GO:0042805, GO:0010801, GO:0039502, GO:0004865, GO:0032968, GO:0006915, GO:0046872, GO:0006351, GO:0039525, GO:0005576, GO:0019049, GO:0039606, GO:0030430, GO:0052170, GO:0044196	GO:0030332, GO:1990970, GO:0046872, GO:0006351, GO:0039525, GO:0005576, GO:0019904, GO:0019049, GO:0042805, GO:0010801, GO:0039606, GO:0044196, GO:0030430, GO:0052170, GO:0039502, GO:0004865, GO:0006915, GO:0032968	GO:0003723
Q76632	Human immunodeficiency virus type 2 subtype B (isolate UC1)	GO:0050434, GO:0042025, GO:0001070	GO:0001070, GO:0045893, GO:0003723, GO:0044196, GO:0042025, GO:0050434		GO:0045893, GO:0003723, GO:0044196	GO:0001070, GO:0042025, GO:0050434	GO:0001070, GO:0042025, GO:0050434		GO:0045893, GO:0003723, GO:0044196	GO:0045893, GO:0003723, GO:0044196
P18044	Human immunodeficiency virus type 2 subtype A (isolate Ghana-1)	GO:0061608, GO:0001070, GO:0003723, GO:0042025, GO:0050434	GO:0001070, GO:0045893, GO:0003723, GO:0044196, GO:0042025, GO:0050434	GO:0061608	GO:0045893, GO:0044196	GO:0003723, GO:0050434, GO:0042025, GO:0001070	GO:0001070, GO:0042025, GO:0050434	GO:0003723, GO:0061608	GO:0045893, GO:0003723, GO:0044196	GO:0045893, GO:0044196	GO:0003723
P0C1K0	Human immunodeficiency virus type 1 group M subtype F2 (isolate MP257)	GO:0061608, GO:0001070, GO:0003723, GO:0042025, GO:0050434	GO:0003723, GO:0010801, GO:0039502, GO:0042025, GO:0050434, GO:0032968, GO:0046872, GO:0001070, GO:0039525, GO:0005576, GO:0039606, GO:0052170, GO:0030332, GO:1990970, GO:0019904, GO:0042805, GO:0004865, GO:0006915, GO:0006351, GO:0019049, GO:0030430, GO:0044196	GO:0061608	GO:0030332, GO:1990970, GO:0046872, GO:0006351, GO:0039525, GO:0005576, GO:0019904, GO:0019049, GO:0042805, GO:0010801, GO:0039606, GO:0044196, GO:0030430, GO:0052170, GO:0039502, GO:0004865, GO:0006915, GO:0032968	GO:0003723, GO:0050434, GO:0042025, GO:0001070	GO:0001070, GO:0042025, GO:0050434	GO:0003723, GO:0061608	GO:0030332, GO:1990970, GO:0003723, GO:0019904, GO:0042805, GO:0010801, GO:0039502, GO:0004865, GO:0032968, GO:0006915, GO:0046872, GO:0006351, GO:0039525, GO:0005576, GO:0019049, GO:0039606, GO:0030430, GO:0052170, GO:0044196	GO:0030332, GO:1990970, GO:0046872, GO:0006351, GO:0039525, GO:0005576, GO:0019904, GO:0019049, GO:0042805, GO:0010801, GO:0039606, GO:0044196, GO:0030430, GO:0052170, GO:0039502, GO:0004865, GO:0006915, GO:0032968	GO:0003723
P27975	Simian immunodeficiency virus agm.vervet (isolate AGM155)	GO:0050434, GO:0042025, GO:0001070	GO:0001070, GO:0045893, GO:0003723, GO:0044196, GO:0042025, GO:0050434		GO:0045893, GO:0003723, GO:0044196	GO:0001070, GO:0042025, GO:0050434	GO:0001070, GO:0042025, GO:0050434		GO:0045893, GO:0003723, GO:0044196	GO:0045893, GO:0003723, GO:0044196
P04608	Human immunodeficiency virus type 1 group M subtype B (isolate HXB2)	GO:0061608, GO:0001070, GO:0005515, GO:0003723, GO:0140313, GO:0042783, GO:0042025, GO:0050434	GO:0003723, GO:0031491, GO:0010801, GO:0039502, GO:0042783, GO:0050434, GO:0032968, GO:0042025, GO:0046872, GO:0001070, GO:0140537, GO:0039525, GO:0005576, GO:0039606, GO:0052170, GO:0030332, GO:1990970, GO:0019904, GO:0043175, GO:0042805, GO:0004865, GO:0006915, GO:0035035, GO:0005515, GO:0006351, GO:0140313, GO:0019049, GO:0030430, GO:0044196, GO:0001223	GO:0061608	GO:0031491, GO:0010801, GO:0039502, GO:0032968, GO:0046872, GO:0140537, GO:0039525, GO:0005576, GO:0039606, GO:0052170, GO:0030332, GO:1990970, GO:0019904, GO:0043175, GO:0042805, GO:0004865, GO:0006915, GO:0035035, GO:0006351, GO:0019049, GO:0030430, GO:0044196, GO:0001223	GO:0001070, GO:0042025, GO:0005515, GO:0003723, GO:0140313, GO:0042783, GO:0050434	GO:0001070, GO:0042025, GO:0050434	GO:0061608, GO:0005515, GO:0003723, GO:0140313, GO:0042783	GO:0030332, GO:1990970, GO:0003723, GO:0019904, GO:0043175, GO:0042805, GO:0031491, GO:0010801, GO:0039502, GO:0004865, GO:0042783, GO:0032968, GO:0006915, GO:0035035, GO:0046872, GO:0005515, GO:0140537, GO:0039525, GO:0005576, GO:0006351, GO:0140313, GO:0019049, GO:0039606, GO:0030430, GO:0052170, GO:0044196, GO:0001223	GO:0031491, GO:0010801, GO:0039502, GO:0032968, GO:0046872, GO:0140537, GO:0039525, GO:0005576, GO:0039606, GO:0052170, GO:0030332, GO:1990970, GO:0019904, GO:0043175, GO:0042805, GO:0004865, GO:0006915, GO:0035035, GO:0006351, GO:0019049, GO:0030430, GO:0044196, GO:0001223	GO:0005515, GO:0003723, GO:0042783, GO:0140313
P04610	Human immunodeficiency virus type 1 group M subtype B (isolate BRU/LAI)	GO:0061608, GO:0001070, GO:0003723, GO:0019080, GO:0042025, GO:0050434, GO:0001069	GO:0003723, GO:0010801, GO:0039502, GO:0042025, GO:0050434, GO:0032968, GO:0001069, GO:0046872, GO:0001070, GO:0039525, GO:0005576, GO:0039606, GO:0052170, GO:0030332, GO:1990970, GO:0019904, GO:1901856, GO:0042805, GO:0004865, GO:0006915, GO:0051092, GO:1900182, GO:0005515, GO:0006351, GO:0019049, GO:0019080, GO:0060081, GO:0030430, GO:0044196	GO:0061608	GO:0010801, GO:0039502, GO:0032968, GO:0046872, GO:0039525, GO:0005576, GO:0039606, GO:0052170, GO:0030332, GO:1990970, GO:0019904, GO:1901856, GO:0042805, GO:0004865, GO:0006915, GO:0051092, GO:1900182, GO:0005515, GO:0006351, GO:0019049, GO:0060081, GO:0030430, GO:0044196	GO:0001070, GO:0003723, GO:0019080, GO:0042025, GO:0050434, GO:0001069	GO:0001070, GO:0042025, GO:0050434	GO:0003723, GO:0061608, GO:0019080, GO:0001069	GO:0030332, GO:1990970, GO:0003723, GO:0019904, GO:1901856, GO:0042805, GO:0010801, GO:0039502, GO:0004865, GO:0032968, GO:0001069, GO:0006915, GO:0046872, GO:0051092, GO:1900182, GO:0005515, GO:0039525, GO:0005576, GO:0006351, GO:0019049, GO:0039606, GO:0019080, GO:0060081, GO:0030430, GO:0052170, GO:0044196	GO:0010801, GO:0039502, GO:0032968, GO:0046872, GO:0039525, GO:0005576, GO:0039606, GO:0052170, GO:0030332, GO:1990970, GO:0019904, GO:1901856, GO:0042805, GO:0004865, GO:0006915, GO:0051092, GO:1900182, GO:0005515, GO:0006351, GO:0019049, GO:0060081, GO:0030430, GO:0044196	GO:0003723, GO:0019080, GO:0001069
Q89745	Human immunodeficiency virus type 2 subtype B (isolate EHO)	GO:0061608, GO:0001070, GO:0003723, GO:0042025, GO:0050434	GO:0001070, GO:0045893, GO:0003723, GO:0044196, GO:0042025, GO:0050434	GO:0061608	GO:0045893, GO:0044196	GO:0003723, GO:0050434, GO:0042025, GO:0001070	GO:0001070, GO:0042025, GO:0050434	GO:0003723, GO:0061608	GO:0045893, GO:0003723, GO:0044196	GO:0045893, GO:0044196	GO:0003723
P69697	Human immunodeficiency virus type 1 group M subtype B (isolate BH10)	GO:0046872, GO:0061608, GO:0001070, GO:0003723, GO:0042025, GO:0050434	GO:0003723, GO:0010801, GO:0039502, GO:0042025, GO:0050434, GO:0032968, GO:0046872, GO:0001070, GO:0039525, GO:0005576, GO:0039606, GO:0052170, GO:0030332, GO:1990970, GO:0019904, GO:0042805, GO:0004865, GO:0006915, GO:0006351, GO:0019049, GO:0030430, GO:0044196	GO:0061608	GO:0030332, GO:1990970, GO:0006351, GO:0039525, GO:0005576, GO:0019904, GO:0019049, GO:0042805, GO:0010801, GO:0039606, GO:0044196, GO:0030430, GO:0052170, GO:0039502, GO:0004865, GO:0006915, GO:0032968	GO:0046872, GO:0001070, GO:0003723, GO:0042025, GO:0050434	GO:0001070, GO:0042025, GO:0050434	GO:0061608, GO:0003723, GO:0046872	GO:0030332, GO:1990970, GO:0003723, GO:0019904, GO:0042805, GO:0010801, GO:0039502, GO:0004865, GO:0032968, GO:0006915, GO:0046872, GO:0006351, GO:0039525, GO:0005576, GO:0019049, GO:0039606, GO:0030430, GO:0052170, GO:0044196	GO:0030332, GO:1990970, GO:0006351, GO:0039525, GO:0005576, GO:0019904, GO:0019049, GO:0042805, GO:0010801, GO:0039606, GO:0044196, GO:0030430, GO:0052170, GO:0039502, GO:0004865, GO:0006915, GO:0032968	GO:0003723, GO:0046872
P12506	Human immunodeficiency virus type 1 group M subtype D (isolate Z2/CDC-Z34)	GO:0061608, GO:0001070, GO:0003723, GO:0019080, GO:0042025, GO:0050434, GO:0001069	GO:0003723, GO:0010801, GO:0039502, GO:0042025, GO:0050434, GO:0032968, GO:0001069, GO:0046872, GO:0001070, GO:0039525, GO:0005576, GO:0039606, GO:0052170, GO:0030332, GO:1990970, GO:0019904, GO:0042805, GO:0004865, GO:0006915, GO:0006351, GO:0019049, GO:0019080, GO:0030430, GO:0044196	GO:0061608	GO:0030332, GO:1990970, GO:0046872, GO:0006351, GO:0039525, GO:0005576, GO:0019904, GO:0019049, GO:0042805, GO:0010801, GO:0039606, GO:0044196, GO:0030430, GO:0052170, GO:0039502, GO:0004865, GO:0006915, GO:0032968	GO:0001070, GO:0003723, GO:0019080, GO:0042025, GO:0050434, GO:0001069	GO:0001070, GO:0042025, GO:0050434	GO:0003723, GO:0061608, GO:0019080, GO:0001069	GO:0030332, GO:1990970, GO:0003723, GO:0019904, GO:0042805, GO:0010801, GO:0039502, GO:0004865, GO:0032968, GO:0001069, GO:0006915, GO:0046872, GO:0006351, GO:0039525, GO:0005576, GO:0019049, GO:0039606, GO:0019080, GO:0030430, GO:0052170, GO:0044196	GO:0030332, GO:1990970, GO:0046872, GO:0006351, GO:0039525, GO:0005576, GO:0019904, GO:0019049, GO:0042805, GO:0010801, GO:0039606, GO:0044196, GO:0030430, GO:0052170, GO:0039502, GO:0004865, GO:0006915, GO:0032968	GO:0003723, GO:0019080, GO:0001069
Q9Q717	Human immunodeficiency virus type 1 group M subtype H (isolate VI991)	GO:0061608, GO:0001070, GO:0003723, GO:0042025, GO:0050434	GO:0003723, GO:0010801, GO:0039502, GO:0042025, GO:0050434, GO:0032968, GO:0046872, GO:0001070, GO:0039525, GO:0005576, GO:0039606, GO:0052170, GO:0030332, GO:1990970, GO:0019904, GO:0042805, GO:0004865, GO:0006915, GO:0006351, GO:0019049, GO:0030430, GO:0044196	GO:0061608	GO:0030332, GO:1990970, GO:0046872, GO:0006351, GO:0039525, GO:0005576, GO:0019904, GO:0019049, GO:0042805, GO:0010801, GO:0039606, GO:0044196, GO:0030430, GO:0052170, GO:0039502, GO:0004865, GO:0006915, GO:0032968	GO:0003723, GO:0050434, GO:0042025, GO:0001070	GO:0001070, GO:0042025, GO:0050434	GO:0003723, GO:0061608	GO:0030332, GO:1990970, GO:0003723, GO:0019904, GO:0042805, GO:0010801, GO:0039502, GO:0004865, GO:0032968, GO:0006915, GO:0046872, GO:0006351, GO:0039525, GO:0005576, GO:0019049, GO:0039606, GO:0030430, GO:0052170, GO:0044196	GO:0030332, GO:1990970, GO:0046872, GO:0006351, GO:0039525, GO:0005576, GO:0019904, GO:0019049, GO:0042805, GO:0010801, GO:0039606, GO:0044196, GO:0030430, GO:0052170, GO:0039502, GO:0004865, GO:0006915, GO:0032968	GO:0003723
Q02838	Simian immunodeficiency virus agm.grivet (isolate AGM gr-1)	GO:0050434, GO:0042025, GO:0001070	GO:0001070, GO:0045893, GO:0003723, GO:0044196, GO:0042025, GO:0050434		GO:0045893, GO:0003723, GO:0044196	GO:0001070, GO:0042025, GO:0050434	GO:0001070, GO:0042025, GO:0050434		GO:0045893, GO:0003723, GO:0044196	GO:0045893, GO:0003723, GO:0044196
P05911	Simian immunodeficiency virus (isolate Mm142-83)	GO:0050434, GO:0042025, GO:0001070	GO:0001070, GO:0045893, GO:0003723, GO:0044196, GO:0042025, GO:0050434		GO:0045893, GO:0003723, GO:0044196	GO:0001070, GO:0042025, GO:0050434	GO:0001070, GO:0042025, GO:0050434		GO:0045893, GO:0003723, GO:0044196	GO:0045893, GO:0003723, GO:0044196
Q9WC57	Human immunodeficiency virus type 1 group M subtype J (isolate SE9280)	GO:0050434, GO:0042025, GO:0001070	GO:0003723, GO:0010801, GO:0039502, GO:0042025, GO:0050434, GO:0032968, GO:0046872, GO:0001070, GO:0039525, GO:0005576, GO:0039606, GO:0052170, GO:0030332, GO:1990970, GO:0019904, GO:0042805, GO:0004865, GO:0006915, GO:0006351, GO:0019049, GO:0030430, GO:0044196		GO:0030332, GO:1990970, GO:0003723, GO:0019904, GO:0042805, GO:0010801, GO:0039502, GO:0004865, GO:0032968, GO:0006915, GO:0046872, GO:0006351, GO:0039525, GO:0005576, GO:0019049, GO:0039606, GO:0030430, GO:0052170, GO:0044196	GO:0001070, GO:0042025, GO:0050434	GO:0001070, GO:0042025, GO:0050434		GO:0030332, GO:1990970, GO:0003723, GO:0019904, GO:0042805, GO:0010801, GO:0039502, GO:0004865, GO:0032968, GO:0006915, GO:0046872, GO:0006351, GO:0039525, GO:0005576, GO:0019049, GO:0039606, GO:0030430, GO:0052170, GO:0044196	GO:0030332, GO:1990970, GO:0003723, GO:0019904, GO:0042805, GO:0010801, GO:0039502, GO:0004865, GO:0032968, GO:0006915, GO:0046872, GO:0006351, GO:0039525, GO:0005576, GO:0019049, GO:0039606, GO:0030430, GO:0052170, GO:0044196
summary		GO:0045893, GO:0003723, GO:0010801, GO:0031491, GO:0039502, GO:0042025, GO:0050434, GO:0032968, GO:0001069, GO:0042783, GO:0046872, GO:0001070, GO:0039525, GO:0005576, GO:0140537, GO:0039606, GO:0052170, GO:0030332, GO:1990970, GO:0019904, GO:0043175, GO:1901856, GO:0042805, GO:0004865, GO:0006915, GO:0035035, GO:0051092, GO:1900182, GO:0006351, GO:0005515, GO:0140313, GO:0019049, GO:0019080, GO:…	GO:0061608, GO:0046872, GO:0001070, GO:0003723, GO:0005515, GO:0140313, GO:0019080, GO:0042783, GO:0042025, GO:0050434, GO:0001069	GO:0046872, GO:0001070, GO:0042025, GO:0005515, GO:0003723, GO:0140313, GO:0019080, GO:0042783, GO:0050434, GO:0001069	GO:0001070, GO:0042025, GO:0050434	GO:0061608	GO:0045893, GO:0010801, GO:0031491, GO:0039502, GO:0032968, GO:0039525, GO:0005576, GO:0140537, GO:0039606, GO:0052170, GO:0030332, GO:1990970, GO:0019904, GO:0043175, GO:1901856, GO:0042805, GO:0004865, GO:0006915, GO:0035035, GO:0051092, GO:1900182, GO:0006351, GO:0019049, GO:0030430, GO:0060081, GO:0044196, GO:0001223	GO:0061608, GO:0046872, GO:0005515, GO:0003723, GO:0140313, GO:0019080, GO:0042783, GO:0001069	GO:0045893, GO:0003723, GO:0010801, GO:0031491, GO:0039502, GO:0032968, GO:0001069, GO:0042783, GO:0046872, GO:0039525, GO:0005576, GO:0140537, GO:0039606, GO:0052170, GO:0030332, GO:1990970, GO:0019904, GO:0043175, GO:1901856, GO:0042805, GO:0004865, GO:0006915, GO:0035035, GO:0051092, GO:1900182, GO:0006351, GO:0005515, GO:0140313, GO:0019049, GO:0019080, GO:0030430, GO:0060081, GO:0044196, GO:…	GO:0045893, GO:0010801, GO:0031491, GO:0039502, GO:0032968, GO:0039525, GO:0005576, GO:0140537, GO:0039606, GO:0052170, GO:0030332, GO:1990970, GO:0019904, GO:0043175, GO:1901856, GO:0042805, GO:0004865, GO:0006915, GO:0035035, GO:0051092, GO:1900182, GO:0006351, GO:0019049, GO:0030430, GO:0060081, GO:0044196, GO:0001223	GO:0046872, GO:0005515, GO:0003723, GO:0140313, GO:0019080, GO:0042783, GO:0001069

## Sheet: Tat - GO of families, categorie
Gene ontology ID	Gene Ontology names	Number of proteins with GO. (1)	Number of proteins with category of low complexity region annotations with assigned GO. (2)	(1)-(2)	(2)-(1)	Does it describe family?
GO:0044196	host cell nucleolus	0	72	72	0
GO:0050434	positive regulation of viral transcription	65	72	7	0	yes
GO:0042025	host cell nucleus	65	72	7	0	yes
GO:0003723	RNA binding	46	72	26	0
GO:0001070	RNA-binding transcription regulator activity	65	72	7	0	yes
GO:0045893	positive regulation of DNA-templated transcription	0	30	30	0
GO:0042805	actinin binding	0	42	42	0
GO:0006915	apoptotic process	0	44	44	0
GO:0030430	host cell cytoplasm	0	44	44	0
GO:0140537	transcription regulator activator activity	0	1	1	0
GO:0010801	negative regulation of peptidyl-threonine phosphorylation	0	42	42	0
GO:0052170	symbiont-mediated suppression of host innate immune response	0	43	43	0
GO:0039525	modulation by virus of host chromatin organization	0	43	43	0
GO:0005576	extracellular region	0	44	44	0
GO:0004865	protein serine/threonine phosphatase inhibitor activity	0	43	43	0
GO:0039502	symbiont-mediated suppression of host type I interferon-mediated signaling pathway	0	43	43	0
GO:0001223	transcription coactivator binding	0	2	2	0
GO:0039606	symbiont-mediated suppression of host translation initiation	0	43	43	0
GO:0032968	positive regulation of transcription elongation by RNA polymerase II	0	42	42	0
GO:0031491	nucleosome binding	0	2	2	0
GO:0005515	protein binding	1	4	3	0
GO:0046872	metal ion binding	1	44	43	0
GO:0006351	DNA-templated transcription	0	42	42	0
GO:0019049	virus-mediated perturbation of host defense response	0	43	43	0
GO:0043175	RNA polymerase core enzyme binding	0	2	2	0
GO:1990970	trans-activation response element binding	0	42	42	0
GO:0035035	histone acetyltransferase binding	0	2	2	0
GO:0042783	evasion of host immune response	1	1	0	0
GO:0140313	molecular sequestering activity	1	1	0	0
GO:0019904	protein domain specific binding	0	42	42	0
GO:0030332	cyclin binding	0	42	42	0
GO:0061608	nuclear import signal receptor activity	46	0	0	46
GO:0019080	viral gene expression	5	5	0	0
GO:0001069	regulatory region RNA binding	6	6	0	0
GO:0060081	membrane hyperpolarization	0	1	1	0
GO:1901856	negative regulation of cellular respiration	0	1	1	0
GO:1900182	positive regulation of protein localization to nucleus	0	1	1	0
GO:0051092	positive regulation of NF-kappaB transcription factor activity	0	1	1	0

## Sheet: RdRp family
UniProtACC	Organism names	GO assigned to proteins (1)	GO assigned to categories (2)	(1)-(2)	(2)-(1)	Common GO of set (1) and (2). (3)	GO assigned to family (4)	(1)-(4)	(2)-(4)	(3)-(4)
Q81754	Hepatitis C virus genotype 1c (isolate HC-G9)	GO:0005515, GO:0017111, GO:0004197, GO:0005198, GO:0019031, GO:0004252, GO:0044423, GO:0003723, GO:0016032, GO:0061608, GO:0019028, GO:0016020, GO:0003968	GO:0044191, GO:0019049, GO:0003724, GO:1990904, GO:0055036, GO:0004386, GO:0033650, GO:0039502, GO:0005524, GO:0039563, GO:0046872, GO:0039654, GO:0003968, GO:0005198, GO:0019031, GO:0039527, GO:0016887, GO:0019013, GO:0019087, GO:0039694, GO:0006508, GO:0008236, GO:0075512, GO:0044220, GO:0004197, GO:0001172, GO:0017124, GO:0003723, GO:0039545, GO:0020002, GO:0019062, GO:0008234, GO:0016020, GO:…	GO:0016032, GO:0005515, GO:0044423, GO:0061608	GO:0044191, GO:0019049, GO:0003724, GO:0055036, GO:0004386, GO:0033650, GO:0039502, GO:0005524, GO:0039563, GO:0046872, GO:0008270, GO:0039654, GO:0039527, GO:0016887, GO:0019013, GO:0019087, GO:0039694, GO:0006508, GO:0008236, GO:0075512, GO:0044220, GO:0001172, GO:0017124, GO:0039545, GO:0020002, GO:0019062, GO:0008234, GO:0039645, GO:0044165, GO:0044167, GO:0042025, GO:0044186, GO:0034062, GO:…	GO:0017111, GO:0004197, GO:0005198, GO:0019031, GO:0004252, GO:0003723, GO:0019028, GO:0016020, GO:0003968	GO:0003968, GO:0039694, GO:0003723	GO:0005515, GO:0017111, GO:0004197, GO:0005198, GO:0019031, GO:0004252, GO:0044423, GO:0016032, GO:0061608, GO:0019028, GO:0016020	GO:0044191, GO:0019049, GO:0003724, GO:1990904, GO:0055036, GO:0004386, GO:0033650, GO:0039502, GO:0005524, GO:0039563, GO:0046872, GO:0039654, GO:0005198, GO:0019031, GO:0039527, GO:0016887, GO:0019013, GO:0019087, GO:0006508, GO:0008236, GO:0075512, GO:0044220, GO:0004197, GO:0001172, GO:0017124, GO:0039545, GO:0020002, GO:0019062, GO:0008234, GO:0016020, GO:0039645, GO:0044165, GO:0017111, GO:…	GO:0017111, GO:0004197, GO:0005198, GO:0019031, GO:0004252, GO:0019028, GO:0016020
O39928	Hepatitis C virus genotype 5a (isolate EUH1480)	GO:0005515, GO:0004197, GO:0044423, GO:0003723, GO:0016032, GO:0039694, GO:0061608, GO:0016020, GO:0003968	GO:0044191, GO:0019049, GO:0003724, GO:1990904, GO:0055036, GO:0004386, GO:0033650, GO:0039502, GO:0005524, GO:0039563, GO:0046872, GO:0039654, GO:0003968, GO:0005198, GO:0019031, GO:0039527, GO:0016887, GO:0019013, GO:0019087, GO:0039694, GO:0006508, GO:0008236, GO:0075512, GO:0044220, GO:0004197, GO:0001172, GO:0017124, GO:0003723, GO:0039545, GO:0020002, GO:0019062, GO:0008234, GO:0016020, GO:…	GO:0016032, GO:0005515, GO:0044423, GO:0061608	GO:0044191, GO:0019049, GO:0003724, GO:1990904, GO:0055036, GO:0004386, GO:0033650, GO:0039502, GO:0005524, GO:0039563, GO:0046872, GO:0039654, GO:0005198, GO:0019031, GO:0039527, GO:0016887, GO:0019013, GO:0019087, GO:0006508, GO:0008236, GO:0075512, GO:0044220, GO:0001172, GO:0017124, GO:0039545, GO:0020002, GO:0019062, GO:0008234, GO:0039645, GO:0044165, GO:0017111, GO:0044167, GO:0042025, GO:…	GO:0004197, GO:0003723, GO:0039694, GO:0016020, GO:0003968	GO:0003968, GO:0039694, GO:0003723	GO:0005515, GO:0004197, GO:0044423, GO:0016032, GO:0061608, GO:0016020	GO:0044191, GO:0019049, GO:0003724, GO:1990904, GO:0055036, GO:0004386, GO:0033650, GO:0039502, GO:0005524, GO:0039563, GO:0046872, GO:0039654, GO:0005198, GO:0019031, GO:0039527, GO:0016887, GO:0019013, GO:0019087, GO:0006508, GO:0008236, GO:0075512, GO:0044220, GO:0004197, GO:0001172, GO:0017124, GO:0039545, GO:0020002, GO:0019062, GO:0008234, GO:0016020, GO:0039645, GO:0044165, GO:0017111, GO:…	GO:0016020, GO:0004197
Q5I2N3	Hepatitis C virus genotype 6a (isolate 6a33)	GO:0005515, GO:0004197, GO:0005198, GO:0044423, GO:0003723, GO:0016032, GO:0039694, GO:0061608, GO:0019028, GO:0016020, GO:0003968	GO:0044191, GO:0019049, GO:0003724, GO:1990904, GO:0055036, GO:0004386, GO:0033650, GO:0039502, GO:0005524, GO:0039563, GO:0046872, GO:0039654, GO:0003968, GO:0005198, GO:0019031, GO:0039527, GO:0016887, GO:0019013, GO:0019087, GO:0039694, GO:0006508, GO:0008236, GO:0075512, GO:0044220, GO:0004197, GO:0001172, GO:0017124, GO:0003723, GO:0039545, GO:0020002, GO:0019062, GO:0008234, GO:0016020, GO:…	GO:0016032, GO:0005515, GO:0044423, GO:0061608	GO:0044191, GO:0019049, GO:0003724, GO:1990904, GO:0055036, GO:0004386, GO:0033650, GO:0039502, GO:0005524, GO:0039563, GO:0046872, GO:0039654, GO:0019031, GO:0039527, GO:0016887, GO:0019013, GO:0019087, GO:0006508, GO:0008236, GO:0075512, GO:0044220, GO:0001172, GO:0017124, GO:0039545, GO:0020002, GO:0019062, GO:0008234, GO:0039645, GO:0044165, GO:0017111, GO:0044167, GO:0042025, GO:0004252, GO:…	GO:0004197, GO:0005198, GO:0003723, GO:0039694, GO:0019028, GO:0016020, GO:0003968	GO:0003968, GO:0039694, GO:0003723	GO:0005515, GO:0004197, GO:0005198, GO:0044423, GO:0016032, GO:0061608, GO:0019028, GO:0016020	GO:0044191, GO:0019049, GO:0003724, GO:1990904, GO:0055036, GO:0004386, GO:0033650, GO:0039502, GO:0005524, GO:0039563, GO:0046872, GO:0039654, GO:0005198, GO:0019031, GO:0039527, GO:0016887, GO:0019013, GO:0019087, GO:0006508, GO:0008236, GO:0075512, GO:0044220, GO:0004197, GO:0001172, GO:0017124, GO:0039545, GO:0020002, GO:0019062, GO:0008234, GO:0016020, GO:0039645, GO:0044165, GO:0017111, GO:…	GO:0019028, GO:0016020, GO:0004197, GO:0005198
P19712	Classical swine fever virus (strain Alfort)	GO:0017111, GO:0004197, GO:0070008, GO:0004252, GO:0004386, GO:0005524, GO:0016817, GO:0016020, GO:0003968	GO:0019049, GO:0003724, GO:0055036, GO:0004386, GO:0005524, GO:0039654, GO:0003968, GO:0005525, GO:0019082, GO:0016887, GO:0044228, GO:0039694, GO:0006508, GO:0008236, GO:0098670, GO:0004197, GO:0039548, GO:0001172, GO:0044423, GO:0003723, GO:0020002, GO:0004518, GO:0008234, GO:0016020, GO:0033897, GO:0017111, GO:0070008, GO:0004252, GO:0034062, GO:0034220, GO:0030430, GO:0015267, GO:0039520, GO:…	GO:0016817	GO:0019049, GO:0003724, GO:0055036, GO:0039654, GO:0005525, GO:0019082, GO:0016887, GO:0044228, GO:0039694, GO:0006508, GO:0008236, GO:0098670, GO:0039548, GO:0001172, GO:0044423, GO:0003723, GO:0020002, GO:0004518, GO:0008234, GO:0033897, GO:0034062, GO:0034220, GO:0030430, GO:0015267, GO:0039520, GO:0046718	GO:0017111, GO:0004197, GO:0070008, GO:0004252, GO:0004386, GO:0005524, GO:0016020, GO:0003968	GO:0003968, GO:0039694, GO:0003723	GO:0017111, GO:0004197, GO:0070008, GO:0004252, GO:0004386, GO:0005524, GO:0016817, GO:0016020	GO:0019049, GO:0003724, GO:0055036, GO:0004386, GO:0005524, GO:0039654, GO:0005525, GO:0019082, GO:0016887, GO:0044228, GO:0006508, GO:0008236, GO:0098670, GO:0004197, GO:0039548, GO:0001172, GO:0044423, GO:0020002, GO:0004518, GO:0008234, GO:0016020, GO:0033897, GO:0017111, GO:0070008, GO:0004252, GO:0034062, GO:0034220, GO:0030430, GO:0015267, GO:0039520, GO:0046718	GO:0017111, GO:0004197, GO:0070008, GO:0004252, GO:0004386, GO:0005524, GO:0016020
O92529	Hepatitis C virus genotype 6b (isolate Th580)	GO:0005515, GO:0017111, GO:0004197, GO:0005198, GO:0004252, GO:0044423, GO:0003723, GO:0016032, GO:0039694, GO:0061608, GO:0008270, GO:0019028, GO:0016020, GO:0003968	GO:0044191, GO:0019049, GO:0003724, GO:1990904, GO:0055036, GO:0004386, GO:0033650, GO:0039502, GO:0005524, GO:0039563, GO:0046872, GO:0039654, GO:0003968, GO:0005198, GO:0019031, GO:0039527, GO:0016887, GO:0019013, GO:0019087, GO:0039694, GO:0006508, GO:0008236, GO:0075512, GO:0044220, GO:0004197, GO:0001172, GO:0017124, GO:0003723, GO:0039545, GO:0020002, GO:0019062, GO:0008234, GO:0016020, GO:…	GO:0016032, GO:0005515, GO:0044423, GO:0061608	GO:0044191, GO:0019049, GO:0003724, GO:0055036, GO:0004386, GO:0033650, GO:0039502, GO:0005524, GO:0039563, GO:0046872, GO:0039654, GO:0019031, GO:0039527, GO:0016887, GO:0019013, GO:0019087, GO:0006508, GO:0008236, GO:0075512, GO:0044220, GO:0001172, GO:0017124, GO:0039545, GO:0020002, GO:0019062, GO:0008234, GO:0039645, GO:0044165, GO:0044167, GO:0042025, GO:0044186, GO:0034062, GO:0034220, GO:…	GO:0017111, GO:0004197, GO:0005198, GO:0004252, GO:0003723, GO:0039694, GO:0008270, GO:0019028, GO:0016020, GO:0003968	GO:0003968, GO:0039694, GO:0003723	GO:0005515, GO:0017111, GO:0004197, GO:0005198, GO:0004252, GO:0044423, GO:0016032, GO:0061608, GO:0008270, GO:0019028, GO:0016020	GO:0044191, GO:0019049, GO:0003724, GO:1990904, GO:0055036, GO:0004386, GO:0033650, GO:0039502, GO:0005524, GO:0039563, GO:0046872, GO:0039654, GO:0005198, GO:0019031, GO:0039527, GO:0016887, GO:0019013, GO:0019087, GO:0006508, GO:0008236, GO:0075512, GO:0044220, GO:0004197, GO:0001172, GO:0017124, GO:0039545, GO:0020002, GO:0019062, GO:0008234, GO:0016020, GO:0039645, GO:0044165, GO:0017111, GO:…	GO:0017111, GO:0004197, GO:0005198, GO:0004252, GO:0008270, GO:0019028, GO:0016020
Q913D4	Hepatitis C virus genotype 1c (isolate India)	GO:0005515, GO:0017111, GO:0004197, GO:0005198, GO:0004252, GO:0044423, GO:0003723, GO:0016032, GO:0061608, GO:0019028, GO:0016020, GO:0003968	GO:0044191, GO:0019049, GO:0003724, GO:1990904, GO:0055036, GO:0004386, GO:0033650, GO:0039502, GO:0005524, GO:0039563, GO:0046872, GO:0039654, GO:0003968, GO:0005198, GO:0019031, GO:0039527, GO:0016887, GO:0019013, GO:0019087, GO:0039694, GO:0006508, GO:0008236, GO:0075512, GO:0044220, GO:0004197, GO:0001172, GO:0017124, GO:0003723, GO:0039545, GO:0020002, GO:0019062, GO:0008234, GO:0016020, GO:…	GO:0016032, GO:0005515, GO:0044423, GO:0061608	GO:0044191, GO:0019049, GO:0003724, GO:0055036, GO:0004386, GO:0033650, GO:0039502, GO:0005524, GO:0039563, GO:0046872, GO:0008270, GO:0039654, GO:0019031, GO:0039527, GO:0016887, GO:0019013, GO:0019087, GO:0039694, GO:0006508, GO:0008236, GO:0075512, GO:0044220, GO:0001172, GO:0017124, GO:0039545, GO:0020002, GO:0019062, GO:0008234, GO:0039645, GO:0044165, GO:0044167, GO:0042025, GO:0044186, GO:…	GO:0017111, GO:0004197, GO:0005198, GO:0004252, GO:0003723, GO:0019028, GO:0016020, GO:0003968	GO:0003968, GO:0039694, GO:0003723	GO:0005515, GO:0017111, GO:0004197, GO:0005198, GO:0004252, GO:0044423, GO:0016032, GO:0061608, GO:0019028, GO:0016020	GO:0044191, GO:0019049, GO:0003724, GO:1990904, GO:0055036, GO:0004386, GO:0033650, GO:0039502, GO:0005524, GO:0039563, GO:0046872, GO:0039654, GO:0005198, GO:0019031, GO:0039527, GO:0016887, GO:0019013, GO:0019087, GO:0006508, GO:0008236, GO:0075512, GO:0044220, GO:0004197, GO:0001172, GO:0017124, GO:0039545, GO:0020002, GO:0019062, GO:0008234, GO:0016020, GO:0039645, GO:0044165, GO:0017111, GO:…	GO:0017111, GO:0004197, GO:0005198, GO:0004252, GO:0019028, GO:0016020
Q03463	Hepatitis C virus genotype 1b (isolate HC-J1)	GO:0005515, GO:0017111, GO:0004197, GO:0005198, GO:0006508, GO:0004252, GO:0044423, GO:0019087, GO:0003723, GO:0008236, GO:0016032, GO:0039694, GO:0061608, GO:0019028, GO:0016020, GO:0003968	GO:0044191, GO:0019049, GO:0003724, GO:1990904, GO:0055036, GO:0004386, GO:0033650, GO:0039502, GO:0005524, GO:0039563, GO:0046872, GO:0039654, GO:0003968, GO:0005198, GO:0019031, GO:0039527, GO:0016887, GO:0019013, GO:0019087, GO:0039694, GO:0010867, GO:0006508, GO:0008236, GO:0075512, GO:0044220, GO:0004197, GO:0001172, GO:0017124, GO:0003723, GO:0039545, GO:0020002, GO:0019062, GO:0008234, GO:…	GO:0016032, GO:0005515, GO:0044423, GO:0061608	GO:0044191, GO:0019049, GO:0003724, GO:0055036, GO:0004386, GO:0033650, GO:0039502, GO:0005524, GO:0039563, GO:0046872, GO:0008270, GO:0039654, GO:0019031, GO:0039527, GO:0016887, GO:0019013, GO:0010867, GO:0075512, GO:0044220, GO:0001172, GO:0017124, GO:0039545, GO:0020002, GO:0019062, GO:0008234, GO:0039645, GO:0044165, GO:0044167, GO:0042025, GO:0044186, GO:0034062, GO:0034220, GO:0030430, GO:…	GO:0017111, GO:0004197, GO:0005198, GO:0019028, GO:0004252, GO:0016020, GO:0019087, GO:0003723, GO:0039694, GO:0006508, GO:0008236, GO:0003968	GO:0003968, GO:0039694, GO:0003723	GO:0004197, GO:0019028, GO:0044423, GO:0016020, GO:0005515, GO:0017111, GO:0005198, GO:0004252, GO:0019087, GO:0016032, GO:0061608, GO:0006508, GO:0008236	GO:0044191, GO:0019049, GO:0003724, GO:1990904, GO:0055036, GO:0004386, GO:0033650, GO:0039502, GO:0005524, GO:0039563, GO:0046872, GO:0039654, GO:0005198, GO:0019031, GO:0039527, GO:0016887, GO:0019013, GO:0019087, GO:0010867, GO:0006508, GO:0008236, GO:0075512, GO:0044220, GO:0004197, GO:0001172, GO:0017124, GO:0039545, GO:0020002, GO:0019062, GO:0008234, GO:0016020, GO:0039645, GO:0044165, GO:…	GO:0017111, GO:0004197, GO:0005198, GO:0006508, GO:0004252, GO:0019087, GO:0008236, GO:0019028, GO:0016020
Q81258	Hepatitis C virus genotype 3a (isolate NZL1)	GO:0005515, GO:0017111, GO:0004197, GO:0004252, GO:0044423, GO:0003723, GO:0016032, GO:0039694, GO:0061608, GO:0016020, GO:0003968	GO:0044191, GO:0019049, GO:0003724, GO:1990904, GO:0055036, GO:0004386, GO:0033650, GO:0039502, GO:0005524, GO:0039563, GO:0046872, GO:0039654, GO:0003968, GO:0005198, GO:0019031, GO:0039527, GO:0016887, GO:0019013, GO:0019087, GO:0039694, GO:0006508, GO:0008236, GO:0075512, GO:0044220, GO:0004197, GO:0001172, GO:0017124, GO:0003723, GO:0039545, GO:0020002, GO:0019062, GO:0008234, GO:0016020, GO:…	GO:0016032, GO:0005515, GO:0044423, GO:0061608	GO:0044191, GO:0019049, GO:0003724, GO:1990904, GO:0055036, GO:0004386, GO:0033650, GO:0039502, GO:0005524, GO:0039563, GO:0046872, GO:0039654, GO:0005198, GO:0019031, GO:0039527, GO:0016887, GO:0019013, GO:0019087, GO:0006508, GO:0008236, GO:0075512, GO:0044220, GO:0001172, GO:0017124, GO:0039545, GO:0020002, GO:0019062, GO:0008234, GO:0039645, GO:0044165, GO:0044167, GO:0042025, GO:0044186, GO:…	GO:0017111, GO:0004197, GO:0004252, GO:0003723, GO:0039694, GO:0016020, GO:0003968	GO:0003968, GO:0039694, GO:0003723	GO:0005515, GO:0017111, GO:0004197, GO:0004252, GO:0044423, GO:0016032, GO:0061608, GO:0016020	GO:0044191, GO:0019049, GO:0003724, GO:1990904, GO:0055036, GO:0004386, GO:0033650, GO:0039502, GO:0005524, GO:0039563, GO:0046872, GO:0039654, GO:0005198, GO:0019031, GO:0039527, GO:0016887, GO:0019013, GO:0019087, GO:0006508, GO:0008236, GO:0075512, GO:0044220, GO:0004197, GO:0001172, GO:0017124, GO:0039545, GO:0020002, GO:0019062, GO:0008234, GO:0016020, GO:0039645, GO:0044165, GO:0017111, GO:…	GO:0017111, GO:0004252, GO:0004197, GO:0016020
P21530	Classical swine fever virus (strain Brescia)	GO:0017111, GO:0004197, GO:0070008, GO:0004252, GO:0004386, GO:0005524, GO:0016817, GO:0016020, GO:0003968	GO:0019049, GO:0003724, GO:0055036, GO:0004386, GO:0005524, GO:0039654, GO:0003968, GO:0005525, GO:0019082, GO:0016887, GO:0044228, GO:0039694, GO:0006508, GO:0008236, GO:0098670, GO:0004197, GO:0039548, GO:0001172, GO:0044423, GO:0003723, GO:0004518, GO:0008234, GO:0016020, GO:0033897, GO:0017111, GO:0070008, GO:0004252, GO:0034062, GO:0034220, GO:0030430, GO:0015267, GO:0039520, GO:0033644, GO:…	GO:0016817	GO:0019049, GO:0003724, GO:0055036, GO:0039654, GO:0005525, GO:0019082, GO:0016887, GO:0044228, GO:0039694, GO:0006508, GO:0008236, GO:0098670, GO:0039548, GO:0001172, GO:0044423, GO:0003723, GO:0004518, GO:0008234, GO:0033897, GO:0034062, GO:0034220, GO:0030430, GO:0015267, GO:0039520, GO:0033644, GO:0046718	GO:0017111, GO:0004197, GO:0070008, GO:0004252, GO:0004386, GO:0005524, GO:0016020, GO:0003968	GO:0003968, GO:0039694, GO:0003723	GO:0017111, GO:0004197, GO:0070008, GO:0004252, GO:0004386, GO:0005524, GO:0016817, GO:0016020	GO:0019049, GO:0003724, GO:0055036, GO:0004386, GO:0005524, GO:0039654, GO:0005525, GO:0019082, GO:0016887, GO:0044228, GO:0006508, GO:0008236, GO:0098670, GO:0004197, GO:0039548, GO:0001172, GO:0044423, GO:0004518, GO:0008234, GO:0016020, GO:0033897, GO:0017111, GO:0070008, GO:0004252, GO:0034062, GO:0034220, GO:0030430, GO:0015267, GO:0039520, GO:0033644, GO:0046718	GO:0017111, GO:0004197, GO:0070008, GO:0004252, GO:0004386, GO:0005524, GO:0016020
P15187	Cucumber necrosis virus	GO:0016020	GO:0001172, GO:0000166, GO:0003723, GO:0034062, GO:0039694, GO:0003968	GO:0016020	GO:0001172, GO:0000166, GO:0003723, GO:0034062, GO:0039694, GO:0003968		GO:0003968, GO:0039694, GO:0003723	GO:0016020	GO:0034062, GO:0000166, GO:0001172
O91936	Hepatitis C virus genotype 5a (isolate SA13)	GO:0005515, GO:0017111, GO:0004197, GO:0005198, GO:0019031, GO:0004252, GO:0044423, GO:0003723, GO:0016032, GO:0039694, GO:0061608, GO:0019028, GO:0016020, GO:0003968	GO:0044191, GO:0019049, GO:0003724, GO:1990904, GO:0055036, GO:0004386, GO:0033650, GO:0039502, GO:0005524, GO:0039563, GO:0046872, GO:0039654, GO:0003968, GO:0005198, GO:0019031, GO:0039527, GO:0016887, GO:0019013, GO:0019087, GO:0039694, GO:0006508, GO:0008236, GO:0075512, GO:0044220, GO:0004197, GO:0001172, GO:0017124, GO:0003723, GO:0039545, GO:0020002, GO:0019062, GO:0008234, GO:0016020, GO:…	GO:0016032, GO:0005515, GO:0044423, GO:0061608	GO:0044191, GO:0019049, GO:0003724, GO:0055036, GO:0004386, GO:0033650, GO:0039502, GO:0005524, GO:0039563, GO:0046872, GO:0008270, GO:0039654, GO:0039527, GO:0016887, GO:0019013, GO:0019087, GO:0006508, GO:0008236, GO:0075512, GO:0044220, GO:0001172, GO:0017124, GO:0039545, GO:0020002, GO:0019062, GO:0008234, GO:0039645, GO:0044165, GO:0044167, GO:0042025, GO:0044186, GO:0034062, GO:0034220, GO:…	GO:0017111, GO:0004197, GO:0005198, GO:0019031, GO:0004252, GO:0003723, GO:0039694, GO:0019028, GO:0016020, GO:0003968	GO:0003968, GO:0039694, GO:0003723	GO:0005515, GO:0017111, GO:0004197, GO:0005198, GO:0019031, GO:0004252, GO:0044423, GO:0016032, GO:0061608, GO:0019028, GO:0016020	GO:0044191, GO:0019049, GO:0003724, GO:1990904, GO:0055036, GO:0004386, GO:0033650, GO:0039502, GO:0005524, GO:0039563, GO:0046872, GO:0039654, GO:0005198, GO:0019031, GO:0039527, GO:0016887, GO:0019013, GO:0019087, GO:0006508, GO:0008236, GO:0075512, GO:0044220, GO:0004197, GO:0001172, GO:0017124, GO:0039545, GO:0020002, GO:0019062, GO:0008234, GO:0016020, GO:0039645, GO:0044165, GO:0017111, GO:…	GO:0017111, GO:0004197, GO:0005198, GO:0019031, GO:0004252, GO:0019028, GO:0016020
P22958	Tobacco necrosis virus (strain A)	GO:0003968, GO:0039694, GO:0003723	GO:0001172, GO:0000166, GO:0003723, GO:0034062, GO:0039694, GO:0003968		GO:0034062, GO:0000166, GO:0001172	GO:0003968, GO:0039694, GO:0003723	GO:0003968, GO:0039694, GO:0003723		GO:0034062, GO:0000166, GO:0001172
P89034			GO:0001172, GO:0000166, GO:0003723, GO:0034062, GO:0039694, GO:0016020, GO:0003968, GO:0033644		GO:0001172, GO:0000166, GO:0003723, GO:0034062, GO:0039694, GO:0016020, GO:0003968, GO:0033644		GO:0003968, GO:0039694, GO:0003723		GO:0001172, GO:0000166, GO:0034062, GO:0016020, GO:0033644
Q68798	Hepatitis C virus genotype 6g (isolate JK046)	GO:0005515, GO:0017111, GO:0004197, GO:0005198, GO:0006508, GO:0004252, GO:0044423, GO:0019087, GO:0003723, GO:0008236, GO:0016032, GO:0039694, GO:0061608, GO:0019028, GO:0016020, GO:0003968	GO:0044191, GO:0019049, GO:0003724, GO:1990904, GO:0055036, GO:0004386, GO:0033650, GO:0039502, GO:0005524, GO:0039563, GO:0046872, GO:0039654, GO:0003968, GO:0005198, GO:0019031, GO:0039527, GO:0016887, GO:0019013, GO:0019087, GO:0039694, GO:0006508, GO:0008236, GO:0075512, GO:0044220, GO:0004197, GO:0001172, GO:0017124, GO:0003723, GO:0039545, GO:0020002, GO:0019062, GO:0008234, GO:0016020, GO:…	GO:0016032, GO:0005515, GO:0044423, GO:0061608	GO:0044191, GO:0019049, GO:0003724, GO:0055036, GO:0004386, GO:0033650, GO:0039502, GO:0005524, GO:0039563, GO:0046872, GO:0008270, GO:0039654, GO:0019031, GO:0039527, GO:0016887, GO:0019013, GO:0075512, GO:0044220, GO:0001172, GO:0017124, GO:0039545, GO:0020002, GO:0019062, GO:0008234, GO:0039645, GO:0044165, GO:0044167, GO:0042025, GO:0044186, GO:0034062, GO:0034220, GO:0030430, GO:0015267, GO:…	GO:0017111, GO:0004197, GO:0005198, GO:0019028, GO:0004252, GO:0016020, GO:0019087, GO:0003723, GO:0039694, GO:0006508, GO:0008236, GO:0003968	GO:0003968, GO:0039694, GO:0003723	GO:0004197, GO:0019028, GO:0044423, GO:0016020, GO:0005515, GO:0017111, GO:0005198, GO:0004252, GO:0019087, GO:0016032, GO:0061608, GO:0006508, GO:0008236	GO:0044191, GO:0019049, GO:0003724, GO:1990904, GO:0055036, GO:0004386, GO:0033650, GO:0039502, GO:0005524, GO:0039563, GO:0046872, GO:0039654, GO:0005198, GO:0019031, GO:0039527, GO:0016887, GO:0019013, GO:0019087, GO:0006508, GO:0008236, GO:0075512, GO:0044220, GO:0004197, GO:0001172, GO:0017124, GO:0039545, GO:0020002, GO:0019062, GO:0008234, GO:0016020, GO:0039645, GO:0044165, GO:0017111, GO:…	GO:0017111, GO:0004197, GO:0005198, GO:0006508, GO:0004252, GO:0019087, GO:0008236, GO:0019028, GO:0016020
Q67683	Groundnut rosette virus (strain MC1)	GO:0003968, GO:0039694, GO:0003723	GO:0001172, GO:0000166, GO:0003723, GO:0034062, GO:0039694, GO:0003968, GO:0075523		GO:0034062, GO:0075523, GO:0000166, GO:0001172	GO:0003968, GO:0039694, GO:0003723	GO:0003968, GO:0039694, GO:0003723		GO:0034062, GO:0075523, GO:0000166, GO:0001172
Q69422	Hepatitis GB virus B	GO:0017111, GO:0004197, GO:0004252, GO:0044423, GO:0003723, GO:0016032, GO:0039694, GO:0016020, GO:0003968	GO:0019049, GO:0003724, GO:1990904, GO:0055036, GO:0004386, GO:0033650, GO:0039502, GO:0005524, GO:0046872, GO:0039654, GO:0003968, GO:0006915, GO:1990814, GO:0032993, GO:0005198, GO:0043489, GO:0019031, GO:0016887, GO:0019013, GO:0019087, GO:0039694, GO:0006508, GO:0008236, GO:0044220, GO:0004197, GO:0033592, GO:0001172, GO:0017124, GO:0003723, GO:0039545, GO:0019062, GO:0008234, GO:0016020, GO:…	GO:0016032, GO:0044423	GO:0019049, GO:0003724, GO:1990904, GO:0055036, GO:0004386, GO:0033650, GO:0039502, GO:0005524, GO:0046872, GO:0039654, GO:0006915, GO:1990814, GO:0032993, GO:0005198, GO:0043489, GO:0019031, GO:0016887, GO:0019013, GO:0019087, GO:0006508, GO:0008236, GO:0044220, GO:0033592, GO:0001172, GO:0017124, GO:0039545, GO:0019062, GO:0008234, GO:0044165, GO:0140691, GO:0044167, GO:0042025, GO:0034337, GO:…	GO:0017111, GO:0004197, GO:0004252, GO:0003723, GO:0039694, GO:0016020, GO:0003968	GO:0003968, GO:0039694, GO:0003723	GO:0017111, GO:0004197, GO:0004252, GO:0044423, GO:0016032, GO:0016020	GO:0019049, GO:0003724, GO:1990904, GO:0055036, GO:0004386, GO:0033650, GO:0039502, GO:0005524, GO:0046872, GO:0039654, GO:0006915, GO:1990814, GO:0032993, GO:0005198, GO:0043489, GO:0019031, GO:0016887, GO:0019013, GO:0019087, GO:0006508, GO:0008236, GO:0044220, GO:0004197, GO:0033592, GO:0001172, GO:0017124, GO:0039545, GO:0019062, GO:0008234, GO:0016020, GO:0044165, GO:0140691, GO:0017111, GO:…	GO:0017111, GO:0004252, GO:0004197, GO:0016020
P26660	Hepatitis C virus genotype 2a (isolate HC-J6)	GO:0005515, GO:0017111, GO:0004197, GO:0005198, GO:0004252, GO:0044423, GO:0003723, GO:0016032, GO:0039694, GO:0061608, GO:0019028, GO:0016020, GO:0003968	GO:0044191, GO:0019049, GO:0003724, GO:1990904, GO:0055036, GO:0004386, GO:0033650, GO:0039502, GO:0005524, GO:0039563, GO:0046872, GO:0039654, GO:0003968, GO:0005198, GO:0019031, GO:0039527, GO:0016887, GO:0019013, GO:0019087, GO:0039694, GO:0006508, GO:0008236, GO:0075512, GO:0044220, GO:0004197, GO:0001172, GO:0003723, GO:0039545, GO:0020002, GO:0019062, GO:0008234, GO:0016020, GO:0039645, GO:…	GO:0005515, GO:0044423, GO:0061608	GO:0044191, GO:0019049, GO:0003724, GO:0055036, GO:0004386, GO:0033650, GO:0039502, GO:0005524, GO:0039563, GO:0046872, GO:0008270, GO:0039654, GO:0019031, GO:0039527, GO:0016887, GO:0019013, GO:0019087, GO:0006508, GO:0008236, GO:0075512, GO:0044220, GO:0001172, GO:0039545, GO:0020002, GO:0019062, GO:0008234, GO:0039645, GO:0044165, GO:0044167, GO:0042025, GO:0044186, GO:0034062, GO:0034220, GO:…	GO:0017111, GO:0004197, GO:0005198, GO:0004252, GO:0003723, GO:0016032, GO:0039694, GO:0019028, GO:0016020, GO:0003968	GO:0003968, GO:0039694, GO:0003723	GO:0005515, GO:0017111, GO:0004197, GO:0005198, GO:0004252, GO:0044423, GO:0016032, GO:0061608, GO:0019028, GO:0016020	GO:0044191, GO:0019049, GO:0003724, GO:1990904, GO:0055036, GO:0004386, GO:0033650, GO:0039502, GO:0005524, GO:0039563, GO:0046872, GO:0039654, GO:0005198, GO:0019031, GO:0039527, GO:0016887, GO:0019013, GO:0019087, GO:0006508, GO:0008236, GO:0075512, GO:0044220, GO:0004197, GO:0001172, GO:0039545, GO:0020002, GO:0019062, GO:0008234, GO:0016020, GO:0039645, GO:0044165, GO:0017111, GO:0044167, GO:…	GO:0017111, GO:0004197, GO:0005198, GO:0004252, GO:0016032, GO:0019028, GO:0016020
Q81487	Hepatitis C virus genotype 3b (isolate Tr-Kj)	GO:0005515, GO:0017111, GO:0004197, GO:0019031, GO:0004252, GO:0044423, GO:0003723, GO:0016032, GO:0039694, GO:0061608, GO:0016020, GO:0003968	GO:0044191, GO:0019049, GO:0003724, GO:1990904, GO:0055036, GO:0004386, GO:0033650, GO:0039502, GO:0005524, GO:0039563, GO:0046872, GO:0039654, GO:0003968, GO:0005198, GO:0019031, GO:0039527, GO:0016887, GO:0019013, GO:0019087, GO:0039694, GO:0006508, GO:0008236, GO:0075512, GO:0044220, GO:0004197, GO:0001172, GO:0017124, GO:0003723, GO:0039545, GO:0020002, GO:0019062, GO:0008234, GO:0016020, GO:…	GO:0016032, GO:0005515, GO:0044423, GO:0061608	GO:0044191, GO:0019049, GO:0003724, GO:0055036, GO:0004386, GO:0033650, GO:0039502, GO:0005524, GO:0039563, GO:0046872, GO:0008270, GO:0039654, GO:0005198, GO:0039527, GO:0016887, GO:0019013, GO:0019087, GO:0006508, GO:0008236, GO:0075512, GO:0044220, GO:0001172, GO:0017124, GO:0039545, GO:0020002, GO:0019062, GO:0008234, GO:0039645, GO:0044165, GO:0044167, GO:0042025, GO:0044186, GO:0034062, GO:…	GO:0017111, GO:0004197, GO:0019031, GO:0004252, GO:0003723, GO:0039694, GO:0016020, GO:0003968	GO:0003968, GO:0039694, GO:0003723	GO:0005515, GO:0017111, GO:0004197, GO:0019031, GO:0004252, GO:0044423, GO:0016032, GO:0061608, GO:0016020	GO:0044191, GO:0019049, GO:0003724, GO:1990904, GO:0055036, GO:0004386, GO:0033650, GO:0039502, GO:0005524, GO:0039563, GO:0046872, GO:0039654, GO:0005198, GO:0019031, GO:0039527, GO:0016887, GO:0019013, GO:0019087, GO:0006508, GO:0008236, GO:0075512, GO:0044220, GO:0004197, GO:0001172, GO:0017124, GO:0039545, GO:0020002, GO:0019062, GO:0008234, GO:0016020, GO:0039645, GO:0044165, GO:0017111, GO:…	GO:0017111, GO:0004197, GO:0019031, GO:0004252, GO:0016020
Q9DHD6	Hepatitis C virus genotype 2b (isolate JPUT971017)	GO:0005515, GO:0017111, GO:0004197, GO:0005198, GO:0004252, GO:0044423, GO:0004386, GO:0003723, GO:0005524, GO:0016032, GO:0061608, GO:0019028, GO:0016020, GO:0003968	GO:0044191, GO:0019049, GO:0003724, GO:1990904, GO:0055036, GO:0004386, GO:0033650, GO:0039502, GO:0005524, GO:0039563, GO:0046872, GO:0039654, GO:0003968, GO:0005198, GO:0019031, GO:0039527, GO:0016887, GO:0019013, GO:0019087, GO:0039694, GO:0006508, GO:0008236, GO:0075512, GO:0044220, GO:0004197, GO:0001172, GO:0017124, GO:0003723, GO:0039545, GO:0020002, GO:0019062, GO:0008234, GO:0016020, GO:…	GO:0016032, GO:0005515, GO:0044423, GO:0061608	GO:0044191, GO:0019049, GO:0003724, GO:0055036, GO:0033650, GO:0039502, GO:0039563, GO:0046872, GO:0008270, GO:0039654, GO:0019031, GO:0039527, GO:0016887, GO:0019013, GO:0019087, GO:0039694, GO:0006508, GO:0008236, GO:0075512, GO:0044220, GO:0001172, GO:0017124, GO:0039545, GO:0020002, GO:0019062, GO:0008234, GO:0039645, GO:0044165, GO:0044167, GO:0042025, GO:0044186, GO:0034062, GO:0034220, GO:…	GO:0017111, GO:0004197, GO:0005198, GO:0004252, GO:0004386, GO:0003723, GO:0005524, GO:0019028, GO:0016020, GO:0003968	GO:0003968, GO:0039694, GO:0003723	GO:0005515, GO:0017111, GO:0004197, GO:0005198, GO:0004252, GO:0044423, GO:0004386, GO:0005524, GO:0016032, GO:0061608, GO:0019028, GO:0016020	GO:0044191, GO:0019049, GO:0003724, GO:1990904, GO:0055036, GO:0004386, GO:0033650, GO:0039502, GO:0005524, GO:0039563, GO:0046872, GO:0039654, GO:0005198, GO:0019031, GO:0039527, GO:0016887, GO:0019013, GO:0019087, GO:0006508, GO:0008236, GO:0075512, GO:0044220, GO:0004197, GO:0001172, GO:0017124, GO:0039545, GO:0020002, GO:0019062, GO:0008234, GO:0016020, GO:0039645, GO:0044165, GO:0017111, GO:…	GO:0017111, GO:0004197, GO:0005198, GO:0004252, GO:0004386, GO:0005524, GO:0019028, GO:0016020
Q9IWA0			GO:0001172, GO:0000166, GO:0003723, GO:0034062, GO:0039694, GO:0003968		GO:0034062, GO:0039694, GO:0001172, GO:0003968, GO:0000166, GO:0003723		GO:0003968, GO:0039694, GO:0003723		GO:0034062, GO:0000166, GO:0001172
O92531	Hepatitis C virus genotype 6k (isolate VN405)	GO:0005515, GO:0017111, GO:0004197, GO:0005198, GO:0004252, GO:0044423, GO:0003723, GO:0016032, GO:0039694, GO:0061608, GO:0019028, GO:0016020, GO:0003968	GO:0044191, GO:0019049, GO:0003724, GO:1990904, GO:0055036, GO:0004386, GO:0033650, GO:0039502, GO:0005524, GO:0039563, GO:0046872, GO:0039654, GO:0003968, GO:0005198, GO:0019031, GO:0039527, GO:0016887, GO:0019013, GO:0019087, GO:0039694, GO:0006508, GO:0008236, GO:0075512, GO:0044220, GO:0004197, GO:0001172, GO:0017124, GO:0003723, GO:0039545, GO:0020002, GO:0019062, GO:0008234, GO:0016020, GO:…	GO:0016032, GO:0005515, GO:0044423, GO:0061608	GO:0044191, GO:0019049, GO:0003724, GO:0055036, GO:0004386, GO:0033650, GO:0039502, GO:0005524, GO:0039563, GO:0046872, GO:0008270, GO:0039654, GO:0019031, GO:0039527, GO:0016887, GO:0019013, GO:0019087, GO:0006508, GO:0008236, GO:0075512, GO:0044220, GO:0001172, GO:0017124, GO:0039545, GO:0020002, GO:0019062, GO:0008234, GO:0039645, GO:0044165, GO:0044167, GO:0042025, GO:0044186, GO:0034062, GO:…	GO:0017111, GO:0004197, GO:0005198, GO:0004252, GO:0003723, GO:0039694, GO:0019028, GO:0016020, GO:0003968	GO:0003968, GO:0039694, GO:0003723	GO:0005515, GO:0017111, GO:0004197, GO:0005198, GO:0004252, GO:0044423, GO:0016032, GO:0061608, GO:0019028, GO:0016020	GO:0044191, GO:0019049, GO:0003724, GO:1990904, GO:0055036, GO:0004386, GO:0033650, GO:0039502, GO:0005524, GO:0039563, GO:0046872, GO:0039654, GO:0005198, GO:0019031, GO:0039527, GO:0016887, GO:0019013, GO:0019087, GO:0006508, GO:0008236, GO:0075512, GO:0044220, GO:0004197, GO:0001172, GO:0017124, GO:0039545, GO:0020002, GO:0019062, GO:0008234, GO:0016020, GO:0039645, GO:0044165, GO:0017111, GO:…	GO:0017111, GO:0004197, GO:0005198, GO:0004252, GO:0019028, GO:0016020
P29045	Barley yellow dwarf virus (isolate P-PAV)	GO:0003968	GO:0001172, GO:0000166, GO:0003723, GO:0034062, GO:0039694, GO:0003968, GO:0075523		GO:0001172, GO:0000166, GO:0003723, GO:0034062, GO:0039694, GO:0075523	GO:0003968	GO:0003968, GO:0039694, GO:0003723		GO:0034062, GO:0075523, GO:0000166, GO:0001172
Q66096			GO:0001172, GO:0000166, GO:0003723, GO:0034062, GO:0039694, GO:0003968, GO:0075523		GO:0034062, GO:0075523, GO:0039694, GO:0001172, GO:0003968, GO:0000166, GO:0003723		GO:0003968, GO:0039694, GO:0003723		GO:0034062, GO:0075523, GO:0000166, GO:0001172
Q9J5U7			GO:0001172, GO:0000166, GO:0003723, GO:0034062, GO:0039694, GO:0003968		GO:0034062, GO:0039694, GO:0001172, GO:0003968, GO:0000166, GO:0003723		GO:0003968, GO:0039694, GO:0003723		GO:0034062, GO:0000166, GO:0001172
Q68801	Hepatitis C virus genotype 3k (isolate JK049)	GO:0005515, GO:0017111, GO:0004197, GO:0005198, GO:0004252, GO:0003723, GO:0039694, GO:0061608, GO:0019028, GO:0016020, GO:0003968	GO:0044191, GO:0019049, GO:0003724, GO:1990904, GO:0055036, GO:0004386, GO:0033650, GO:0039502, GO:0005524, GO:0039563, GO:0046872, GO:0039654, GO:0003968, GO:0005198, GO:0019031, GO:0039527, GO:0016887, GO:0019013, GO:0019087, GO:0039694, GO:0006508, GO:0008236, GO:0075512, GO:0044220, GO:0004197, GO:0001172, GO:0017124, GO:0003723, GO:0039545, GO:0020002, GO:0019062, GO:0008234, GO:0016020, GO:…	GO:0005515, GO:0061608	GO:0044191, GO:0019049, GO:0003724, GO:1990904, GO:0055036, GO:0004386, GO:0033650, GO:0039502, GO:0005524, GO:0039563, GO:0046872, GO:0039654, GO:0019031, GO:0039527, GO:0016887, GO:0019013, GO:0019087, GO:0006508, GO:0008236, GO:0075512, GO:0044220, GO:0001172, GO:0017124, GO:0039545, GO:0020002, GO:0019062, GO:0008234, GO:0039645, GO:0044165, GO:0044167, GO:0042025, GO:0044186, GO:0034062, GO:…	GO:0017111, GO:0004197, GO:0005198, GO:0004252, GO:0003723, GO:0039694, GO:0019028, GO:0016020, GO:0003968	GO:0003968, GO:0039694, GO:0003723	GO:0005515, GO:0017111, GO:0004197, GO:0005198, GO:0004252, GO:0061608, GO:0019028, GO:0016020	GO:0044191, GO:0019049, GO:0003724, GO:1990904, GO:0055036, GO:0004386, GO:0033650, GO:0039502, GO:0005524, GO:0039563, GO:0046872, GO:0039654, GO:0005198, GO:0019031, GO:0039527, GO:0016887, GO:0019013, GO:0019087, GO:0006508, GO:0008236, GO:0075512, GO:0044220, GO:0004197, GO:0001172, GO:0017124, GO:0039545, GO:0020002, GO:0019062, GO:0008234, GO:0016020, GO:0039645, GO:0044165, GO:0017111, GO:…	GO:0017111, GO:0004197, GO:0005198, GO:0004252, GO:0019028, GO:0016020
P29044	Barley yellow dwarf virus (isolate MAV-PS1)	GO:0003968	GO:0001172, GO:0000166, GO:0003723, GO:0034062, GO:0039694, GO:0003968, GO:0075523		GO:0001172, GO:0000166, GO:0003723, GO:0034062, GO:0039694, GO:0075523	GO:0003968	GO:0003968, GO:0039694, GO:0003723		GO:0034062, GO:0075523, GO:0000166, GO:0001172
Q01499	Bovine viral diarrhea virus (strain SD-1)	GO:0017111, GO:0004197, GO:0070008, GO:0004252, GO:0016817, GO:0016020, GO:0003968	GO:0019049, GO:0003724, GO:0055036, GO:0004386, GO:0005524, GO:0039654, GO:0003968, GO:0005525, GO:0019082, GO:0016829, GO:0016887, GO:0039694, GO:0006508, GO:0008236, GO:0075512, GO:0004197, GO:0039548, GO:0001172, GO:0044423, GO:0003723, GO:0019062, GO:0004518, GO:0008234, GO:0016020, GO:0033897, GO:0044165, GO:0017111, GO:0044167, GO:0070008, GO:0004252, GO:0034062, GO:0034220, GO:0030430, GO:…	GO:0016817	GO:0019049, GO:0003724, GO:0055036, GO:0004386, GO:0005524, GO:0039654, GO:0005525, GO:0019082, GO:0016829, GO:0016887, GO:0039694, GO:0006508, GO:0008236, GO:0075512, GO:0039548, GO:0001172, GO:0044423, GO:0003723, GO:0019062, GO:0004518, GO:0008234, GO:0033897, GO:0044165, GO:0044167, GO:0034062, GO:0034220, GO:0030430, GO:0015267, GO:0039520, GO:0033644, GO:0046718	GO:0017111, GO:0004197, GO:0070008, GO:0004252, GO:0016020, GO:0003968	GO:0003968, GO:0039694, GO:0003723	GO:0017111, GO:0004197, GO:0070008, GO:0004252, GO:0016817, GO:0016020	GO:0019049, GO:0003724, GO:0055036, GO:0004386, GO:0005524, GO:0039654, GO:0005525, GO:0019082, GO:0016829, GO:0016887, GO:0006508, GO:0008236, GO:0075512, GO:0004197, GO:0039548, GO:0001172, GO:0044423, GO:0019062, GO:0004518, GO:0008234, GO:0016020, GO:0033897, GO:0044165, GO:0017111, GO:0044167, GO:0070008, GO:0004252, GO:0034062, GO:0034220, GO:0030430, GO:0015267, GO:0039520, GO:0033644, GO:…	GO:0017111, GO:0004197, GO:0070008, GO:0004252, GO:0016020
P11640			GO:0001172, GO:0000166, GO:0003723, GO:0034062, GO:0039694, GO:0003968		GO:0034062, GO:0039694, GO:0001172, GO:0003968, GO:0000166, GO:0003723		GO:0003968, GO:0039694, GO:0003723		GO:0034062, GO:0000166, GO:0001172
P27958	Hepatitis C virus genotype 1a (isolate H77)	GO:0005515, GO:0017111, GO:0004197, GO:0005198, GO:0006508, GO:0019069, GO:0004252, GO:0044423, GO:0003723, GO:0019087, GO:0008236, GO:0016032, GO:0039694, GO:0061608, GO:0019028, GO:0016020, GO:0003968	GO:0044053, GO:0044191, GO:0019049, GO:0003724, GO:1990904, GO:0019069, GO:0055036, GO:0004386, GO:0033650, GO:0039502, GO:0005524, GO:0039563, GO:0046872, GO:0098671, GO:0039654, GO:0003968, GO:0005515, GO:0005198, GO:0019031, GO:0035663, GO:0039527, GO:0016887, GO:0019013, GO:0019087, GO:0039694, GO:0019900, GO:0008236, GO:0006508, GO:0075512, GO:0019028, GO:0044220, GO:0098670, GO:0004197, GO:…	GO:0016032, GO:0044423, GO:0061608	GO:0044053, GO:0044191, GO:0019049, GO:0003724, GO:0055036, GO:0004386, GO:0033650, GO:0039502, GO:0005524, GO:0039563, GO:0046872, GO:0098671, GO:0008270, GO:0039654, GO:0019031, GO:0035663, GO:0039527, GO:0016887, GO:0019013, GO:0019900, GO:0075512, GO:0044220, GO:0098670, GO:0001172, GO:0017124, GO:0039545, GO:1903301, GO:0020002, GO:0008234, GO:0000122, GO:0075523, GO:0039645, GO:0044165, GO:…	GO:0005515, GO:0017111, GO:0004197, GO:0005198, GO:0019028, GO:0019069, GO:0004252, GO:0016020, GO:0003723, GO:0019087, GO:0039694, GO:0006508, GO:0008236, GO:0003968	GO:0003968, GO:0039694, GO:0003723	GO:0004197, GO:0019028, GO:0019069, GO:0044423, GO:0016020, GO:0005515, GO:0017111, GO:0005198, GO:0004252, GO:0019087, GO:0016032, GO:0061608, GO:0006508, GO:0008236	GO:0044053, GO:0044191, GO:0019049, GO:0003724, GO:1990904, GO:0019069, GO:0055036, GO:0004386, GO:0033650, GO:0039502, GO:0005524, GO:0039563, GO:0046872, GO:0098671, GO:0039654, GO:0005515, GO:0005198, GO:0019031, GO:0035663, GO:0039527, GO:0016887, GO:0019013, GO:0019087, GO:0019900, GO:0008236, GO:0006508, GO:0075512, GO:0019028, GO:0044220, GO:0098670, GO:0004197, GO:0001172, GO:0017124, GO:…	GO:0005515, GO:0017111, GO:0004197, GO:0005198, GO:0006508, GO:0019069, GO:0004252, GO:0019087, GO:0008236, GO:0019028, GO:0016020
O92532	Hepatitis C virus genotype 6h (isolate VN004)	GO:0005515, GO:0004197, GO:0005198, GO:0006508, GO:0044423, GO:0019087, GO:0003723, GO:0008236, GO:0016032, GO:0039694, GO:0061608, GO:0019028, GO:0016020, GO:0003968	GO:0044191, GO:0019049, GO:0003724, GO:1990904, GO:0055036, GO:0004386, GO:0033650, GO:0039502, GO:0005524, GO:0039563, GO:0046872, GO:0039654, GO:0003968, GO:0005198, GO:0019031, GO:0039527, GO:0016887, GO:0019013, GO:0019087, GO:0039694, GO:0006508, GO:0008236, GO:0075512, GO:0044220, GO:0004197, GO:0001172, GO:0017124, GO:0003723, GO:0039545, GO:0020002, GO:0019062, GO:0008234, GO:0016020, GO:…	GO:0016032, GO:0005515, GO:0044423, GO:0061608	GO:0044191, GO:0019049, GO:0003724, GO:0055036, GO:0004386, GO:0033650, GO:0039502, GO:0005524, GO:0039563, GO:0046872, GO:0008270, GO:0039654, GO:0019031, GO:0039527, GO:0016887, GO:0019013, GO:0075512, GO:0044220, GO:0001172, GO:0017124, GO:0039545, GO:0020002, GO:0019062, GO:0008234, GO:0039645, GO:0044165, GO:0017111, GO:0044167, GO:0042025, GO:0004252, GO:0044186, GO:0034062, GO:0034220, GO:…	GO:0004197, GO:0005198, GO:0019028, GO:0016020, GO:0003723, GO:0019087, GO:0039694, GO:0006508, GO:0008236, GO:0003968	GO:0003968, GO:0039694, GO:0003723	GO:0005515, GO:0004197, GO:0005198, GO:0019028, GO:0044423, GO:0016020, GO:0019087, GO:0016032, GO:0061608, GO:0006508, GO:0008236	GO:0044191, GO:0019049, GO:0003724, GO:1990904, GO:0055036, GO:0004386, GO:0033650, GO:0039502, GO:0005524, GO:0039563, GO:0046872, GO:0039654, GO:0005198, GO:0019031, GO:0039527, GO:0016887, GO:0019013, GO:0019087, GO:0006508, GO:0008236, GO:0075512, GO:0044220, GO:0004197, GO:0001172, GO:0017124, GO:0039545, GO:0020002, GO:0019062, GO:0008234, GO:0016020, GO:0039645, GO:0044165, GO:0017111, GO:…	GO:0004197, GO:0005198, GO:0006508, GO:0019087, GO:0008236, GO:0019028, GO:0016020
O92972	Hepatitis C virus genotype 1b (strain HC-J4)	GO:0005515, GO:0017111, GO:0060090, GO:0004197, GO:0005198, GO:0006508, GO:0004252, GO:0044423, GO:0004386, GO:0019087, GO:0005524, GO:0003723, GO:0008236, GO:0016032, GO:0061608, GO:0019028, GO:0016020, GO:0003968	GO:0044191, GO:0019049, GO:0003724, GO:1990904, GO:0055036, GO:0004386, GO:0033650, GO:0039502, GO:0005524, GO:0039563, GO:0046872, GO:0039654, GO:0003968, GO:0005515, GO:0005198, GO:0019031, GO:0039527, GO:0016887, GO:0019013, GO:0019087, GO:0039694, GO:0006508, GO:0008236, GO:0075512, GO:0044220, GO:0060090, GO:0004197, GO:0001172, GO:0017124, GO:0003723, GO:0039545, GO:0020002, GO:0019062, GO:…	GO:0016032, GO:0044423, GO:0061608	GO:0044191, GO:0019049, GO:0003724, GO:0055036, GO:0033650, GO:0039502, GO:0039563, GO:0046872, GO:0008270, GO:0039654, GO:0019031, GO:0039527, GO:0016887, GO:0019013, GO:0039694, GO:0075512, GO:0044220, GO:0001172, GO:0017124, GO:0039545, GO:0020002, GO:0019062, GO:0008234, GO:0039645, GO:0044165, GO:0044167, GO:0042025, GO:0044186, GO:0034062, GO:0034220, GO:0030430, GO:0015267, GO:0039520, GO:…	GO:0005515, GO:0017111, GO:0060090, GO:0004197, GO:0005198, GO:0019028, GO:0004252, GO:0004386, GO:0016020, GO:0019087, GO:0005524, GO:0003723, GO:0006508, GO:0008236, GO:0003968	GO:0003968, GO:0039694, GO:0003723	GO:0060090, GO:0004197, GO:0019028, GO:0044423, GO:0004386, GO:0005524, GO:0016020, GO:0005515, GO:0017111, GO:0005198, GO:0004252, GO:0019087, GO:0016032, GO:0061608, GO:0006508, GO:0008236	GO:0044191, GO:0019049, GO:0003724, GO:1990904, GO:0055036, GO:0004386, GO:0033650, GO:0039502, GO:0005524, GO:0039563, GO:0046872, GO:0039654, GO:0005515, GO:0005198, GO:0019031, GO:0039527, GO:0016887, GO:0019013, GO:0019087, GO:0006508, GO:0008236, GO:0075512, GO:0044220, GO:0060090, GO:0004197, GO:0001172, GO:0017124, GO:0039545, GO:0020002, GO:0019062, GO:0008234, GO:0016020, GO:0039645, GO:…	GO:0005515, GO:0017111, GO:0060090, GO:0004197, GO:0005198, GO:0006508, GO:0004252, GO:0004386, GO:0019087, GO:0005524, GO:0008236, GO:0019028, GO:0016020
Q96662	Bovine viral diarrhea virus (strain CP7)	GO:0017111, GO:0004197, GO:0070008, GO:0004252, GO:0016817, GO:0016020, GO:0003968	GO:0019049, GO:0003724, GO:0055036, GO:0004386, GO:0005524, GO:0039654, GO:0003968, GO:0005525, GO:0019082, GO:0016829, GO:0016887, GO:0039694, GO:0006508, GO:0008236, GO:0075512, GO:0004197, GO:0039548, GO:0001172, GO:0044423, GO:0003723, GO:0019062, GO:0004518, GO:0008234, GO:0016020, GO:0033897, GO:0044165, GO:0017111, GO:0044167, GO:0070008, GO:0004252, GO:0034062, GO:0034220, GO:0030430, GO:…	GO:0016817	GO:0019049, GO:0003724, GO:0055036, GO:0004386, GO:0005524, GO:0039654, GO:0005525, GO:0019082, GO:0016829, GO:0016887, GO:0039694, GO:0006508, GO:0008236, GO:0075512, GO:0039548, GO:0001172, GO:0044423, GO:0003723, GO:0019062, GO:0004518, GO:0008234, GO:0033897, GO:0044165, GO:0044167, GO:0034062, GO:0034220, GO:0030430, GO:0015267, GO:0039520, GO:0033644, GO:0046718	GO:0017111, GO:0004197, GO:0070008, GO:0004252, GO:0016020, GO:0003968	GO:0003968, GO:0039694, GO:0003723	GO:0017111, GO:0004197, GO:0070008, GO:0004252, GO:0016817, GO:0016020	GO:0019049, GO:0003724, GO:0055036, GO:0004386, GO:0005524, GO:0039654, GO:0005525, GO:0019082, GO:0016829, GO:0016887, GO:0006508, GO:0008236, GO:0075512, GO:0004197, GO:0039548, GO:0001172, GO:0044423, GO:0019062, GO:0004518, GO:0008234, GO:0016020, GO:0033897, GO:0044165, GO:0017111, GO:0044167, GO:0070008, GO:0004252, GO:0034062, GO:0034220, GO:0030430, GO:0015267, GO:0039520, GO:0033644, GO:…	GO:0017111, GO:0004197, GO:0070008, GO:0004252, GO:0016020
O39929	Hepatitis C virus genotype 4a (isolate ED43)	GO:0017111, GO:0004197, GO:0005198, GO:0004252, GO:0044423, GO:0003723, GO:0016032, GO:0039694, GO:0061608, GO:0019028, GO:0016020, GO:0003968	GO:0044191, GO:0019049, GO:0003724, GO:1990904, GO:0055036, GO:0004386, GO:0033650, GO:0039502, GO:0005524, GO:0039563, GO:0046872, GO:0039654, GO:0003968, GO:0005198, GO:0019031, GO:0039527, GO:0016887, GO:0019013, GO:0019087, GO:0039694, GO:0006508, GO:0008236, GO:0075512, GO:0044220, GO:0004197, GO:0001172, GO:0017124, GO:0003723, GO:0039545, GO:0020002, GO:0019062, GO:0008234, GO:0016020, GO:…	GO:0016032, GO:0044423, GO:0061608	GO:0044191, GO:0019049, GO:0003724, GO:0055036, GO:0004386, GO:0033650, GO:0039502, GO:0005524, GO:0039563, GO:0046872, GO:0008270, GO:0039654, GO:0019031, GO:0039527, GO:0016887, GO:0019013, GO:0019087, GO:0006508, GO:0008236, GO:0075512, GO:0044220, GO:0001172, GO:0017124, GO:0039545, GO:0020002, GO:0019062, GO:0008234, GO:0039645, GO:0044165, GO:0044167, GO:0042025, GO:0044186, GO:0034062, GO:…	GO:0017111, GO:0004197, GO:0005198, GO:0004252, GO:0003723, GO:0039694, GO:0019028, GO:0016020, GO:0003968	GO:0003968, GO:0039694, GO:0003723	GO:0017111, GO:0004197, GO:0005198, GO:0004252, GO:0044423, GO:0016032, GO:0061608, GO:0019028, GO:0016020	GO:0044191, GO:0019049, GO:0003724, GO:1990904, GO:0055036, GO:0004386, GO:0033650, GO:0039502, GO:0005524, GO:0039563, GO:0046872, GO:0039654, GO:0005198, GO:0019031, GO:0039527, GO:0016887, GO:0019013, GO:0019087, GO:0006508, GO:0008236, GO:0075512, GO:0044220, GO:0004197, GO:0001172, GO:0017124, GO:0039545, GO:0020002, GO:0019062, GO:0008234, GO:0016020, GO:0039645, GO:0044165, GO:0017111, GO:…	GO:0017111, GO:0004197, GO:0005198, GO:0004252, GO:0019028, GO:0016020
Q9QAX1	Hepatitis C virus genotype 2k (isolate VAT96)	GO:0005515, GO:0017111, GO:0004197, GO:0005198, GO:0006508, GO:0004252, GO:0044423, GO:0019087, GO:0003723, GO:0008236, GO:0016032, GO:0061608, GO:0019028, GO:0016020, GO:0003968	GO:0044191, GO:0019049, GO:0003724, GO:1990904, GO:0055036, GO:0004386, GO:0033650, GO:0039502, GO:0005524, GO:0039563, GO:0046872, GO:0039654, GO:0003968, GO:0005198, GO:0019031, GO:0039527, GO:0016887, GO:0019013, GO:0019087, GO:0039694, GO:0006508, GO:0008236, GO:0075512, GO:0044220, GO:0004197, GO:0001172, GO:0017124, GO:0003723, GO:0039545, GO:0020002, GO:0019062, GO:0008234, GO:0016020, GO:…	GO:0016032, GO:0005515, GO:0044423, GO:0061608	GO:0044191, GO:0019049, GO:0003724, GO:0055036, GO:0004386, GO:0033650, GO:0039502, GO:0005524, GO:0039563, GO:0046872, GO:0008270, GO:0039654, GO:0019031, GO:0039527, GO:0016887, GO:0019013, GO:0039694, GO:0075512, GO:0044220, GO:0001172, GO:0017124, GO:0039545, GO:0020002, GO:0019062, GO:0008234, GO:0039645, GO:0044165, GO:0044167, GO:0042025, GO:0044186, GO:0034062, GO:0034220, GO:0030430, GO:…	GO:0017111, GO:0004197, GO:0005198, GO:0019028, GO:0004252, GO:0016020, GO:0019087, GO:0003723, GO:0006508, GO:0008236, GO:0003968	GO:0003968, GO:0039694, GO:0003723	GO:0005515, GO:0017111, GO:0004197, GO:0005198, GO:0019028, GO:0004252, GO:0044423, GO:0016020, GO:0019087, GO:0016032, GO:0061608, GO:0006508, GO:0008236	GO:0044191, GO:0019049, GO:0003724, GO:1990904, GO:0055036, GO:0004386, GO:0033650, GO:0039502, GO:0005524, GO:0039563, GO:0046872, GO:0039654, GO:0005198, GO:0019031, GO:0039527, GO:0016887, GO:0019013, GO:0019087, GO:0006508, GO:0008236, GO:0075512, GO:0044220, GO:0004197, GO:0001172, GO:0017124, GO:0039545, GO:0020002, GO:0019062, GO:0008234, GO:0016020, GO:0039645, GO:0044165, GO:0017111, GO:…	GO:0017111, GO:0004197, GO:0005198, GO:0006508, GO:0004252, GO:0019087, GO:0008236, GO:0019028, GO:0016020
Q68749	Hepatitis C virus genotype 2c (isolate BEBE1)	GO:0005515, GO:0017111, GO:0004197, GO:0005198, GO:0006508, GO:0004252, GO:0044423, GO:0019087, GO:0003723, GO:0008236, GO:0016032, GO:0061608, GO:0019028, GO:0016020, GO:0003968	GO:0044191, GO:0019049, GO:0003724, GO:1990904, GO:0055036, GO:0004386, GO:0033650, GO:0039502, GO:0005524, GO:0039563, GO:0046872, GO:0039654, GO:0003968, GO:0005198, GO:0019031, GO:0039527, GO:0016887, GO:0019013, GO:0019087, GO:0039694, GO:0006508, GO:0008236, GO:0075512, GO:0044220, GO:0004197, GO:0001172, GO:0017124, GO:0003723, GO:0039545, GO:0020002, GO:0019062, GO:0008234, GO:0016020, GO:…	GO:0016032, GO:0005515, GO:0044423, GO:0061608	GO:0044191, GO:0019049, GO:0003724, GO:0055036, GO:0004386, GO:0033650, GO:0039502, GO:0005524, GO:0039563, GO:0046872, GO:0008270, GO:0039654, GO:0019031, GO:0039527, GO:0016887, GO:0019013, GO:0039694, GO:0075512, GO:0044220, GO:0001172, GO:0017124, GO:0039545, GO:0020002, GO:0019062, GO:0008234, GO:0039645, GO:0044165, GO:0044167, GO:0042025, GO:0044186, GO:0034062, GO:0034220, GO:0030430, GO:…	GO:0017111, GO:0004197, GO:0005198, GO:0019028, GO:0004252, GO:0016020, GO:0019087, GO:0003723, GO:0006508, GO:0008236, GO:0003968	GO:0003968, GO:0039694, GO:0003723	GO:0005515, GO:0017111, GO:0004197, GO:0005198, GO:0019028, GO:0004252, GO:0044423, GO:0016020, GO:0019087, GO:0016032, GO:0061608, GO:0006508, GO:0008236	GO:0044191, GO:0019049, GO:0003724, GO:1990904, GO:0055036, GO:0004386, GO:0033650, GO:0039502, GO:0005524, GO:0039563, GO:0046872, GO:0039654, GO:0005198, GO:0019031, GO:0039527, GO:0016887, GO:0019013, GO:0019087, GO:0006508, GO:0008236, GO:0075512, GO:0044220, GO:0004197, GO:0001172, GO:0017124, GO:0039545, GO:0020002, GO:0019062, GO:0008234, GO:0016020, GO:0039645, GO:0044165, GO:0017111, GO:…	GO:0017111, GO:0004197, GO:0005198, GO:0006508, GO:0004252, GO:0019087, GO:0008236, GO:0019028, GO:0016020
Q9WMX2	Hepatitis C virus genotype 1b (isolate Con1)	GO:0005515, GO:0017111, GO:0004197, GO:0005198, GO:0019031, GO:0006508, GO:0004252, GO:0044423, GO:0019087, GO:0003723, GO:0008236, GO:0016032, GO:0039694, GO:0061608, GO:0019028, GO:0016020, GO:0003968	GO:0044191, GO:0019049, GO:0003724, GO:1990904, GO:0055036, GO:0004386, GO:0033650, GO:0039502, GO:0005524, GO:0039563, GO:0046872, GO:0039690, GO:0039654, GO:0003968, GO:0005515, GO:0005198, GO:0019031, GO:0039527, GO:0016887, GO:0019013, GO:0019087, GO:0039694, GO:0006508, GO:0008236, GO:0075512, GO:0044220, GO:0004197, GO:0001172, GO:0017124, GO:0032991, GO:0003723, GO:0039545, GO:0019079, GO:…	GO:0016032, GO:0044423, GO:0061608	GO:0044191, GO:0019049, GO:0003724, GO:0055036, GO:0004386, GO:0033650, GO:0039502, GO:0005524, GO:0039563, GO:0046872, GO:0008270, GO:0039690, GO:0039654, GO:0039527, GO:0016887, GO:0019013, GO:0075512, GO:0044220, GO:0001172, GO:0017124, GO:0032991, GO:0039545, GO:0019079, GO:0020002, GO:0019062, GO:0008234, GO:0039645, GO:0042802, GO:0044165, GO:0044167, GO:0042025, GO:0044186, GO:0034062, GO:…	GO:0005515, GO:0017111, GO:0004197, GO:0005198, GO:0019031, GO:0019028, GO:0004252, GO:0016020, GO:0019087, GO:0003723, GO:0039694, GO:0006508, GO:0008236, GO:0003968	GO:0003968, GO:0039694, GO:0003723	GO:0004197, GO:0019028, GO:0044423, GO:0016020, GO:0005515, GO:0017111, GO:0005198, GO:0019031, GO:0004252, GO:0019087, GO:0016032, GO:0061608, GO:0006508, GO:0008236	GO:0044191, GO:0019049, GO:0003724, GO:1990904, GO:0055036, GO:0004386, GO:0033650, GO:0039502, GO:0005524, GO:0039563, GO:0046872, GO:0039690, GO:0039654, GO:0005515, GO:0005198, GO:0019031, GO:0039527, GO:0016887, GO:0019013, GO:0019087, GO:0006508, GO:0008236, GO:0075512, GO:0044220, GO:0004197, GO:0001172, GO:0017124, GO:0032991, GO:0039545, GO:0019079, GO:0020002, GO:0019062, GO:0008234, GO:…	GO:0005515, GO:0017111, GO:0004197, GO:0005198, GO:0019031, GO:0006508, GO:0004252, GO:0019087, GO:0008236, GO:0019028, GO:0016020
P26664	Hepatitis C virus genotype 1a (isolate 1)	GO:0005515, GO:0017111, GO:0004197, GO:0005198, GO:0006508, GO:0004252, GO:0044423, GO:0019087, GO:0003723, GO:0008236, GO:0016032, GO:0039694, GO:0061608, GO:0019028, GO:0016020, GO:0003968	GO:0044191, GO:0019049, GO:0003724, GO:1990904, GO:0055036, GO:0004386, GO:0033650, GO:0039502, GO:0005524, GO:0039563, GO:0046872, GO:0039654, GO:0003968, GO:0005515, GO:0005198, GO:0019031, GO:0039527, GO:0016887, GO:0019013, GO:0019087, GO:0039694, GO:0006508, GO:0008236, GO:0075512, GO:0044220, GO:0004197, GO:0001172, GO:0017124, GO:0003723, GO:0039545, GO:0020002, GO:0019062, GO:0008234, GO:…	GO:0016032, GO:0044423, GO:0061608	GO:0044191, GO:0019049, GO:0003724, GO:0055036, GO:0004386, GO:0033650, GO:0039502, GO:0005524, GO:0039563, GO:0046872, GO:0008270, GO:0039654, GO:0019031, GO:0039527, GO:0016887, GO:0019013, GO:0075512, GO:0044220, GO:0001172, GO:0017124, GO:0039545, GO:0020002, GO:0019062, GO:0008234, GO:0075523, GO:0039645, GO:0044165, GO:0044167, GO:0042025, GO:0044186, GO:0034062, GO:0034220, GO:0030430, GO:…	GO:0005515, GO:0017111, GO:0004197, GO:0005198, GO:0019028, GO:0004252, GO:0016020, GO:0019087, GO:0003723, GO:0039694, GO:0006508, GO:0008236, GO:0003968	GO:0003968, GO:0039694, GO:0003723	GO:0004197, GO:0019028, GO:0044423, GO:0016020, GO:0005515, GO:0017111, GO:0005198, GO:0004252, GO:0019087, GO:0016032, GO:0061608, GO:0006508, GO:0008236	GO:0044191, GO:0019049, GO:0003724, GO:1990904, GO:0055036, GO:0004386, GO:0033650, GO:0039502, GO:0005524, GO:0039563, GO:0046872, GO:0039654, GO:0005515, GO:0005198, GO:0019031, GO:0039527, GO:0016887, GO:0019013, GO:0019087, GO:0006508, GO:0008236, GO:0075512, GO:0044220, GO:0004197, GO:0001172, GO:0017124, GO:0039545, GO:0020002, GO:0019062, GO:0008234, GO:0016020, GO:0075523, GO:0039645, GO:…	GO:0005515, GO:0017111, GO:0004197, GO:0005198, GO:0006508, GO:0004252, GO:0019087, GO:0008236, GO:0019028, GO:0016020
P15962	Tomato bushy stunt virus (strain Cherry)	GO:0016020	GO:0001172, GO:0000166, GO:0003723, GO:0034062, GO:0039694, GO:0003968	GO:0016020	GO:0001172, GO:0000166, GO:0003723, GO:0034062, GO:0039694, GO:0003968		GO:0003968, GO:0039694, GO:0003723	GO:0016020	GO:0034062, GO:0000166, GO:0001172
Q00269	Hepatitis C virus genotype 1b (isolate HC-JT)	GO:0005515, GO:0017111, GO:0004197, GO:0005198, GO:0004252, GO:0044423, GO:0019087, GO:0003723, GO:0008236, GO:0016032, GO:0061608, GO:0006508, GO:0016020, GO:0003968	GO:0044191, GO:0019049, GO:0003724, GO:1990904, GO:0055036, GO:0004386, GO:0033650, GO:0039502, GO:0005524, GO:0039563, GO:0046872, GO:0039654, GO:0003968, GO:0005198, GO:0019031, GO:0039527, GO:0016887, GO:0019013, GO:0019087, GO:0039694, GO:0006508, GO:0008236, GO:0075512, GO:0044220, GO:0004197, GO:0001172, GO:0017124, GO:0003723, GO:0039545, GO:0020002, GO:0019062, GO:0008234, GO:0016020, GO:…	GO:0016032, GO:0005515, GO:0044423, GO:0061608	GO:0044191, GO:0019049, GO:0003724, GO:0055036, GO:0004386, GO:0033650, GO:0039502, GO:0005524, GO:0039563, GO:0046872, GO:0008270, GO:0039654, GO:0019031, GO:0039527, GO:0016887, GO:0019013, GO:0039694, GO:0075512, GO:0044220, GO:0001172, GO:0017124, GO:0039545, GO:0020002, GO:0019062, GO:0008234, GO:0039645, GO:0044165, GO:0044167, GO:0042025, GO:0044186, GO:0034062, GO:0034220, GO:0030430, GO:…	GO:0017111, GO:0004197, GO:0005198, GO:0004252, GO:0016020, GO:0019087, GO:0003723, GO:0006508, GO:0008236, GO:0003968	GO:0003968, GO:0039694, GO:0003723	GO:0005515, GO:0017111, GO:0004197, GO:0005198, GO:0004252, GO:0044423, GO:0016020, GO:0019087, GO:0016032, GO:0061608, GO:0006508, GO:0008236	GO:0044191, GO:0019049, GO:0003724, GO:1990904, GO:0055036, GO:0004386, GO:0033650, GO:0039502, GO:0005524, GO:0039563, GO:0046872, GO:0039654, GO:0005198, GO:0019031, GO:0039527, GO:0016887, GO:0019013, GO:0019087, GO:0006508, GO:0008236, GO:0075512, GO:0044220, GO:0004197, GO:0001172, GO:0017124, GO:0039545, GO:0020002, GO:0019062, GO:0008234, GO:0016020, GO:0039645, GO:0044165, GO:0017111, GO:…	GO:0017111, GO:0004197, GO:0005198, GO:0004252, GO:0019087, GO:0008236, GO:0006508, GO:0016020
P17459	Cymbidium ringspot virus	GO:0016020, GO:0003968	GO:0001172, GO:0000166, GO:0003723, GO:0034062, GO:0039694, GO:0003968	GO:0016020	GO:0001172, GO:0000166, GO:0003723, GO:0034062, GO:0039694	GO:0003968	GO:0003968, GO:0039694, GO:0003723	GO:0016020	GO:0034062, GO:0000166, GO:0001172
Q81495	Hepatitis C virus genotype 3a (isolate k3a)	GO:0005515, GO:0017111, GO:0004197, GO:0005198, GO:0004252, GO:0044423, GO:0003723, GO:0016032, GO:0039694, GO:0019028, GO:0016020, GO:0003968	GO:0044191, GO:0019049, GO:0003724, GO:1990904, GO:0055036, GO:0004386, GO:0033650, GO:0039502, GO:0005524, GO:0039563, GO:0046872, GO:0039654, GO:0003968, GO:0005198, GO:0019031, GO:0039527, GO:0016887, GO:0019013, GO:0019087, GO:0039694, GO:0006508, GO:0008236, GO:0075512, GO:0044220, GO:0004197, GO:0001172, GO:0017124, GO:0003723, GO:0039545, GO:0020002, GO:0019062, GO:0008234, GO:0016020, GO:…	GO:0016032, GO:0005515, GO:0044423	GO:0044191, GO:0019049, GO:0003724, GO:0055036, GO:0004386, GO:0033650, GO:0039502, GO:0005524, GO:0039563, GO:0046872, GO:0008270, GO:0039654, GO:0019031, GO:0039527, GO:0016887, GO:0019013, GO:0019087, GO:0006508, GO:0008236, GO:0075512, GO:0044220, GO:0001172, GO:0017124, GO:0039545, GO:0020002, GO:0019062, GO:0008234, GO:0039645, GO:0044165, GO:0044167, GO:0042025, GO:0044186, GO:0034062, GO:…	GO:0017111, GO:0004197, GO:0005198, GO:0004252, GO:0003723, GO:0039694, GO:0019028, GO:0016020, GO:0003968	GO:0003968, GO:0039694, GO:0003723	GO:0005515, GO:0017111, GO:0004197, GO:0005198, GO:0004252, GO:0044423, GO:0016032, GO:0019028, GO:0016020	GO:0044191, GO:0019049, GO:0003724, GO:1990904, GO:0055036, GO:0004386, GO:0033650, GO:0039502, GO:0005524, GO:0039563, GO:0046872, GO:0039654, GO:0005198, GO:0019031, GO:0039527, GO:0016887, GO:0019013, GO:0019087, GO:0006508, GO:0008236, GO:0075512, GO:0044220, GO:0004197, GO:0001172, GO:0017124, GO:0039545, GO:0020002, GO:0019062, GO:0008234, GO:0016020, GO:0039645, GO:0044165, GO:0017111, GO:…	GO:0017111, GO:0004197, GO:0005198, GO:0004252, GO:0019028, GO:0016020
P29846	Hepatitis C virus genotype 1b (isolate Taiwan)	GO:0005515, GO:0017111, GO:0004197, GO:0005198, GO:0006508, GO:0004252, GO:0044423, GO:0019087, GO:0003723, GO:0008236, GO:0016032, GO:0061608, GO:0019028, GO:0016020, GO:0003968	GO:0044191, GO:0019049, GO:0003724, GO:1990904, GO:0055036, GO:0004386, GO:0033650, GO:0039502, GO:0005524, GO:0039563, GO:0046872, GO:0039654, GO:0003968, GO:0005515, GO:0005198, GO:0019031, GO:0039527, GO:0016887, GO:0019013, GO:0019087, GO:0039694, GO:0006508, GO:0008236, GO:0075512, GO:0044220, GO:0004197, GO:0001172, GO:0017124, GO:0003723, GO:0039545, GO:0020002, GO:0019062, GO:0008234, GO:…	GO:0016032, GO:0044423, GO:0061608	GO:0044191, GO:0019049, GO:0003724, GO:0055036, GO:0004386, GO:0033650, GO:0039502, GO:0005524, GO:0039563, GO:0046872, GO:0008270, GO:0039654, GO:0019031, GO:0039527, GO:0016887, GO:0019013, GO:0039694, GO:0075512, GO:0044220, GO:0001172, GO:0017124, GO:0039545, GO:0020002, GO:0019062, GO:0008234, GO:0043433, GO:0039645, GO:0044165, GO:0044167, GO:0042025, GO:0044186, GO:0034062, GO:0034220, GO:…	GO:0005515, GO:0017111, GO:0004197, GO:0005198, GO:0019028, GO:0004252, GO:0016020, GO:0019087, GO:0003723, GO:0006508, GO:0008236, GO:0003968	GO:0003968, GO:0039694, GO:0003723	GO:0005515, GO:0017111, GO:0004197, GO:0005198, GO:0019028, GO:0004252, GO:0044423, GO:0016020, GO:0019087, GO:0016032, GO:0061608, GO:0006508, GO:0008236	GO:0044191, GO:0019049, GO:0003724, GO:1990904, GO:0055036, GO:0004386, GO:0033650, GO:0039502, GO:0005524, GO:0039563, GO:0046872, GO:0039654, GO:0005515, GO:0005198, GO:0019031, GO:0039527, GO:0016887, GO:0019013, GO:0019087, GO:0006508, GO:0008236, GO:0075512, GO:0044220, GO:0004197, GO:0001172, GO:0017124, GO:0039545, GO:0020002, GO:0019062, GO:0008234, GO:0016020, GO:0043433, GO:0039645, GO:…	GO:0005515, GO:0017111, GO:0004197, GO:0005198, GO:0006508, GO:0004252, GO:0019087, GO:0008236, GO:0019028, GO:0016020
P27209			GO:0001172, GO:0000166, GO:0003723, GO:0034062, GO:0039694, GO:0003968		GO:0034062, GO:0039694, GO:0001172, GO:0003968, GO:0000166, GO:0003723		GO:0003968, GO:0039694, GO:0003723		GO:0034062, GO:0000166, GO:0001172
Q83424			GO:0001172, GO:0000166, GO:0033650, GO:0003723, GO:0039694, GO:0003968		GO:0039694, GO:0001172, GO:0003968, GO:0000166, GO:0033650, GO:0003723		GO:0003968, GO:0039694, GO:0003723		GO:0000166, GO:0033650, GO:0001172
P09505	Barley yellow dwarf virus (isolate PAV)	GO:0003968	GO:0001172, GO:0000166, GO:0003723, GO:0034062, GO:0039694, GO:0003968, GO:0075523		GO:0001172, GO:0000166, GO:0003723, GO:0034062, GO:0039694, GO:0075523	GO:0003968	GO:0003968, GO:0039694, GO:0003723		GO:0034062, GO:0075523, GO:0000166, GO:0001172
O39927	Hepatitis C virus genotype 6a (isolate EUHK2)	GO:0005515, GO:0004197, GO:0005198, GO:0044423, GO:0003723, GO:0016032, GO:0039694, GO:0061608, GO:0016020, GO:0003968	GO:0044191, GO:0019049, GO:0003724, GO:1990904, GO:0055036, GO:0004386, GO:0033650, GO:0039502, GO:0005524, GO:0039563, GO:0046872, GO:0039654, GO:0003968, GO:0005198, GO:0019031, GO:0039527, GO:0016887, GO:0019013, GO:0019087, GO:0039694, GO:0006508, GO:0008236, GO:0075512, GO:0044220, GO:0004197, GO:0001172, GO:0017124, GO:0003723, GO:0039545, GO:0020002, GO:0019062, GO:0008234, GO:0016020, GO:…	GO:0016032, GO:0005515, GO:0044423, GO:0061608	GO:0044191, GO:0019049, GO:0003724, GO:1990904, GO:0055036, GO:0004386, GO:0033650, GO:0039502, GO:0005524, GO:0039563, GO:0046872, GO:0039654, GO:0019031, GO:0039527, GO:0016887, GO:0019013, GO:0019087, GO:0006508, GO:0008236, GO:0075512, GO:0044220, GO:0001172, GO:0017124, GO:0039545, GO:0020002, GO:0019062, GO:0008234, GO:0039645, GO:0044165, GO:0017111, GO:0044167, GO:0042025, GO:0004252, GO:…	GO:0004197, GO:0005198, GO:0003723, GO:0039694, GO:0016020, GO:0003968	GO:0003968, GO:0039694, GO:0003723	GO:0005515, GO:0004197, GO:0005198, GO:0044423, GO:0016032, GO:0061608, GO:0016020	GO:0044191, GO:0019049, GO:0003724, GO:1990904, GO:0055036, GO:0004386, GO:0033650, GO:0039502, GO:0005524, GO:0039563, GO:0046872, GO:0039654, GO:0005198, GO:0019031, GO:0039527, GO:0016887, GO:0019013, GO:0019087, GO:0006508, GO:0008236, GO:0075512, GO:0044220, GO:0004197, GO:0001172, GO:0017124, GO:0039545, GO:0020002, GO:0019062, GO:0008234, GO:0016020, GO:0039645, GO:0044165, GO:0017111, GO:…	GO:0016020, GO:0004197, GO:0005198
Q99IB8	Hepatitis C virus genotype 2a (isolate JFH-1)	GO:0005515, GO:0017111, GO:0004197, GO:0005198, GO:0019031, GO:0004252, GO:0044423, GO:0003723, GO:0016032, GO:0061608, GO:0019028, GO:0016020, GO:0003968	GO:0044191, GO:0019049, GO:0003724, GO:1990904, GO:0055036, GO:0004386, GO:0033650, GO:0039502, GO:0005524, GO:0039563, GO:0046872, GO:0039654, GO:0003968, GO:0005515, GO:0005198, GO:0019031, GO:0039527, GO:0016887, GO:0019013, GO:0019087, GO:0039694, GO:0006508, GO:0008236, GO:0075512, GO:0044220, GO:0004197, GO:0001172, GO:0017124, GO:0003723, GO:0039545, GO:0020002, GO:0019062, GO:0008234, GO:…	GO:0016032, GO:0044423, GO:0061608	GO:0044191, GO:0019049, GO:0003724, GO:0055036, GO:0004386, GO:0033650, GO:0039502, GO:0005524, GO:0039563, GO:0046872, GO:0008270, GO:0039654, GO:0039527, GO:0016887, GO:0019013, GO:0019087, GO:0039694, GO:0006508, GO:0008236, GO:0075512, GO:0044220, GO:0001172, GO:0017124, GO:0039545, GO:0020002, GO:0019062, GO:0008234, GO:0039645, GO:0042802, GO:0044165, GO:0044167, GO:0042025, GO:0044186, GO:…	GO:0005515, GO:0017111, GO:0004197, GO:0005198, GO:0019031, GO:0004252, GO:0003723, GO:0019028, GO:0016020, GO:0003968	GO:0003968, GO:0039694, GO:0003723	GO:0005515, GO:0017111, GO:0004197, GO:0005198, GO:0019031, GO:0004252, GO:0044423, GO:0016032, GO:0061608, GO:0019028, GO:0016020	GO:0044191, GO:0019049, GO:0003724, GO:1990904, GO:0055036, GO:0004386, GO:0033650, GO:0039502, GO:0005524, GO:0039563, GO:0046872, GO:0039654, GO:0005515, GO:0005198, GO:0019031, GO:0039527, GO:0016887, GO:0019013, GO:0019087, GO:0006508, GO:0008236, GO:0075512, GO:0044220, GO:0004197, GO:0001172, GO:0017124, GO:0039545, GO:0020002, GO:0019062, GO:0008234, GO:0016020, GO:0039645, GO:0042802, GO:…	GO:0005515, GO:0017111, GO:0004197, GO:0005198, GO:0019031, GO:0004252, GO:0019028, GO:0016020
P19711	Bovine viral diarrhea virus (isolate NADL)	GO:0004252, GO:0003723, GO:0019072, GO:0016020, GO:0003677	GO:0019049, GO:0003724, GO:0055036, GO:0004386, GO:0005524, GO:0039654, GO:0044161, GO:0003968, GO:0005525, GO:1990814, GO:0032993, GO:0050780, GO:0019082, GO:0016829, GO:0043489, GO:0016887, GO:0039694, GO:0019072, GO:0006508, GO:0008236, GO:0075512, GO:0004197, GO:0033592, GO:0039548, GO:0001172, GO:0044423, GO:0003723, GO:0019062, GO:0004518, GO:0008234, GO:0016020, GO:0033897, GO:0044165, GO:…		GO:0019049, GO:0003724, GO:0055036, GO:0004386, GO:0005524, GO:0039654, GO:0044161, GO:0003968, GO:0005525, GO:1990814, GO:0032993, GO:0050780, GO:0019082, GO:0016829, GO:0043489, GO:0016887, GO:0039694, GO:0006508, GO:0008236, GO:0075512, GO:0004197, GO:0033592, GO:0039548, GO:0001172, GO:0044423, GO:0019062, GO:0004518, GO:0008234, GO:0033897, GO:0044165, GO:0042802, GO:0017111, GO:0044167, GO:…	GO:0004252, GO:0003723, GO:0019072, GO:0016020, GO:0003677	GO:0003968, GO:0039694, GO:0003723	GO:0019072, GO:0016020, GO:0004252, GO:0003677	GO:0019049, GO:0003724, GO:0055036, GO:0004386, GO:0005524, GO:0039654, GO:0044161, GO:0005525, GO:1990814, GO:0032993, GO:0050780, GO:0019082, GO:0016829, GO:0043489, GO:0016887, GO:0019072, GO:0006508, GO:0008236, GO:0075512, GO:0004197, GO:0033592, GO:0039548, GO:0001172, GO:0044423, GO:0019062, GO:0004518, GO:0008234, GO:0016020, GO:0033897, GO:0044165, GO:0042802, GO:0017111, GO:0044167, GO:…	GO:0019072, GO:0016020, GO:0004252, GO:0003677
P26661	Hepatitis C virus genotype 2b (isolate HC-J8)	GO:0005515, GO:0017111, GO:0004197, GO:0005198, GO:0004252, GO:0044423, GO:0004386, GO:0003723, GO:0005524, GO:0016032, GO:0061608, GO:0019028, GO:0016020, GO:0003968	GO:0044191, GO:0019049, GO:0003724, GO:1990904, GO:0055036, GO:0004386, GO:0033650, GO:0039502, GO:0005524, GO:0039563, GO:0046872, GO:0039654, GO:0003968, GO:0005198, GO:0019031, GO:0039527, GO:0016887, GO:0019013, GO:0019087, GO:0039694, GO:0006508, GO:0008236, GO:0075512, GO:0044220, GO:0004197, GO:0001172, GO:0017124, GO:0003723, GO:0039545, GO:0020002, GO:0019062, GO:0008234, GO:0016020, GO:…	GO:0016032, GO:0005515, GO:0044423, GO:0061608	GO:0044191, GO:0019049, GO:0003724, GO:0055036, GO:0033650, GO:0039502, GO:0039563, GO:0046872, GO:0008270, GO:0039654, GO:0019031, GO:0039527, GO:0016887, GO:0019013, GO:0019087, GO:0039694, GO:0006508, GO:0008236, GO:0075512, GO:0044220, GO:0001172, GO:0017124, GO:0039545, GO:0020002, GO:0019062, GO:0008234, GO:0039645, GO:0044165, GO:0044167, GO:0042025, GO:0044186, GO:0034062, GO:0034220, GO:…	GO:0017111, GO:0004197, GO:0005198, GO:0004252, GO:0004386, GO:0003723, GO:0005524, GO:0019028, GO:0016020, GO:0003968	GO:0003968, GO:0039694, GO:0003723	GO:0005515, GO:0017111, GO:0004197, GO:0005198, GO:0004252, GO:0044423, GO:0004386, GO:0005524, GO:0016032, GO:0061608, GO:0019028, GO:0016020	GO:0044191, GO:0019049, GO:0003724, GO:1990904, GO:0055036, GO:0004386, GO:0033650, GO:0039502, GO:0005524, GO:0039563, GO:0046872, GO:0039654, GO:0005198, GO:0019031, GO:0039527, GO:0016887, GO:0019013, GO:0019087, GO:0006508, GO:0008236, GO:0075512, GO:0044220, GO:0004197, GO:0001172, GO:0017124, GO:0039545, GO:0020002, GO:0019062, GO:0008234, GO:0016020, GO:0039645, GO:0044165, GO:0017111, GO:…	GO:0017111, GO:0004197, GO:0005198, GO:0004252, GO:0004386, GO:0005524, GO:0019028, GO:0016020
P26663	Hepatitis C virus genotype 1b (isolate BK)	GO:0005515, GO:0017111, GO:0004197, GO:0005198, GO:0006508, GO:0004252, GO:0044423, GO:0019087, GO:0003723, GO:0008236, GO:0016032, GO:0061608, GO:0019028, GO:0016020, GO:0003968	GO:0044191, GO:0019049, GO:0003724, GO:1990904, GO:0055036, GO:0004386, GO:0033650, GO:0039502, GO:0005524, GO:0039563, GO:0046872, GO:0039654, GO:0003968, GO:0005515, GO:0005198, GO:0019031, GO:0039527, GO:0016887, GO:0019013, GO:0019087, GO:0039694, GO:0006508, GO:0008236, GO:0075512, GO:0044220, GO:0004197, GO:0001172, GO:0017124, GO:0003723, GO:0039545, GO:0020002, GO:0019062, GO:0008234, GO:…	GO:0016032, GO:0044423, GO:0061608	GO:0044191, GO:0019049, GO:0003724, GO:0055036, GO:0004386, GO:0033650, GO:0039502, GO:0005524, GO:0039563, GO:0046872, GO:0008270, GO:0039654, GO:0019031, GO:0039527, GO:0016887, GO:0019013, GO:0039694, GO:0075512, GO:0044220, GO:0001172, GO:0017124, GO:0039545, GO:0020002, GO:0019062, GO:0008234, GO:0039645, GO:0044165, GO:0044167, GO:0042025, GO:0044186, GO:0034062, GO:0034220, GO:0030430, GO:…	GO:0005515, GO:0017111, GO:0004197, GO:0005198, GO:0019028, GO:0004252, GO:0016020, GO:0019087, GO:0003723, GO:0006508, GO:0008236, GO:0003968	GO:0003968, GO:0039694, GO:0003723	GO:0005515, GO:0017111, GO:0004197, GO:0005198, GO:0019028, GO:0004252, GO:0044423, GO:0016020, GO:0019087, GO:0016032, GO:0061608, GO:0006508, GO:0008236	GO:0044191, GO:0019049, GO:0003724, GO:1990904, GO:0055036, GO:0004386, GO:0033650, GO:0039502, GO:0005524, GO:0039563, GO:0046872, GO:0039654, GO:0005515, GO:0005198, GO:0019031, GO:0039527, GO:0016887, GO:0019013, GO:0019087, GO:0006508, GO:0008236, GO:0075512, GO:0044220, GO:0004197, GO:0001172, GO:0017124, GO:0039545, GO:0020002, GO:0019062, GO:0008234, GO:0016020, GO:0039645, GO:0044165, GO:…	GO:0005515, GO:0017111, GO:0004197, GO:0005198, GO:0006508, GO:0004252, GO:0019087, GO:0008236, GO:0019028, GO:0016020
Q83927	Oat chlorotic stunt virus (isolate United Kingdom)	GO:0003968, GO:0039694, GO:0003723	GO:0001172, GO:0000166, GO:0003723, GO:0034062, GO:0039694, GO:0003968		GO:0034062, GO:0000166, GO:0001172	GO:0003968, GO:0039694, GO:0003723	GO:0003968, GO:0039694, GO:0003723		GO:0034062, GO:0000166, GO:0001172
P17460			GO:0001172, GO:0000166, GO:0003723, GO:0034062, GO:0039694, GO:0003968		GO:0034062, GO:0039694, GO:0001172, GO:0003968, GO:0000166, GO:0003723		GO:0003968, GO:0039694, GO:0003723		GO:0034062, GO:0000166, GO:0001172
P26662	Hepatitis C virus genotype 1b (isolate Japanese)	GO:0140691, GO:0017111, GO:0005515, GO:0004197, GO:0005198, GO:0006508, GO:0004252, GO:0044423, GO:0061608, GO:0019087, GO:0003723, GO:0008236, GO:0016032, GO:0003677, GO:0019028, GO:0016020, GO:0003968	GO:0044191, GO:0019049, GO:0003724, GO:1990904, GO:0055036, GO:0004386, GO:0033650, GO:0039502, GO:0005524, GO:0039563, GO:0046872, GO:0039654, GO:0003968, GO:0006915, GO:1990814, GO:0005198, GO:0043489, GO:0019031, GO:0039527, GO:0016887, GO:0019013, GO:0019087, GO:0039694, GO:0006508, GO:0008236, GO:0075512, GO:0044220, GO:0004197, GO:0033592, GO:0001172, GO:0003723, GO:0039545, GO:0020002, GO:…	GO:0016032, GO:0005515, GO:0044423, GO:0061608	GO:0044191, GO:0019049, GO:0003724, GO:0055036, GO:0004386, GO:0033650, GO:0039502, GO:0005524, GO:0039563, GO:0046872, GO:0008270, GO:0039654, GO:1990814, GO:0043489, GO:0019031, GO:0039527, GO:0016887, GO:0019013, GO:0039694, GO:0075512, GO:0044220, GO:0033592, GO:0001172, GO:0039545, GO:0020002, GO:0019062, GO:0008234, GO:0039645, GO:0044165, GO:0044167, GO:0042025, GO:0034337, GO:0044186, GO:…	GO:0140691, GO:0017111, GO:0004197, GO:0005198, GO:0019028, GO:0004252, GO:0003968, GO:0016020, GO:0019087, GO:0003723, GO:0006508, GO:0008236, GO:0003677	GO:0003968, GO:0039694, GO:0003723	GO:0004197, GO:0019028, GO:0044423, GO:0016020, GO:0140691, GO:0017111, GO:0005515, GO:0005198, GO:0004252, GO:0019087, GO:0016032, GO:0061608, GO:0006508, GO:0008236, GO:0003677	GO:0044191, GO:0019049, GO:0003724, GO:1990904, GO:0055036, GO:0004386, GO:0033650, GO:0039502, GO:0005524, GO:0039563, GO:0046872, GO:0039654, GO:0006915, GO:1990814, GO:0005198, GO:0043489, GO:0019031, GO:0039527, GO:0016887, GO:0019013, GO:0019087, GO:0006508, GO:0008236, GO:0075512, GO:0044220, GO:0004197, GO:0033592, GO:0001172, GO:0039545, GO:0020002, GO:0019062, GO:0008234, GO:0016020, GO:…	GO:0140691, GO:0017111, GO:0004197, GO:0005198, GO:0006508, GO:0004252, GO:0019087, GO:0008236, GO:0019028, GO:0016020, GO:0003677
P22956			GO:0044165, GO:0044167, GO:0019049, GO:0001172, GO:0000166, GO:0016020, GO:0003723, GO:0034062, GO:0039694, GO:0052170, GO:0003968, GO:0075523, GO:0033644		GO:0044165, GO:0044167, GO:0019049, GO:0001172, GO:0000166, GO:0016020, GO:0003723, GO:0034062, GO:0039694, GO:0052170, GO:0003968, GO:0075523, GO:0033644		GO:0003968, GO:0039694, GO:0003723		GO:0044165, GO:0044167, GO:0019049, GO:0001172, GO:0000166, GO:0052170, GO:0034062, GO:0016020, GO:0075523, GO:0033644
P04518			GO:0001172, GO:0000166, GO:0003723, GO:0034062, GO:0039694, GO:0003968		GO:0034062, GO:0039694, GO:0001172, GO:0003968, GO:0000166, GO:0003723		GO:0003968, GO:0039694, GO:0003723		GO:0034062, GO:0000166, GO:0001172
Q913V3	Hepatitis C virus genotype 1b (isolate HCR6)	GO:0005515, GO:0017111, GO:0004197, GO:0005198, GO:0006508, GO:0004252, GO:0044423, GO:0019087, GO:0003723, GO:0008236, GO:0016032, GO:0061608, GO:0019028, GO:0016020, GO:0003968	GO:0044191, GO:0019049, GO:0003724, GO:1990904, GO:0055036, GO:0004386, GO:0033650, GO:0039502, GO:0005524, GO:0039563, GO:0046872, GO:0039654, GO:0003968, GO:0005198, GO:0019031, GO:0039527, GO:0016887, GO:0019013, GO:0019087, GO:0039694, GO:0006508, GO:0008236, GO:0075512, GO:0044220, GO:0004197, GO:0001172, GO:0017124, GO:0003723, GO:0039545, GO:0020002, GO:0019062, GO:0008234, GO:0016020, GO:…	GO:0016032, GO:0005515, GO:0044423, GO:0061608	GO:0044191, GO:0019049, GO:0003724, GO:0055036, GO:0004386, GO:0033650, GO:0039502, GO:0005524, GO:0039563, GO:0046872, GO:0008270, GO:0039654, GO:0019031, GO:0039527, GO:0016887, GO:0019013, GO:0039694, GO:0075512, GO:0044220, GO:0001172, GO:0017124, GO:0039545, GO:0020002, GO:0019062, GO:0008234, GO:0039645, GO:0044165, GO:0044167, GO:0042025, GO:0044186, GO:0034062, GO:0034220, GO:0030430, GO:…	GO:0017111, GO:0004197, GO:0005198, GO:0019028, GO:0004252, GO:0016020, GO:0019087, GO:0003723, GO:0006508, GO:0008236, GO:0003968	GO:0003968, GO:0039694, GO:0003723	GO:0005515, GO:0017111, GO:0004197, GO:0005198, GO:0019028, GO:0004252, GO:0044423, GO:0016020, GO:0019087, GO:0016032, GO:0061608, GO:0006508, GO:0008236	GO:0044191, GO:0019049, GO:0003724, GO:1990904, GO:0055036, GO:0004386, GO:0033650, GO:0039502, GO:0005524, GO:0039563, GO:0046872, GO:0039654, GO:0005198, GO:0019031, GO:0039527, GO:0016887, GO:0019013, GO:0019087, GO:0006508, GO:0008236, GO:0075512, GO:0044220, GO:0004197, GO:0001172, GO:0017124, GO:0039545, GO:0020002, GO:0019062, GO:0008234, GO:0016020, GO:0039645, GO:0044165, GO:0017111, GO:…	GO:0017111, GO:0004197, GO:0005198, GO:0006508, GO:0004252, GO:0019087, GO:0008236, GO:0019028, GO:0016020
O92530	Hepatitis C virus genotype 6d (isolate VN235)	GO:0005515, GO:0017111, GO:0004197, GO:0005198, GO:0019031, GO:0004252, GO:0044423, GO:0003723, GO:0016032, GO:0039694, GO:0061608, GO:0019028, GO:0016020, GO:0003968	GO:0044191, GO:0019049, GO:0003724, GO:1990904, GO:0055036, GO:0004386, GO:0033650, GO:0039502, GO:0005524, GO:0039563, GO:0046872, GO:0039654, GO:0003968, GO:0005198, GO:0019031, GO:0039527, GO:0016887, GO:0019013, GO:0019087, GO:0039694, GO:0006508, GO:0008236, GO:0075512, GO:0044220, GO:0004197, GO:0001172, GO:0017124, GO:0003723, GO:0039545, GO:0020002, GO:0019062, GO:0008234, GO:0016020, GO:…	GO:0016032, GO:0005515, GO:0044423, GO:0061608	GO:0044191, GO:0019049, GO:0003724, GO:0055036, GO:0004386, GO:0033650, GO:0039502, GO:0005524, GO:0039563, GO:0046872, GO:0008270, GO:0039654, GO:0039527, GO:0016887, GO:0019013, GO:0019087, GO:0006508, GO:0008236, GO:0075512, GO:0044220, GO:0001172, GO:0017124, GO:0039545, GO:0020002, GO:0019062, GO:0008234, GO:0039645, GO:0044165, GO:0044167, GO:0042025, GO:0044186, GO:0034062, GO:0034220, GO:…	GO:0017111, GO:0004197, GO:0005198, GO:0019031, GO:0004252, GO:0003723, GO:0039694, GO:0019028, GO:0016020, GO:0003968	GO:0003968, GO:0039694, GO:0003723	GO:0005515, GO:0017111, GO:0004197, GO:0005198, GO:0019031, GO:0004252, GO:0044423, GO:0016032, GO:0061608, GO:0019028, GO:0016020	GO:0044191, GO:0019049, GO:0003724, GO:1990904, GO:0055036, GO:0004386, GO:0033650, GO:0039502, GO:0005524, GO:0039563, GO:0046872, GO:0039654, GO:0005198, GO:0019031, GO:0039527, GO:0016887, GO:0019013, GO:0019087, GO:0006508, GO:0008236, GO:0075512, GO:0044220, GO:0004197, GO:0001172, GO:0017124, GO:0039545, GO:0020002, GO:0019062, GO:0008234, GO:0016020, GO:0039645, GO:0044165, GO:0017111, GO:…	GO:0017111, GO:0004197, GO:0005198, GO:0019031, GO:0004252, GO:0019028, GO:0016020
summary		GO:0044191, GO:0044053, GO:0019069, GO:0055036, GO:0004386, GO:0039690, GO:0005525, GO:0032993, GO:0050780, GO:0019082, GO:0005515, GO:0035663, GO:0039527, GO:0019013, GO:0019087, GO:0044228, GO:0039694, GO:0010867, GO:0019072, GO:0006508, GO:0008236, GO:0019900, GO:0098670, GO:0001172, GO:0032991, GO:0044423, GO:0000166, GO:0003723, GO:0019079, GO:1903301, GO:0019062, GO:0000122, GO:0016020, GO:…	GO:0019069, GO:0004386, GO:0005524, GO:0003968, GO:0005515, GO:0005198, GO:0019031, GO:0019087, GO:0039694, GO:0016817, GO:0061608, GO:0019072, GO:0006508, GO:0008236, GO:0060090, GO:0004197, GO:0044423, GO:0003723, GO:0016020, GO:0140691, GO:0017111, GO:0070008, GO:0004252, GO:0016032, GO:0008270, GO:0019028, GO:0003677	GO:0019069, GO:0004386, GO:0005524, GO:0003968, GO:0005515, GO:0005198, GO:0019031, GO:0019087, GO:0039694, GO:0019072, GO:0006508, GO:0008236, GO:0060090, GO:0004197, GO:0044423, GO:0003723, GO:0016020, GO:0140691, GO:0017111, GO:0070008, GO:0004252, GO:0016032, GO:0008270, GO:0019028, GO:0003677	GO:0003968, GO:0039694, GO:0003723	GO:0016817, GO:0061608	GO:0044191, GO:0044053, GO:0019049, GO:0003724, GO:0055036, GO:0033650, GO:0039502, GO:0039563, GO:0046872, GO:0098671, GO:0039690, GO:0039654, GO:0044161, GO:0005525, GO:1990814, GO:0050780, GO:0019082, GO:0016829, GO:0043489, GO:0035663, GO:0039527, GO:0019013, GO:0016887, GO:0044228, GO:0010867, GO:0019900, GO:0075512, GO:0044220, GO:0098670, GO:0039548, GO:0033592, GO:0001172, GO:0017124, GO:…	GO:0060090, GO:0004197, GO:0019028, GO:0019069, GO:0044423, GO:0004386, GO:0005524, GO:0008270, GO:0016020, GO:0005515, GO:0140691, GO:0017111, GO:0005198, GO:0019031, GO:0070008, GO:0004252, GO:0019087, GO:0016032, GO:0016817, GO:0061608, GO:0019072, GO:0006508, GO:0008236, GO:0003677	GO:0044191, GO:0044053, GO:0019069, GO:0055036, GO:0004386, GO:0039690, GO:0005525, GO:0032993, GO:0050780, GO:0019082, GO:0005515, GO:0035663, GO:0039527, GO:0019013, GO:0019087, GO:0044228, GO:0010867, GO:0019072, GO:0006508, GO:0008236, GO:0019900, GO:0098670, GO:0001172, GO:0032991, GO:0044423, GO:0000166, GO:0019079, GO:1903301, GO:0019062, GO:0000122, GO:0016020, GO:0052170, GO:0140691, GO:…	GO:0060090, GO:0004197, GO:0019028, GO:0019069, GO:0044423, GO:0004386, GO:0005524, GO:0008270, GO:0016020, GO:0005515, GO:0140691, GO:0017111, GO:0005198, GO:0019031, GO:0070008, GO:0004252, GO:0019087, GO:0016032, GO:0019072, GO:0006508, GO:0008236, GO:0003677

## Sheet: RdRp - GO of families, categori
Gene ontology ID	Gene Ontology names	Number of proteins with GO. (1)	Number of proteins with category of low complexity region annotations with assigned GO. (2)	(1)-(2)	(2)-(1)	Does it describe family?
GO:0004197	cysteine-type endopeptidase activity	37	38	1	0
GO:0019028	viral capsid	27	33	6	0
GO:0039694	viral RNA genome replication	23	57	34	0	yes
GO:0006915	apoptotic process	0	33	33	0
GO:0030430	host cell cytoplasm	0	38	38	0
GO:0033650	host cell mitochondrion	0	34	34	0
GO:0039645	symbiont-mediated perturbation of host cell cycle G1/S transition checkpoint	0	32	32	0
GO:0039527	symbiont-mediated suppression of host TRAF-mediated signal transduction	0	32	32	0
GO:0039563	symbiont-mediated suppression of host JAK-STAT cascade via inhibition of STAT1 activity	0	32	32	0
GO:0016020	membrane	41	40	2	3
GO:0003724	RNA helicase activity	0	38	38	0
GO:0019013	viral nucleocapsid	0	33	33	0
GO:0044191	host cell mitochondrial membrane	0	32	32	0
GO:0008234	cysteine-type peptidase activity	0	38	38	0
GO:1990904	ribonucleoprotein complex	0	34	34	0
GO:0004386	helicase activity	5	38	33	0
GO:0017111	ribonucleoside triphosphate phosphatase activity	33	38	5	0
GO:0042025	host cell nucleus	0	33	33	0
GO:0044165	host cell endoplasmic reticulum	0	37	37	0
GO:0017124	SH3 domain binding	0	31	31	0
GO:0034220	monoatomic ion transmembrane transport	0	38	38	0
GO:0034062	5'-3' RNA polymerase activity	0	56	56	0
GO:0004252	serine-type endopeptidase activity	34	38	4	0
GO:0055036	virion membrane	0	38	38	0
GO:0039502	symbiont-mediated suppression of host type I interferon-mediated signaling pathway	0	33	33	0
GO:0003723	RNA binding	37	57	20	0	yes
GO:0005524	ATP binding	5	38	33	0
GO:0006508	proteolysis	14	38	24	0
GO:0003968	RNA-dependent RNA polymerase activity	44	57	13	0	yes
GO:0046872	metal ion binding	0	33	33	0
GO:0005198	structural molecule activity	29	33	4	0
GO:0039545	symbiont-mediated suppression of host cytoplasmic pattern recognition receptor signaling pathway via inhibition of MAVS activity	0	33	33	0
GO:0044167	host cell endoplasmic reticulum membrane	0	37	37	0
GO:0015267	channel activity	0	38	38	0
GO:0019049	virus-mediated perturbation of host defense response	0	39	39	0
GO:0008270	zinc ion binding	1	33	32	0
GO:0020002	host cell plasma membrane	0	33	33	0
GO:0075512	clathrin-dependent endocytosis of virus by host cell	0	35	35	0
GO:0044220	host cell perinuclear region of cytoplasm	0	33	33	0
GO:0039654	fusion of virus membrane with host endosome membrane	0	38	38	0
GO:0019087	transformation of host cell by virus	14	33	19	0
GO:0008236	serine-type peptidase activity	14	38	24	0
GO:0016887	ATP hydrolysis activity	0	38	38	0
GO:0039520	induction by virus of host autophagy	0	38	38	0
GO:0019031	viral envelope	6	33	27	0
GO:0019062	virion attachment to host cell	0	35	35	0
GO:0046718	symbiont entry into host cell	0	38	38	0
GO:0001172	RNA-templated transcription	0	57	57	0
GO:0044186	host cell lipid droplet	0	33	33	0
GO:0044423	virion component	32	5	5	32
GO:0016032	viral process	32	1	0	31
GO:0005515	protein binding	31	7	0	24
GO:0061608	nuclear import signal receptor activity	31	0	0	31
GO:0000166	nucleotide binding	0	19	19	0
GO:0039548	symbiont-mediated suppression of host cytoplasmic pattern recognition receptor signaling pathway via inhibition of IRF3 activity	0	5	5	0
GO:0098670	entry receptor-mediated virion attachment to host cell	0	3	3	0
GO:0019082	viral protein processing	0	5	5	0
GO:0044228	host cell surface	0	2	2	0
GO:0070008	serine-type exopeptidase activity	4	5	1	0
GO:0005525	GTP binding	0	5	5	0
GO:0004518	nuclease activity	0	5	5	0
GO:0033644	host cell membrane	0	7	7	0
GO:0033897	ribonuclease T2 activity	0	5	5	0
GO:0016817	hydrolase activity, acting on acid anhydrides	4	0	0	4
GO:0075523	viral translational frameshifting	0	8	8	0
GO:0033116	endoplasmic reticulum-Golgi intermediate compartment membrane	0	1	1	0
GO:1903301	positive regulation of hexokinase activity	0	1	1	0
GO:0019054	modulation by virus of host cellular process	0	1	1	0
GO:0035663	Toll-like receptor 2 binding	0	1	1	0
GO:0050709	negative regulation of protein secretion	0	1	1	0
GO:0019900	kinase binding	0	1	1	0
GO:0044053	translocation of peptides or proteins into host cell cytoplasm	0	1	1	0
GO:0019069	viral capsid assembly	1	1	0	0
GO:0000122	negative regulation of transcription by RNA polymerase II	0	1	1	0
GO:0032467	positive regulation of cytokinesis	0	1	1	0
GO:0098671	adhesion receptor-mediated virion attachment to host cell	0	1	1	0
GO:0060090	molecular adaptor activity	1	1	0	0
GO:0042802	identical protein binding	0	3	3	0
GO:0032991	protein-containing complex	0	1	1	0
GO:0019079	viral genome replication	0	1	1	0
GO:0039690	positive stranded viral RNA replication	0	1	1	0
GO:0043433	negative regulation of DNA-binding transcription factor activity	0	1	1	0
GO:0016829	lyase activity	0	3	3	0
GO:0033592	RNA strand annealing activity	0	3	3	0
GO:0003677	DNA binding	2	3	1	0
GO:0043489	RNA stabilization	0	3	3	0
GO:1990814	DNA/DNA annealing activity	0	3	3	0
GO:0032993	protein-DNA complex	0	3	3	0
GO:0140691	RNA folding chaperone	1	2	1	0
GO:0034337	RNA folding	0	2	2	0
GO:0010867	positive regulation of triglyceride biosynthetic process	0	1	1	0
GO:0044161	host cell cytoplasmic vesicle	0	1	1	0
GO:0050780	dopamine receptor binding	0	1	1	0
GO:0019072	viral genome packaging	1	1	0	0
GO:0052170	symbiont-mediated suppression of host innate immune response	0	1	1	0
